# Supplementary material for: Using the drug-protein interactome to identify anti-ageing compounds for humans
Source: PLoS Comput Biol. 2019 Jan 9;15(1):e1006639. doi: 10.1371/journal.pcbi.1006639 (PMC6342327; doi:10.1371/journal.pcbi.1006639)
Supplement: S1 Table — (XLSX) [file pcbi.1006639.s001.xlsx]

## Sheet: Genes
drug.name	k	l	m	n	OR	pvalue	adj.pvalue
Resveratrol	66	150	388	2221	2.51759	2.08537e-08	0.000182326
Sunitinib	18	12	436	2359	8.10634	4.92343e-08	0.00021523
Genistein	41	80	413	2291	2.84154	6.39871e-07	0.00186481
Simvastatin	39	77	415	2294	2.79851	1.53193e-06	0.00334845
Tanespimycin	15	12	439	2359	6.70988	2.64191e-06	0.00461969
Regorafenib	12	7	442	2364	9.15524	4.42584e-06	0.00644925
Epigallocatechin Gallate	42	93	412	2278	2.49598	5.95823e-06	0.0074419
Doxorubicin	34	67	420	2304	2.78263	7.20108e-06	0.00786995
Selenium	14	12	440	2359	6.24863	9.43643e-06	0.00916705
Celecoxib	23	36	431	2335	3.45913	1.57838e-05	0.0137999
Indole-3-carbinol	13	11	441	2360	6.31806	1.83251e-05	0.0145653
Hydrogen peroxide	59	165	395	2206	1.99644	2.84526e-05	0.0207302
GW-501516	9	5	445	2366	9.55679	6.23113e-05	0.0381711
Bexarotene	10	7	444	2364	7.59847	6.98303e-05	0.0381711
6-[4-(2-piperidin-1-ylethoxy)phenyl]-3-pyridin-4-ylpyrazolo[1,5-a]pyrimidine	10	7	444	2364	7.59847	6.98303e-05	0.0381711
Sorafenib	23	41	431	2330	3.03102	7.24917e-05	0.0381711
Sirolimus	37	88	417	2283	2.30105	7.42198e-05	0.0381711
Cisplatin	34	78	420	2293	2.37903	8.38635e-05	0.0407347
Cyclic Adenosine Monophosphate	36	86	418	2285	2.28746	0.000100032	0.0460309
Gefitinib	17	25	437	2346	3.64815	0.000119715	0.0523336
Nicotine	35	84	419	2287	2.27343	0.000134706	0.0560829
Vorinostat	16	23	438	2348	3.72673	0.000157316	0.0625194
Etoposide	19	32	435	2339	3.19078	0.00017914	0.0680972
Ponatinib	20	37	434	2334	2.90547	0.000311908	0.113626
Butyric Acid	28	64	426	2307	2.36835	0.000341722	0.119508
Metformin	31	76	423	2295	2.21227	0.000439116	0.142779
Erlotinib	12	15	442	2356	4.26113	0.000440926	0.142779
7-Hydroxystaurosporine	7	4	447	2367	9.25386	0.000484409	0.146042
Alvespimycin	7	4	447	2367	9.25386	0.000484409	0.146042
Melatonin	24	53	430	2318	2.44007	0.000615393	0.179348
N-Butyl-11-[(7r,8r,9s,13s,14s,17s)-3,17-Dihydroxy-13-Methyl-7,8,9,11,12,13,14,15,16,17-Decahydro-6h-Cyclopenta[a]Phenanthren-7-Yl]-N-Methylundecanamide	4	0	450	2371	Inf	0.000659657	0.186046
Geldanamycin	10	11	444	2360	4.82823	0.000686641	0.187605
Apigenin	16	28	438	2343	3.05509	0.000793378	0.206594
Ethanol	50	154	404	2217	1.78124	0.000803401	0.206594
Semaxanib	8	7	446	2364	6.05171	0.000945913	0.229727
Lycopene	8	7	446	2364	6.05171	0.000945913	0.229727
Valproic Acid	16	29	438	2342	2.94855	0.00105271	0.248681
Emodin	10	12	444	2359	4.42423	0.00108084	0.248681
Decitabine	27	67	427	2304	2.17368	0.0011837	0.265364
Panobinostat	9	10	445	2361	4.77128	0.00134686	0.294393
Dasatinib	13	21	441	2350	3.29683	0.00143839	0.30673
Testosterone	26	65	428	2306	2.15442	0.00158405	0.329748
N~2~,N~2~-DIMETHYL-N~1~-(6-OXO-5,6-DIHYDROPHENANTHRIDIN-2-YL)GLYCINAMIDE	5	2	449	2369	13.171	0.00166331	0.338196
Calcitriol	37	108	417	2263	1.85863	0.00182008	0.348734
Alvocidib	11	16	443	2355	3.65238	0.00183186	0.348734
Phenylbutyric acid	7	6	447	2365	6.16649	0.00187469	0.348734
Hydrofluoric acid	7	6	447	2365	6.16649	0.00187469	0.348734
Afimoxifene	12	19	442	2352	3.35878	0.00193145	0.350493
Tofacitinib	6	4	448	2367	7.91419	0.00196432	0.350493
Quercetin	31	86	423	2285	1.94671	0.00224627	0.392786
Ciglitazone	10	14	444	2357	3.78927	0.00241849	0.406635
Silibinin A	10	14	444	2357	3.78927	0.00241849	0.406635
Acetylsalicylic acid	25	64	429	2307	2.09997	0.00251323	0.414592
Berberine	17	36	437	2335	2.52217	0.00269957	0.437084
AEE-788	4	1	450	2370	21.0275	0.00287738	0.457402
Troglitazone	24	62	430	2309	2.07798	0.00334925	0.522906
(1S,6BR,9AS,11R,11BR)-9A,11B-DIMETHYL-1-[(METHYLOXY)METHYL]-3,6,9-TRIOXO-1,6,6B,7,8,9,9A,10,11,11B-DECAHYDRO-3H-FURO[4,3,2-DE]INDENO[4,5-H][2]BENZOPYRAN-11-YL ACETATE	18	41	436	2330	2.34525	0.00378444	0.580485
Temsirolimus	5	3	449	2368	8.77785	0.00385185	0.580638
Ginsenoside Rg1	3	0	451	2371	Inf	0.00412761	0.588024
AZD-1480	3	0	451	2371	Inf	0.00412761	0.588024
Lupeol	3	0	451	2371	Inf	0.00412761	0.588024
Estradiol	53	182	401	2189	1.58937	0.00416987	0.588024
Imatinib	15	32	439	2339	2.49633	0.00499702	0.69348
Pazopanib	7	8	447	2363	4.622	0.00524094	0.715967
Telmisartan	8	11	446	2360	3.84572	0.00612309	0.82361
Lithium	14	30	440	2341	2.48178	0.00680833	0.901905
K-252a	5	4	449	2367	6.58279	0.00753128	0.96906
Physostigmine	4	2	450	2369	10.5132	0.00753694	0.96906
Vitamin E	14	31	440	2340	2.40091	0.00847044	1
Tretinoin	50	177	404	2194	1.53383	0.00872212	1
Lapatinib	8	12	446	2359	3.52393	0.00880114	1
2,6-Dihydroanthra/1,9-Cd/Pyrazol-6-One	13	28	441	2343	2.46568	0.0092879	1
Fluconazole	6	7	448	2364	4.51951	0.0104231	1
Nandrolone	6	7	448	2364	4.51951	0.0104231	1
Fluorouracil	17	43	437	2328	2.10544	0.0108572	1
Propranolol	11	22	443	2349	2.64998	0.0109045	1
Anisomycin	10	19	444	2352	2.78649	0.011603	1
Paclitaxel	20	55	434	2316	1.94005	0.0121696	1
LY-294002	25	75	429	2296	1.78356	0.0127539	1
Bepridil	5	5	449	2366	5.26488	0.0130982	1
Edaravone	5	5	449	2366	5.26488	0.0130982	1
Aldosterone	18	48	436	2323	1.99745	0.0134125	1
7-[4-(Dimethylamino)Phenyl]-N-Hydroxy-4,6-Dimethyl-7-Oxo-2,4-Heptadienamide	15	37	439	2334	2.15467	0.0137451	1
Quinolinic Acid	3	1	451	2370	15.7433	0.0145315	1
Cediranib	3	1	451	2370	15.7433	0.0145315	1
Netoglitazone	3	1	451	2370	15.7433	0.0145315	1
Buparlisib	3	1	451	2370	15.7433	0.0145315	1
Daporinad	3	1	451	2370	15.7433	0.0145315	1
Pravastatin	10	20	444	2351	2.64627	0.014977	1
Medroxyprogesterone acetate	10	20	444	2351	2.64627	0.014977	1
Phenethyl Isothiocyanate	10	20	444	2351	2.64627	0.014977	1
3,4-Dihydroxycinnamic Acid	4	3	450	2368	7.0087	0.0153685	1
Glycerin	4	3	450	2368	7.0087	0.0153685	1
Caffeine	14	34	440	2337	2.18627	0.0154315	1
Bicalutamide	6	8	448	2363	3.95315	0.015813	1
Probucol	6	8	448	2363	3.95315	0.015813	1
Cilostazol	7	11	447	2360	3.35775	0.0167407	1
Deoxycholic Acid	7	11	447	2360	3.35775	0.0167407	1
ATP	39	137	415	2234	1.53216	0.0178738	1
Thalidomide	10	21	444	2350	2.51946	0.0190313	1
Palmitic Acid	26	83	428	2288	1.67423	0.0204648	1
Bortezomib	17	47	437	2324	1.92312	0.0207891	1
Citalopram	5	6	449	2365	4.38609	0.0208966	1
Roflumilast	5	6	449	2365	4.38609	0.0208966	1
Puerarin	5	6	449	2365	4.38609	0.0208966	1
Chloroquine	11	25	443	2346	2.32921	0.0215133	1
Niclosamide	6	9	448	2362	3.51266	0.022861	1
2-chloro-5-nitro-N-phenylbenzamide	7	12	447	2359	3.07679	0.0229343	1
Lovastatin	16	44	438	2327	1.93148	0.0236598	1
Desipramine	10	22	444	2349	2.40392	0.0238364	1
Didanosine	2	0	452	2371	Inf	0.0257793	1
Bromazepam	2	0	452	2371	Inf	0.0257793	1
Zenarestat	2	0	452	2371	Inf	0.0257793	1
SB220025	2	0	452	2371	Inf	0.0257793	1
Merimepodib	2	0	452	2371	Inf	0.0257793	1
Sofalcone	2	0	452	2371	Inf	0.0257793	1
Desvenlafaxine	2	0	452	2371	Inf	0.0257793	1
N-[2-(4-BROMOCINNAMYLAMINO)ETHYL]-5-ISOQUINOLINE SULFONAMIDE	2	0	452	2371	Inf	0.0257793	1
(2S)-1-(1H-INDOL-3-YL)-3-{[5-(3-METHYL-1H-INDAZOL-5-YL)PYRIDIN-3-YL]OXY}PROPAN-2-AMINE	2	0	452	2371	Inf	0.0257793	1
N-(2-AMINOETHYL)-2-{3-CHLORO-4-[(4-ISOPROPYLBENZYL)OXY]PHENYL} ACETAMIDE	2	0	452	2371	Inf	0.0257793	1
TNP-470	2	0	452	2371	Inf	0.0257793	1
Aleglitazar	2	0	452	2371	Inf	0.0257793	1
Olaparib	2	0	452	2371	Inf	0.0257793	1
Benzethonium	2	0	452	2371	Inf	0.0257793	1
Domiphen	2	0	452	2371	Inf	0.0257793	1
Neratinib	2	0	452	2371	Inf	0.0257793	1
BMS-599626	2	0	452	2371	Inf	0.0257793	1
Mubritinib	2	0	452	2371	Inf	0.0257793	1
Nerispirdine	2	0	452	2371	Inf	0.0257793	1
Trolamine	2	0	452	2371	Inf	0.0257793	1
Bleomycin	9	19	445	2352	2.50243	0.0262233	1
Salbutamol	4	4	450	2367	5.25541	0.0268851	1
Papaverine	4	4	450	2367	5.25541	0.0268851	1
5'-Guanosine-Diphosphate-Monothiophosphate	4	4	450	2367	5.25541	0.0268851	1
Orantinib	4	4	450	2367	5.25541	0.0268851	1
Tocotrienol	4	4	450	2367	5.25541	0.0268851	1
Cerivastatin	21	65	433	2306	1.7202	0.0276461	1
Fluoxetine	12	30	442	2341	2.11787	0.0282451	1
Raloxifene	10	23	444	2348	2.29839	0.029459	1
Kaempherol	10	23	444	2348	2.29839	0.029459	1
Isoprenaline	14	38	440	2333	1.95299	0.0306753	1
L-Arginine	5	7	449	2364	3.75821	0.0311958	1
Folic Acid	5	7	449	2364	3.75821	0.0311958	1
Hesperetin	5	7	449	2364	3.75821	0.0311958	1
Hydralazine	5	7	449	2364	3.75821	0.0311958	1
Vandetanib	5	7	449	2364	3.75821	0.0311958	1
Fenofibrate	15	42	439	2329	1.89412	0.0313566	1
3,7,3',4'-TETRAHYDROXYFLAVONE	6	10	448	2361	3.16026	0.0317475	1
Entinostat	6	10	448	2361	3.16026	0.0317475	1
Buthionine Sulfoximine	6	10	448	2361	3.16026	0.0317475	1
Irofulven	3	2	451	2369	7.86859	0.0320126	1
Lonidamine	3	2	451	2369	7.86859	0.0320126	1
Tauroursodeoxycholic acid	3	2	451	2369	7.86859	0.0320126	1
Vesnarinone	3	2	451	2369	7.86859	0.0320126	1
Esreboxetine	3	2	451	2369	7.86859	0.0320126	1
Salirasib	3	2	451	2369	7.86859	0.0320126	1
Rhein	3	2	451	2369	7.86859	0.0320126	1
Losartan	9	20	445	2351	2.37647	0.0328024	1
Malathion	4	5	450	2366	4.20315	0.0423681	1
Gentamicin	4	5	450	2366	4.20315	0.0423681	1
AICA ribonucleotide	4	5	450	2366	4.20315	0.0423681	1
Permethrin	4	5	450	2366	4.20315	0.0423681	1
Dactolisib	4	5	450	2366	4.20315	0.0423681	1
Reserpine	5	8	449	2363	3.28731	0.0441788	1
Rotenone	9	22	445	2349	2.15872	0.0492007	1
Propofol	10	26	444	2345	2.03078	0.0518126	1
Dinoprost	12	34	442	2337	1.86556	0.0544016	1
Phentermine	3	3	451	2368	5.24598	0.0564882	1
Amsacrine	3	3	451	2368	5.24598	0.0564882	1
Clofazimine	3	3	451	2368	5.24598	0.0564882	1
Belinostat	3	3	451	2368	5.24598	0.0564882	1
Dabrafenib	3	3	451	2368	5.24598	0.0564882	1
Idelalisib	3	3	451	2368	5.24598	0.0564882	1
Triciribine	3	3	451	2368	5.24598	0.0564882	1
Icaritin	3	3	451	2368	5.24598	0.0564882	1
Fludarabine	5	9	449	2362	2.92103	0.0599376	1
Morphine	16	51	438	2320	1.66139	0.0606679	1
Ketotifen	4	6	450	2365	3.5015	0.0618813	1
Rutin	4	6	450	2365	3.5015	0.0618813	1
HESPERIDIN	4	6	450	2365	3.5015	0.0618813	1
(9S,10E,12Z)-9-hydroxyoctadeca-10,12-dienoic acid	4	6	450	2365	3.5015	0.0618813	1
4,4'-PROPANE-2,2-DIYLDIPHENOL	7	16	447	2355	2.30407	0.0628687	1
Azacitidine	8	20	446	2351	2.10785	0.067483	1
L-Tyrosine	2	1	452	2370	10.4711	0.0690826	1
Lipoic Acid	2	1	452	2370	10.4711	0.0690826	1
Protriptyline	2	1	452	2370	10.4711	0.0690826	1
Mazindol	2	1	452	2370	10.4711	0.0690826	1
Indapamide	2	1	452	2370	10.4711	0.0690826	1
Tadalafil	2	1	452	2370	10.4711	0.0690826	1
Vardenafil	2	1	452	2370	10.4711	0.0690826	1
Mitiglinide	2	1	452	2370	10.4711	0.0690826	1
Piclamilast	2	1	452	2370	10.4711	0.0690826	1
Cyanamide	2	1	452	2370	10.4711	0.0690826	1
Pyrroloquinoline Quinone	2	1	452	2370	10.4711	0.0690826	1
Glutaral	2	1	452	2370	10.4711	0.0690826	1
Tarenflurbil	2	1	452	2370	10.4711	0.0690826	1
Midostaurin	2	1	452	2370	10.4711	0.0690826	1
Azilsartan medoxomil	2	1	452	2370	10.4711	0.0690826	1
Enzalutamide	2	1	452	2370	10.4711	0.0690826	1
Benzoyl peroxide	2	1	452	2370	10.4711	0.0690826	1
Polydatin	2	1	452	2370	10.4711	0.0690826	1
Alectinib	2	1	452	2370	10.4711	0.0690826	1
Aminacrine	2	1	452	2370	10.4711	0.0690826	1
Mocetinostat	2	1	452	2370	10.4711	0.0690826	1
Semapimod	2	1	452	2370	10.4711	0.0690826	1
Apitolisib	2	1	452	2370	10.4711	0.0690826	1
SGI-1776	2	1	452	2370	10.4711	0.0690826	1
Anethole trithione	2	1	452	2370	10.4711	0.0690826	1
Dipyridamole	5	10	449	2361	2.62795	0.0784759	1
3-(4-HYDROXYPHENYL)-1-(2,4,6-TRIHYDROXYPHENYL)PROPAN-1-ONE	5	10	449	2361	2.62795	0.0784759	1
Staurosporine	9	25	445	2346	1.89728	0.0825955	1
Pioglitazone	16	54	438	2317	1.5671	0.0847412	1
7-ethyl-10-hydroxycamptothecin	4	7	450	2364	3.0003	0.0853012	1
(9Z,11E,13S)-13-hydroxyoctadeca-9,11-dienoic acid	4	7	450	2364	3.0003	0.0853012	1
Vemurafenib	4	7	450	2364	3.0003	0.0853012	1
Icariin	4	7	450	2364	3.0003	0.0853012	1
Candesartan	4	7	450	2364	3.0003	0.0853012	1
Lutein	3	4	451	2367	3.93351	0.0873281	1
Diazoxide	3	4	451	2367	3.93351	0.0873281	1
Guanosine	3	4	451	2367	3.93351	0.0873281	1
Nilotinib	3	4	451	2367	3.93351	0.0873281	1
Toluene	3	4	451	2367	3.93351	0.0873281	1
Crocin	3	4	451	2367	3.93351	0.0873281	1
AZD-5363	3	4	451	2367	3.93351	0.0873281	1
Carvedilol	6	14	448	2357	2.25396	0.0877661	1
Acetylcysteine	11	34	443	2337	1.70636	0.0948866	1
Imipramine	9	26	445	2345	1.82364	0.0961645	1
Progesterone	31	123	423	2248	1.33925	0.0994688	1
Phenylephrine	5	11	449	2360	2.38819	0.0997161	1
Flurbiprofen	5	11	449	2360	2.38819	0.0997161	1
Leukotriene D4	5	11	449	2360	2.38819	0.0997161	1
Theophylline	7	19	447	2352	1.93809	0.110354	1
Sodium Chloride	7	19	447	2352	1.93809	0.110354	1
Capsaicin	14	48	440	2323	1.53959	0.110933	1
L-Alanine	9	27	445	2344	1.75539	0.110949	1
Z-Val-Ala-Asp fluoromethyl ketone	4	8	450	2363	2.62434	0.112354	1
Norepinephrine	11	36	443	2335	1.61023	0.121277	1
Erythromycin	3	5	451	2366	3.1459	0.123594	1
Venlafaxine	3	5	451	2366	3.1459	0.123594	1
Tacrine	3	5	451	2366	3.1459	0.123594	1
Pseudoephedrine	3	5	451	2366	3.1459	0.123594	1
Isoniazid	3	5	451	2366	3.1459	0.123594	1
Letrozole	3	5	451	2366	3.1459	0.123594	1
Irbesartan	3	5	451	2366	3.1459	0.123594	1
Chlorphenamine	3	5	451	2366	3.1459	0.123594	1
(10E,12Z)-octadeca-10,12-dienoic acid	3	5	451	2366	3.1459	0.123594	1
Serine	2	2	452	2369	5.23659	0.123634	1
L-Isoleucine	2	2	452	2369	5.23659	0.123634	1
Pentagastrin	2	2	452	2369	5.23659	0.123634	1
Dexrazoxane	2	2	452	2369	5.23659	0.123634	1
Sotalol	2	2	452	2369	5.23659	0.123634	1
Mecamylamine	2	2	452	2369	5.23659	0.123634	1
Dobutamine	2	2	452	2369	5.23659	0.123634	1
Repaglinide	2	2	452	2369	5.23659	0.123634	1
Phenformin	2	2	452	2369	5.23659	0.123634	1
Amifostine	2	2	452	2369	5.23659	0.123634	1
Fluoxymesterone	2	2	452	2369	5.23659	0.123634	1
Gliquidone	2	2	452	2369	5.23659	0.123634	1
Allylestrenol	2	2	452	2369	5.23659	0.123634	1
2-{4-[(2s)-2-[({[(1s)-1-Carboxy-2-Phenylethyl]Amino}Carbonyl)Amino]-3-Oxo-3-(Pentylamino)Propyl]Phenoxy}Malonic Acid	2	2	452	2369	5.23659	0.123634	1
Methyltrienolone	2	2	452	2369	5.23659	0.123634	1
2-(1,1-DIMETHYLETHYL)9-FLUORO-3,6-DIHYDRO-7H-BENZ[H]-IMIDAZ[4,5-F]ISOQUINOLIN-7-ONE	2	2	452	2369	5.23659	0.123634	1
Lucanthone	2	2	452	2369	5.23659	0.123634	1
Motesanib	2	2	452	2369	5.23659	0.123634	1
Nandrolone decanoate	2	2	452	2369	5.23659	0.123634	1
Cupric Chloride	2	2	452	2369	5.23659	0.123634	1
Hexylresorcinol	2	2	452	2369	5.23659	0.123634	1
6-O-benzylguanine	2	2	452	2369	5.23659	0.123634	1
Lapachone	2	2	452	2369	5.23659	0.123634	1
Rigosertib	2	2	452	2369	5.23659	0.123634	1
Navitoclax	2	2	452	2369	5.23659	0.123634	1
Prasterone	9	28	445	2343	1.692	0.126924	1
Ritonavir	6	16	448	2355	1.97076	0.128209	1
Myricetin	6	16	448	2355	1.97076	0.128209	1
Zoledronic acid	8	24	446	2347	1.75369	0.128795	1
Dihydrotestosterone	7	20	447	2351	1.84033	0.129485	1
Histamine	15	54	439	2317	1.46586	0.130237	1
Nitric Oxide	15	55	439	2316	1.4386	0.142645	1
Potassium Chloride	4	9	450	2362	2.33194	0.142654	1
Bumetanide	4	9	450	2362	2.33194	0.142654	1
Everolimus	4	9	450	2362	2.33194	0.142654	1
Equol	4	9	450	2362	2.33194	0.142654	1
Trichloroethylene	4	9	450	2362	2.33194	0.142654	1
Mifepristone	8	25	446	2346	1.68286	0.147529	1
Fenretinide	8	25	446	2346	1.68286	0.147529	1
Doxazosin	5	13	449	2358	2.01931	0.149649	1
9,10-Deepithio-9,10-Didehydroacanthifolicin	7	21	447	2350	1.75201	0.150152	1
Dimethyl sulfoxide	6	17	448	2354	1.85399	0.151271	1
Dinoprostone	10	34	444	2337	1.54781	0.15685	1
Fluvoxamine	1	0	453	2371	Inf	0.160708	1
Chlorotrianisene	1	0	453	2371	Inf	0.160708	1
Cefmetazole	1	0	453	2371	Inf	0.160708	1
Cidofovir	1	0	453	2371	Inf	0.160708	1
Alprazolam	1	0	453	2371	Inf	0.160708	1
Cefdinir	1	0	453	2371	Inf	0.160708	1
Adinazolam	1	0	453	2371	Inf	0.160708	1
Pentostatin	1	0	453	2371	Inf	0.160708	1
Oxandrolone	1	0	453	2371	Inf	0.160708	1
Clorazepate	1	0	453	2371	Inf	0.160708	1
Leucovorin	1	0	453	2371	Inf	0.160708	1
Magnesium Sulfate	1	0	453	2371	Inf	0.160708	1
Orciprenaline	1	0	453	2371	Inf	0.160708	1
Drostanolone	1	0	453	2371	Inf	0.160708	1
Eprosartan	1	0	453	2371	Inf	0.160708	1
Fulvestrant	1	0	453	2371	Inf	0.160708	1
Nandrolone phenpropionate	1	0	453	2371	Inf	0.160708	1
Chlormezanone	1	0	453	2371	Inf	0.160708	1
Zopiclone	1	0	453	2371	Inf	0.160708	1
Telbivudine	1	0	453	2371	Inf	0.160708	1
Arformoterol	1	0	453	2371	Inf	0.160708	1
Forasartan	1	0	453	2371	Inf	0.160708	1
Saprisartan	1	0	453	2371	Inf	0.160708	1
Glycodiazine	1	0	453	2371	Inf	0.160708	1
Testosterone Propionate	1	0	453	2371	Inf	0.160708	1
Delta1-dihydrotestosterone	1	0	453	2371	Inf	0.160708	1
Boldenone	1	0	453	2371	Inf	0.160708	1
Calusterone	1	0	453	2371	Inf	0.160708	1
Ketazolam	1	0	453	2371	Inf	0.160708	1
Inhibitor Idd 384	1	0	453	2371	Inf	0.160708	1
1-naphthaleneacetic acid	1	0	453	2371	Inf	0.160708	1
Acetoacetic Acid	1	0	453	2371	Inf	0.160708	1
Sinefungin	1	0	453	2371	Inf	0.160708	1
Gpi-1046	1	0	453	2371	Inf	0.160708	1
3,5-Dimethyl-1-(3-Nitrophenyl)-1h-Pyrazole-4-Carboxylic Acid Ethyl Ester	1	0	453	2371	Inf	0.160708	1
Alrestatin	1	0	453	2371	Inf	0.160708	1
Adenosine-5-Diphosphoribose	1	0	453	2371	Inf	0.160708	1
6-phospho-D-gluconic acid	1	0	453	2371	Inf	0.160708	1
(R)-2-Hydroxy-3-Sulfopropanoic Acid	1	0	453	2371	Inf	0.160708	1
3,6,9,12,15-Pentaoxaheptadecane	1	0	453	2371	Inf	0.160708	1
Bis-Napthyl Beta-Ketophosphonic Acid	1	0	453	2371	Inf	0.160708	1
FR117016	1	0	453	2371	Inf	0.160708	1
RB106	1	0	453	2371	Inf	0.160708	1
NU1025	1	0	453	2371	Inf	0.160708	1
K201	1	0	453	2371	Inf	0.160708	1
6-Hydroxy-1,6-Dihydro Purine Nucleoside	1	0	453	2371	Inf	0.160708	1
1h-Benoximidazole-2-Carboxylic Acid	1	0	453	2371	Inf	0.160708	1
4-Piperidino-Piperidine	1	0	453	2371	Inf	0.160708	1
D-Lactic acid	1	0	453	2371	Inf	0.160708	1
3-Methoxybenzamide	1	0	453	2371	Inf	0.160708	1
Glycolic acid	1	0	453	2371	Inf	0.160708	1
N-Aminoethylmorpholine	1	0	453	2371	Inf	0.160708	1
2-Chlorophenol	1	0	453	2371	Inf	0.160708	1
U-Pi-a-Pi	1	0	453	2371	Inf	0.160708	1
FR233623	1	0	453	2371	Inf	0.160708	1
Dodecyl-Coa	1	0	453	2371	Inf	0.160708	1
4,5,6,7-Tetrachloro-3h-Isobenzofuran-1-One	1	0	453	2371	Inf	0.160708	1
1,4-Diethylene Dioxide	1	0	453	2371	Inf	0.160708	1
8-Bromo-Adenosine-5'-Monophosphate	1	0	453	2371	Inf	0.160708	1
(3s,6s,9r,10r,11s,12s,13e,15e,18s,21s)-18-{(1e,3e,7s,8s)-9-[(2s,3r,4s,5s,6r,9s,11s)-9-Ethyl-4-Hydroxy-3,5,11-Trimethyl-8-Oxo-1-Oxa-7-Azaspiro[5.5]Undec-2-Yl]-8-Hydroxy-1,7-Dimethylnona-1,3-Dienyl}-10,12-Dihydroxy-3-(3-Hydroxybenzyl)-6-Isopropyl-11-Methyl-	1	0	453	2371	Inf	0.160708	1
Thymine	1	0	453	2371	Inf	0.160708	1
2-(4-Chlorophenyl)-5-Quinoxalinecarboxamide	1	0	453	2371	Inf	0.160708	1
3-Tyrosine	1	0	453	2371	Inf	0.160708	1
Gamma-Glutamyl[S-(2-Iodobenzyl)Cysteinyl]Glycine	1	0	453	2371	Inf	0.160708	1
Capric acid	1	0	453	2371	Inf	0.160708	1
(Z,Z)-4-Hydroxy-N,N,N-Trimethyl-10-Oxo-7-[(1-Oxo-9-Octadecenyl)Oxy]-3,5,9-Trioxa-4-Phosphaheptacos-18-En-1-Aminium-4-Oxide	1	0	453	2371	Inf	0.160708	1
3,4-Dihydro-5-Methyl-Isoquinolinone	1	0	453	2371	Inf	0.160708	1
9-Butyl-8-(3-Methoxybenzyl)-9h-Purin-6-Amine	1	0	453	2371	Inf	0.160708	1
2,4-Diaminobutyric Acid	1	0	453	2371	Inf	0.160708	1
LFA703	1	0	453	2371	Inf	0.160708	1
Benzofuran	1	0	453	2371	Inf	0.160708	1
1-Deaza-Adenosine	1	0	453	2371	Inf	0.160708	1
Maleic Acid	1	0	453	2371	Inf	0.160708	1
13-Acetylphorbol	1	0	453	2371	Inf	0.160708	1
N-Methylnaloxonium	1	0	453	2371	Inf	0.160708	1
N-(6-Aminohexyl)-5-Chloro-1-Naphthalenesulfonamide	1	0	453	2371	Inf	0.160708	1
Benzylcysteine	1	0	453	2371	Inf	0.160708	1
Afegostat	1	0	453	2371	Inf	0.160708	1
Latamoxef	1	0	453	2371	Inf	0.160708	1
5-QUINOXALIN-6-YLMETHYLENE-THIAZOLIDINE-2,4-DIONE	1	0	453	2371	Inf	0.160708	1
Bithionol	1	0	453	2371	Inf	0.160708	1
Prenylamine	1	0	453	2371	Inf	0.160708	1
Cyclandelate	1	0	453	2371	Inf	0.160708	1
Cyproterone acetate	1	0	453	2371	Inf	0.160708	1
Acadesine	1	0	453	2371	Inf	0.160708	1
Indacaterol	1	0	453	2371	Inf	0.160708	1
Thymectacin	1	0	453	2371	Inf	0.160708	1
Cobimetinib	1	0	453	2371	Inf	0.160708	1
Avanafil	1	0	453	2371	Inf	0.160708	1
clomethiazole	1	0	453	2371	Inf	0.160708	1
Methyltestosterone	1	0	453	2371	Inf	0.160708	1
Aniline	1	0	453	2371	Inf	0.160708	1
Cabazitaxel	1	0	453	2371	Inf	0.160708	1
3-Hydroxyhippuric acid	1	0	453	2371	Inf	0.160708	1
3-[5-(3-nitrophenyl)thiophen-2-yl]propanoic acid	1	0	453	2371	Inf	0.160708	1
5-phenyl-1H-indazol-3-amine	1	0	453	2371	Inf	0.160708	1
METHYL (2Z)-2-(2-{[6-(2-CYANOPHENOXY)PYRIMIDIN-4-YL]OXY}PHENYL)-3-METHOXYACRYLATE	1	0	453	2371	Inf	0.160708	1
1,3-DIPHENYLUREA	1	0	453	2371	Inf	0.160708	1
N-[4-(3-BROMO-PHENYLAMINO)-QUINAZOLIN-6-YL]-ACRYLAMIDE	1	0	453	2371	Inf	0.160708	1
2-methyl-3,5,7,8-tetrahydro-4H-thiopyrano[4,3-d]pyrimidin-4-one	1	0	453	2371	Inf	0.160708	1
(2S,3R)-3-(6-amino-9H-purin-9-yl)nonan-2-ol	1	0	453	2371	Inf	0.160708	1
3-(5-methoxy-1H-indol-3-yl)propanoic acid	1	0	453	2371	Inf	0.160708	1
4-[3-(4-FLUOROPHENYL)-1H-PYRAZOL-4-YL]PYRIDINE	1	0	453	2371	Inf	0.160708	1
(2S)-2-(4-ethylphenoxy)-3-phenylpropanoic acid	1	0	453	2371	Inf	0.160708	1
IDD594	1	0	453	2371	Inf	0.160708	1
3-(1-NAPHTHYLMETHOXY)PYRIDIN-2-AMINE	1	0	453	2371	Inf	0.160708	1
(2S)-2-(biphenyl-4-yloxy)-3-phenylpropanoic acid	1	0	453	2371	Inf	0.160708	1
methyl 4-(2,3-dihydroxy-5-methylphenoxy)-2-hydroxy-6-methylbenzoate	1	0	453	2371	Inf	0.160708	1
4-(5-phenyl-1H-pyrrolo[2,3-b]pyridin-3-yl)benzoic acid	1	0	453	2371	Inf	0.160708	1
5,7-DIHYDROXY-2-(3,4,5-TRIHYDROXYPHENYL)-4H-CHROMEN-4-ONE	1	0	453	2371	Inf	0.160708	1
N-[(CYCLOHEXYLAMINO)CARBONYL]GLYCINE	1	0	453	2371	Inf	0.160708	1
4-{[(CYCLOHEXYLAMINO)CARBONYL]AMINO}BUTANOIC ACID	1	0	453	2371	Inf	0.160708	1
1-(9-ethyl-9H-carbazol-3-yl)-N-methylmethanamine	1	0	453	2371	Inf	0.160708	1
8-BENZO[1,3]DIOXOL-,5-YLMETHYL-9-BUTYL-9H-	1	0	453	2371	Inf	0.160708	1
(2S)-5-hydroxy-2-(4-hydroxyphenyl)-7-methoxy-2,3-dihydro-4H-chromen-4-one	1	0	453	2371	Inf	0.160708	1
6-BENZYL-1-BENZYLOXYMETHYL-5-ISOPROPYL URACIL	1	0	453	2371	Inf	0.160708	1
(2S)-2-(4-chlorophenoxy)-3-phenylpropanoic acid	1	0	453	2371	Inf	0.160708	1
6-HYDROXY-1,3-BENZOTHIAZOLE-2-SULFONAMIDE	1	0	453	2371	Inf	0.160708	1
RALOXIFENE CORE	1	0	453	2371	Inf	0.160708	1
4-(2-methoxyethoxy)-6-methylpyrimidin-2-amine	1	0	453	2371	Inf	0.160708	1
Triflusal	1	0	453	2371	Inf	0.160708	1
Ivacaftor	1	0	453	2371	Inf	0.160708	1
Dehydroascorbic Acid	1	0	453	2371	Inf	0.160708	1
Boceprevir	1	0	453	2371	Inf	0.160708	1
Fendiline	1	0	453	2371	Inf	0.160708	1
Etifoxine	1	0	453	2371	Inf	0.160708	1
Clobutinol	1	0	453	2371	Inf	0.160708	1
Captodiame	1	0	453	2371	Inf	0.160708	1
Benzoctamine	1	0	453	2371	Inf	0.160708	1
Empagliflozin	1	0	453	2371	Inf	0.160708	1
Phenyl salicylate	1	0	453	2371	Inf	0.160708	1
Sodium hydroxide	1	0	453	2371	Inf	0.160708	1
Pentoxyverine	1	0	453	2371	Inf	0.160708	1
Boron	1	0	453	2371	Inf	0.160708	1
Chlorobutanol	1	0	453	2371	Inf	0.160708	1
Carbon monoxide	1	0	453	2371	Inf	0.160708	1
APR-246	1	0	453	2371	Inf	0.160708	1
Ipatasertib	1	0	453	2371	Inf	0.160708	1
PF-03758309	1	0	453	2371	Inf	0.160708	1
Niraparib	1	0	453	2371	Inf	0.160708	1
Cilengitide	1	0	453	2371	Inf	0.160708	1
Efatutazone	1	0	453	2371	Inf	0.160708	1
2,4-thiazolidinedione	1	0	453	2371	Inf	0.160708	1
Apalutamide	1	0	453	2371	Inf	0.160708	1
Galunisertib	1	0	453	2371	Inf	0.160708	1
Brivanib	1	0	453	2371	Inf	0.160708	1
Dacomitinib	1	0	453	2371	Inf	0.160708	1
Avatrombopag	1	0	453	2371	Inf	0.160708	1
Abemaciclib	1	0	453	2371	Inf	0.160708	1
Evatanepag	1	0	453	2371	Inf	0.160708	1
Sapitinib	1	0	453	2371	Inf	0.160708	1
TAK-733	1	0	453	2371	Inf	0.160708	1
Simendan	1	0	453	2371	Inf	0.160708	1
Tacedinaline	1	0	453	2371	Inf	0.160708	1
Resminostat	1	0	453	2371	Inf	0.160708	1
Diazepinomicin	1	0	453	2371	Inf	0.160708	1
Caprylic alcohol	1	0	453	2371	Inf	0.160708	1
Fedratinib	1	0	453	2371	Inf	0.160708	1
Fluocinolone	1	0	453	2371	Inf	0.160708	1
Sonolisib	1	0	453	2371	Inf	0.160708	1
3,5-diiodothyropropionic acid	1	0	453	2371	Inf	0.160708	1
Emapunil	1	0	453	2371	Inf	0.160708	1
Solamargine	1	0	453	2371	Inf	0.160708	1
GSK-690693	1	0	453	2371	Inf	0.160708	1
Methyl isocyanate	1	0	453	2371	Inf	0.160708	1
Higenamine	1	0	453	2371	Inf	0.160708	1
Pyroxamide	1	0	453	2371	Inf	0.160708	1
Doxifluridine	1	0	453	2371	Inf	0.160708	1
Rotigaptide	1	0	453	2371	Inf	0.160708	1
9-(N-methyl-L-isoleucine)-cyclosporin A	1	0	453	2371	Inf	0.160708	1
Triptolide	9	30	445	2341	1.5779	0.162285	1
Flutamide	3	6	451	2365	2.62074	0.164207	1
Mercaptopurine	3	6	451	2365	2.62074	0.164207	1
Escitalopram	3	6	451	2365	2.62074	0.164207	1
Butyl alcohol	3	6	451	2365	2.62074	0.164207	1
Pirfenidone	3	6	451	2365	2.62074	0.164207	1
Ferulic acid	3	6	451	2365	2.62074	0.164207	1
Titanium dioxide	3	6	451	2365	2.62074	0.164207	1
Acteoside	3	6	451	2365	2.62074	0.164207	1
Cholesterol	11	39	443	2332	1.48451	0.167718	1
Salicylic acid	7	22	447	2349	1.67169	0.172252	1
Gemfibrozil	4	10	450	2361	2.09801	0.17574	1
Eflornithine	4	10	450	2361	2.09801	0.17574	1
Andrographolide	5	14	449	2357	1.87424	0.177881	1
Ademetionine	2	3	452	2368	3.49043	0.184715	1
Indinavir	2	3	452	2368	3.49043	0.184715	1
Phenylpropanolamine	2	3	452	2368	3.49043	0.184715	1
Fludrocortisone	2	3	452	2368	3.49043	0.184715	1
Clodronic Acid	2	3	452	2368	3.49043	0.184715	1
Candesartan cilexetil	2	3	452	2368	3.49043	0.184715	1
Glipizide	2	3	452	2368	3.49043	0.184715	1
Econazole	2	3	452	2368	3.49043	0.184715	1
Zebularine	2	3	452	2368	3.49043	0.184715	1
2',4,4'-Trihydroxychalcone	2	3	452	2368	3.49043	0.184715	1
Tiopronin	2	3	452	2368	3.49043	0.184715	1
N-{3-[(5-chloro-1H-pyrrolo[2,3-b]pyridin-3-yl)carbonyl]-2,4-difluorophenyl}propane-1-sulfonamide	2	3	452	2368	3.49043	0.184715	1
Veliparib	2	3	452	2368	3.49043	0.184715	1
Cabozantinib	2	3	452	2368	3.49043	0.184715	1
Palbociclib	2	3	452	2368	3.49043	0.184715	1
Selumetinib	2	3	452	2368	3.49043	0.184715	1
Isoflavone	2	3	452	2368	3.49043	0.184715	1
Bardoxolone	2	3	452	2368	3.49043	0.184715	1
Arecoline	7	23	447	2348	1.59836	0.195662	1
Nitroglycerin	3	7	451	2364	2.24562	0.208061	1
Rolipram	3	7	451	2364	2.24562	0.208061	1
CI-1040	3	7	451	2364	2.24562	0.208061	1
Alitretinoin	4	11	450	2360	1.90645	0.211109	1
Quinacrine	4	11	450	2360	1.90645	0.211109	1
Clomipramine	4	11	450	2360	1.90645	0.211109	1
Daunorubicin	4	12	450	2359	1.74699	0.24824	1
Rbt205 Inhibitor	4	12	450	2359	1.74699	0.24824	1
3-isobutyl-1-methyl-7H-xanthine	4	12	450	2359	1.74699	0.24824	1
Olmesartan	2	4	452	2367	2.61716	0.248828	1
Desogestrel	2	4	452	2367	2.61716	0.248828	1
Tioguanine	2	4	452	2367	2.61716	0.248828	1
Levonorgestrel	2	4	452	2367	2.61716	0.248828	1
Digoxin	2	4	452	2367	2.61716	0.248828	1
Nisoldipine	2	4	452	2367	2.61716	0.248828	1
Methylphenidate	2	4	452	2367	2.61716	0.248828	1
Eplerenone	2	4	452	2367	2.61716	0.248828	1
Cysteamine	2	4	452	2367	2.61716	0.248828	1
(3-{3-[[2-Chloro-3-(Trifluoromethyl)Benzyl](2,2-Diphenylethyl)Amino]Propoxy}Phenyl)Acetic Acid	2	4	452	2367	2.61716	0.248828	1
Phenolphthalein	2	4	452	2367	2.61716	0.248828	1
Nilvadipine	2	4	452	2367	2.61716	0.248828	1
Afatinib	2	4	452	2367	2.61716	0.248828	1
Pevonedistat	2	4	452	2367	2.61716	0.248828	1
BQ-123	2	4	452	2367	2.61716	0.248828	1
Hypericin	2	4	452	2367	2.61716	0.248828	1
Fenofibric acid	2	4	452	2367	2.61716	0.248828	1
Paricalcitol	3	8	451	2363	1.96432	0.254095	1
Flufenamic Acid	3	8	451	2363	1.96432	0.254095	1
Propanoic Acid	3	8	451	2363	1.96432	0.254095	1
Estrone sulfate	3	8	451	2363	1.96432	0.254095	1
Bosutinib	3	8	451	2363	1.96432	0.254095	1
Mevastatin	3	8	451	2363	1.96432	0.254095	1
Methylthioninium	3	8	451	2363	1.96432	0.254095	1
Vitamin A	5	17	449	2354	1.54171	0.272176	1
Sildenafil	5	17	449	2354	1.54171	0.272176	1
Disulfiram	5	17	449	2354	1.54171	0.272176	1
Ouabain	5	17	449	2354	1.54171	0.272176	1
nocodazole	5	17	449	2354	1.54171	0.272176	1
Cholecalciferol	10	40	444	2331	1.31236	0.275111	1
Adenosine	12	50	442	2321	1.26016	0.286472	1
Nimesulide	4	13	450	2358	1.61198	0.286619	1
Etonogestrel	1	1	453	2370	5.22725	0.295637	1
Grepafloxacin	1	1	453	2370	5.22725	0.295637	1
Teniposide	1	1	453	2370	5.22725	0.295637	1
Methohexital	1	1	453	2370	5.22725	0.295637	1
Nitazoxanide	1	1	453	2370	5.22725	0.295637	1
Dextromethorphan	1	1	453	2370	5.22725	0.295637	1
Lercanidipine	1	1	453	2370	5.22725	0.295637	1
Hydroxyzine	1	1	453	2370	5.22725	0.295637	1
Doxapram	1	1	453	2370	5.22725	0.295637	1
Valdecoxib	1	1	453	2370	5.22725	0.295637	1
L-Carnitine	1	1	453	2370	5.22725	0.295637	1
Bisoprolol	1	1	453	2370	5.22725	0.295637	1
Clofarabine	1	1	453	2370	5.22725	0.295637	1
Nilutamide	1	1	453	2370	5.22725	0.295637	1
Chlorpropamide	1	1	453	2370	5.22725	0.295637	1
Alprostadil	1	1	453	2370	5.22725	0.295637	1
Gadopentetate dimeglumine	1	1	453	2370	5.22725	0.295637	1
Ethynodiol diacetate	1	1	453	2370	5.22725	0.295637	1
Phenmetrazine	1	1	453	2370	5.22725	0.295637	1
Diethylpropion	1	1	453	2370	5.22725	0.295637	1
Isosorbide Mononitrate	1	1	453	2370	5.22725	0.295637	1
Lubiprostone	1	1	453	2370	5.22725	0.295637	1
Abacavir	1	1	453	2370	5.22725	0.295637	1
Lomustine	1	1	453	2370	5.22725	0.295637	1
Ridogrel	1	1	453	2370	5.22725	0.295637	1
Metipranolol	1	1	453	2370	5.22725	0.295637	1
Nelarabine	1	1	453	2370	5.22725	0.295637	1
Glucosamine	1	1	453	2370	5.22725	0.295637	1
Tasosartan	1	1	453	2370	5.22725	0.295637	1
Mestranol	1	1	453	2370	5.22725	0.295637	1
Ephedrine	1	1	453	2370	5.22725	0.295637	1
Kojic acid	1	1	453	2370	5.22725	0.295637	1
Glycerol-2-Phosphate	1	1	453	2370	5.22725	0.295637	1
Phosphonotyrosine	1	1	453	2370	5.22725	0.295637	1
1-Methoxy-2-[2-(2-Methoxy-Ethoxy]-Ethane	1	1	453	2370	5.22725	0.295637	1
Equilin	1	1	453	2370	5.22725	0.295637	1
3-(Benzyloxy)Pyridin-2-Amine	1	1	453	2370	5.22725	0.295637	1
D-glucitol 6-phosphate	1	1	453	2370	5.22725	0.295637	1
2'-Deoxycytidine	1	1	453	2370	5.22725	0.295637	1
[2(R,S)-2-Sulfanylheptanoyl]-Phe-Ala	1	1	453	2370	5.22725	0.295637	1
Fumagillin	1	1	453	2370	5.22725	0.295637	1
Domoic Acid	1	1	453	2370	5.22725	0.295637	1
Oxitriptan	1	1	453	2370	5.22725	0.295637	1
Patupilone	1	1	453	2370	5.22725	0.295637	1
Phosphomethylphosphonic Acid Adenosyl Ester	1	1	453	2370	5.22725	0.295637	1
Brivudine	1	1	453	2370	5.22725	0.295637	1
Cyclohexanol	1	1	453	2370	5.22725	0.295637	1
Freselestat	1	1	453	2370	5.22725	0.295637	1
3,4-Dihydroxybenzoic Acid	1	1	453	2370	5.22725	0.295637	1
Ethanolamine	1	1	453	2370	5.22725	0.295637	1
4-Methyl-1,2-Benzenediol	1	1	453	2370	5.22725	0.295637	1
(R)-Rolipram	1	1	453	2370	5.22725	0.295637	1
Oleic Acid	1	1	453	2370	5.22725	0.295637	1
Palmitoleic Acid	1	1	453	2370	5.22725	0.295637	1
Crotonaldehyde	1	1	453	2370	5.22725	0.295637	1
Quinestrol	1	1	453	2370	5.22725	0.295637	1
Ethyl carbamate	1	1	453	2370	5.22725	0.295637	1
Afamelanotide	1	1	453	2370	5.22725	0.295637	1
Ospemifene	1	1	453	2370	5.22725	0.295637	1
Abiraterone	1	1	453	2370	5.22725	0.295637	1
OSI-930	1	1	453	2370	5.22725	0.295637	1
Resatorvid	1	1	453	2370	5.22725	0.295637	1
Udenafil	1	1	453	2370	5.22725	0.295637	1
Safinamide	1	1	453	2370	5.22725	0.295637	1
Drotaverine	1	1	453	2370	5.22725	0.295637	1
4-(1-methyl-1-phenylethyl)phenol	1	1	453	2370	5.22725	0.295637	1
6-AMINO-BENZO[DE]ISOQUINOLINE-1,3-DIONE	1	1	453	2370	5.22725	0.295637	1
PD-0325901	1	1	453	2370	5.22725	0.295637	1
N~6~-cyclohexyl-N~2~-(4-morpholin-4-ylphenyl)-9H-purine-2,6-diamine	1	1	453	2370	5.22725	0.295637	1
4-PHENOXY-N-(PYRIDIN-2-YLMETHYL)BENZAMIDE	1	1	453	2370	5.22725	0.295637	1
3-(4-HYDROXY-PHENYL)PYRUVIC ACID	1	1	453	2370	5.22725	0.295637	1
6-{[(CYCLOHEXYLAMINO)CARBONYL]AMINO}HEXANOIC ACID	1	1	453	2370	5.22725	0.295637	1
3,4-DIHYDRO-4-OXO-3-((5-TRIFLUOROMETHYL-2-BENZOTHIAZOLYL)METHYL)-1-PHTHALAZINE ACETIC ACID	1	1	453	2370	5.22725	0.295637	1
Bopindolol	1	1	453	2370	5.22725	0.295637	1
Dimethyl fumarate	1	1	453	2370	5.22725	0.295637	1
Flubendazole	1	1	453	2370	5.22725	0.295637	1
Acipimox	1	1	453	2370	5.22725	0.295637	1
Aurothioglucose	1	1	453	2370	5.22725	0.295637	1
Azelnidipine	1	1	453	2370	5.22725	0.295637	1
Anthralin	1	1	453	2370	5.22725	0.295637	1
Pictilisib	1	1	453	2370	5.22725	0.295637	1
Ortataxel	1	1	453	2370	5.22725	0.295637	1
Mitoglitazone	1	1	453	2370	5.22725	0.295637	1
Rilmenidine	1	1	453	2370	5.22725	0.295637	1
Ebastine	1	1	453	2370	5.22725	0.295637	1
Marizomib	1	1	453	2370	5.22725	0.295637	1
Epicatechin	1	1	453	2370	5.22725	0.295637	1
Bradykinin	1	1	453	2370	5.22725	0.295637	1
Dilmapimod	1	1	453	2370	5.22725	0.295637	1
Dalcetrapib	1	1	453	2370	5.22725	0.295637	1
Ajulemic acid	1	1	453	2370	5.22725	0.295637	1
Losmapimod	1	1	453	2370	5.22725	0.295637	1
Propyl Gallate	1	1	453	2370	5.22725	0.295637	1
Dihydralazine	1	1	453	2370	5.22725	0.295637	1
CHS-828	1	1	453	2370	5.22725	0.295637	1
Mephedrone	1	1	453	2370	5.22725	0.295637	1
Relcovaptan	1	1	453	2370	5.22725	0.295637	1
Masoprocol	3	9	451	2362	1.74534	0.301343	1
Acitretin	3	9	451	2362	1.74534	0.301343	1
Zidovudine	3	9	451	2362	1.74534	0.301343	1
Dexmedetomidine	3	9	451	2362	1.74534	0.301343	1
Deferoxamine	3	9	451	2362	1.74534	0.301343	1
Phenelzine	3	9	451	2362	1.74534	0.301343	1
3-SULFOOXY-1H-INDOLE	3	9	451	2362	1.74534	0.301343	1
3,3'-diindolylmethane	3	9	451	2362	1.74534	0.301343	1
Colforsin	20	90	434	2281	1.16784	0.307315	1
Pyruvic acid	2	5	452	2366	2.09315	0.313428	1
Propylthiouracil	2	5	452	2366	2.09315	0.313428	1
Prednisone	2	5	452	2366	2.09315	0.313428	1
Norethisterone	2	5	452	2366	2.09315	0.313428	1
Perindopril	2	5	452	2366	2.09315	0.313428	1
Terbutaline	2	5	452	2366	2.09315	0.313428	1
Etacrynic acid	2	5	452	2366	2.09315	0.313428	1
Amantadine	2	5	452	2366	2.09315	0.313428	1
Sibutramine	2	5	452	2366	2.09315	0.313428	1
Fomepizole	2	5	452	2366	2.09315	0.313428	1
Finasteride	2	5	452	2366	2.09315	0.313428	1
Androstenedione	2	5	452	2366	2.09315	0.313428	1
Pimagedine	2	5	452	2366	2.09315	0.313428	1
Nitrous oxide	2	5	452	2366	2.09315	0.313428	1
ginkgolide-B	2	5	452	2366	2.09315	0.313428	1
Artesunate	2	5	452	2366	2.09315	0.313428	1
Nifedipine	4	14	450	2357	1.49626	0.325753	1
Dihydrogenphosphate Ion	4	14	450	2357	1.49626	0.325753	1
Plicamycin	4	14	450	2357	1.49626	0.325753	1
Zinc sulfate	4	14	450	2357	1.49626	0.325753	1
Carbamazepine	5	19	449	2352	1.37833	0.339902	1
Loratadine	3	10	451	2361	1.57022	0.348949	1
Paroxetine	3	10	451	2361	1.57022	0.348949	1
Melphalan	3	10	451	2361	1.57022	0.348949	1
Iloprost	3	10	451	2361	1.57022	0.348949	1
Clenbuterol	3	10	451	2361	1.57022	0.348949	1
Prazosin	4	15	450	2356	1.39596	0.365186	1
Iron	4	15	450	2356	1.39596	0.365186	1
Alpha-Linolenic Acid	11	49	443	2322	1.17657	0.36717	1
Bupivacaine	2	6	452	2365	1.74369	0.376706	1
Framycetin	2	6	452	2365	1.74369	0.376706	1
Vincristine	2	6	452	2365	1.74369	0.376706	1
Pentamidine	2	6	452	2365	1.74369	0.376706	1
Mechlorethamine	2	6	452	2365	1.74369	0.376706	1
Atazanavir	2	6	452	2365	1.74369	0.376706	1
Tolbutamide	2	6	452	2365	1.74369	0.376706	1
Guanethidine	2	6	452	2365	1.74369	0.376706	1
Sitagliptin	2	6	452	2365	1.74369	0.376706	1
Sorbitol	2	6	452	2365	1.74369	0.376706	1
GM6001	2	6	452	2365	1.74369	0.376706	1
Guanine	2	6	452	2365	1.74369	0.376706	1
Sphingosine	2	6	452	2365	1.74369	0.376706	1
Dopamine	8	35	446	2336	1.19707	0.386022	1
Dexamethasone	8	35	446	2336	1.19707	0.386022	1
Mitomycin	3	11	451	2360	1.42693	0.396188	1
Terfenadine	3	11	451	2360	1.42693	0.396188	1
Dronabinol	3	11	451	2360	1.42693	0.396188	1
Lenalidomide	3	11	451	2360	1.42693	0.396188	1
Clofibrate	3	11	451	2360	1.42693	0.396188	1
Epoprostenol	3	11	451	2360	1.42693	0.396188	1
Dronedarone	3	11	451	2360	1.42693	0.396188	1
Uric Acid	3	11	451	2360	1.42693	0.396188	1
Phenytoin	4	16	450	2355	1.3082	0.404502	1
Riluzole	4	16	450	2355	1.3082	0.404502	1
Dalfampridine	4	16	450	2355	1.3082	0.404502	1
Indomethacin	15	71	439	2300	1.10686	0.407958	1
Bivalirudin	1	2	453	2369	2.61359	0.408914	1
Betaxolol	1	2	453	2369	2.61359	0.408914	1
Dofetilide	1	2	453	2369	2.61359	0.408914	1
Isoetarine	1	2	453	2369	2.61359	0.408914	1
Diethylstilbestrol	1	2	453	2369	2.61359	0.408914	1
Tenofovir disoproxil	1	2	453	2369	2.61359	0.408914	1
Tolcapone	1	2	453	2369	2.61359	0.408914	1
Mexiletine	1	2	453	2369	2.61359	0.408914	1
Eszopiclone	1	2	453	2369	2.61359	0.408914	1
Miglustat	1	2	453	2369	2.61359	0.408914	1
Dipivefrin	1	2	453	2369	2.61359	0.408914	1
Amikacin	1	2	453	2369	2.61359	0.408914	1
Carteolol	1	2	453	2369	2.61359	0.408914	1
Azelaic Acid	1	2	453	2369	2.61359	0.408914	1
Rifabutin	1	2	453	2369	2.61359	0.408914	1
Isoflurophate	1	2	453	2369	2.61359	0.408914	1
Hexachlorophene	1	2	453	2369	2.61359	0.408914	1
Tolazamide	1	2	453	2369	2.61359	0.408914	1
Penicillamine	1	2	453	2369	2.61359	0.408914	1
Famotidine	1	2	453	2369	2.61359	0.408914	1
Fexofenadine	1	2	453	2369	2.61359	0.408914	1
Norgestimate	1	2	453	2369	2.61359	0.408914	1
Mepivacaine	1	2	453	2369	2.61359	0.408914	1
Desloratadine	1	2	453	2369	2.61359	0.408914	1
Ramelteon	1	2	453	2369	2.61359	0.408914	1
Oxaprozin	1	2	453	2369	2.61359	0.408914	1
Etidronic acid	1	2	453	2369	2.61359	0.408914	1
Arbutamine	1	2	453	2369	2.61359	0.408914	1
Bretylium	1	2	453	2369	2.61359	0.408914	1
Calcium Chloride	1	2	453	2369	2.61359	0.408914	1
Idarubicin	1	2	453	2369	2.61359	0.408914	1
Estramustine	1	2	453	2369	2.61359	0.408914	1
Levobunolol	1	2	453	2369	2.61359	0.408914	1
Estazolam	1	2	453	2369	2.61359	0.408914	1
Levomethadyl Acetate	1	2	453	2369	2.61359	0.408914	1
Pirbuterol	1	2	453	2369	2.61359	0.408914	1
Amrinone	1	2	453	2369	2.61359	0.408914	1
Lopinavir	1	2	453	2369	2.61359	0.408914	1
S-adenosyl-L-homocysteine	1	2	453	2369	2.61359	0.408914	1
Dihydrofolic Acid	1	2	453	2369	2.61359	0.408914	1
Calcipotriol	1	2	453	2369	2.61359	0.408914	1
Tolrestat	1	2	453	2369	2.61359	0.408914	1
2-Allylphenol	1	2	453	2369	2.61359	0.408914	1
Nicotinamide	1	2	453	2369	2.61359	0.408914	1
Sorbinil	1	2	453	2369	2.61359	0.408914	1
Uridine	1	2	453	2369	2.61359	0.408914	1
Malonaldehyde	1	2	453	2369	2.61359	0.408914	1
Uracil	1	2	453	2369	2.61359	0.408914	1
Tiratricol	1	2	453	2369	2.61359	0.408914	1
Lpc-Ether	1	2	453	2369	2.61359	0.408914	1
4-Iodo-L-phenylalanine	1	2	453	2369	2.61359	0.408914	1
Epigallocatechin	1	2	453	2369	2.61359	0.408914	1
[2-Cytidylate-O'-Phosphonyloxyl]-Ethyl-Trimethyl-Ammonium	1	2	453	2369	2.61359	0.408914	1
Fructose-6-Phosphate	1	2	453	2369	2.61359	0.408914	1
Estriol	1	2	453	2369	2.61359	0.408914	1
5-iodotubercidin	1	2	453	2369	2.61359	0.408914	1
Coumarin	1	2	453	2369	2.61359	0.408914	1
Clioquinol	1	2	453	2369	2.61359	0.408914	1
Zomepirac	1	2	453	2369	2.61359	0.408914	1
SGS-742	1	2	453	2369	2.61359	0.408914	1
Alisertib	1	2	453	2369	2.61359	0.408914	1
Talmapimod	1	2	453	2369	2.61359	0.408914	1
Pelitinib	1	2	453	2369	2.61359	0.408914	1
Prasterone sulfate	1	2	453	2369	2.61359	0.408914	1
Prucalopride	1	2	453	2369	2.61359	0.408914	1
bis(4-nitrophenyl) hydrogen phosphate	1	2	453	2369	2.61359	0.408914	1
(4E)-N-(4-fluorophenyl)-4-[(phenylcarbonyl)imino]-4H-pyrazole-3-carboxamide	1	2	453	2369	2.61359	0.408914	1
Trametinib	1	2	453	2369	2.61359	0.408914	1
Miltefosine	1	2	453	2369	2.61359	0.408914	1
Tetracaine	1	2	453	2369	2.61359	0.408914	1
Dienogest	1	2	453	2369	2.61359	0.408914	1
Arotinolol	1	2	453	2369	2.61359	0.408914	1
Tianeptine	1	2	453	2369	2.61359	0.408914	1
Enalaprilat	1	2	453	2369	2.61359	0.408914	1
Selenic acid	1	2	453	2369	2.61359	0.408914	1
Bicuculline	1	2	453	2369	2.61359	0.408914	1
2'-cyano-2'-deoxy-1-(beta-D-arabinofuranosyl)cytosine	1	2	453	2369	2.61359	0.408914	1
Carnosine	1	2	453	2369	2.61359	0.408914	1
Angiotensin 1-7	1	2	453	2369	2.61359	0.408914	1
Momelotinib	1	2	453	2369	2.61359	0.408914	1
Danusertib	1	2	453	2369	2.61359	0.408914	1
Imidapril	1	2	453	2369	2.61359	0.408914	1
Gadolinium	1	2	453	2369	2.61359	0.408914	1
Tivantinib	1	2	453	2369	2.61359	0.408914	1
KRN-7000	1	2	453	2369	2.61359	0.408914	1
AZD-7762	1	2	453	2369	2.61359	0.408914	1
Tulobuterol	1	2	453	2369	2.61359	0.408914	1
Dopexamine	1	2	453	2369	2.61359	0.408914	1
Mizolastine	1	2	453	2369	2.61359	0.408914	1
Patidegib	1	2	453	2369	2.61359	0.408914	1
Amuvatinib	1	2	453	2369	2.61359	0.408914	1
Picropodophyllin	1	2	453	2369	2.61359	0.408914	1
Reproterol	1	2	453	2369	2.61359	0.408914	1
Sivelestat	1	2	453	2369	2.61359	0.408914	1
CF-102	1	2	453	2369	2.61359	0.408914	1
ZSTK-474	1	2	453	2369	2.61359	0.408914	1
Levosalbutamol	1	2	453	2369	2.61359	0.408914	1
Tacrolimus	12	56	442	2315	1.12232	0.410687	1
Valsartan	2	7	452	2364	1.49407	0.43742	1
Baclofen	2	7	452	2364	1.49407	0.43742	1
Isradipine	2	7	452	2364	1.49407	0.43742	1
Disopyramide	2	7	452	2364	1.49407	0.43742	1
Streptozocin	2	7	452	2364	1.49407	0.43742	1
Lamotrigine	2	7	452	2364	1.49407	0.43742	1
Bosentan	2	7	452	2364	1.49407	0.43742	1
Trimipramine	2	7	452	2364	1.49407	0.43742	1
Isotretinoin	2	7	452	2364	1.49407	0.43742	1
Selegiline	2	7	452	2364	1.49407	0.43742	1
Leflunomide	2	7	452	2364	1.49407	0.43742	1
Bupropion	2	7	452	2364	1.49407	0.43742	1
Flunitrazepam	2	7	452	2364	1.49407	0.43742	1
Crizotinib	2	7	452	2364	1.49407	0.43742	1
Amitriptyline	7	32	447	2339	1.14455	0.440245	1
Ketamine	6	27	448	2344	1.1626	0.441675	1
Formoterol	3	12	451	2359	1.30751	0.442458	1
Nefazodone	3	12	451	2359	1.30751	0.442458	1
Taurine	3	12	451	2359	1.30751	0.442458	1
Sucrose	3	12	451	2359	1.30751	0.442458	1
2-tert-butylbenzene-1,4-diol	3	12	451	2359	1.30751	0.442458	1
Sevoflurane	4	17	450	2354	1.23073	0.443337	1
Bezafibrate	4	17	450	2354	1.23073	0.443337	1
Hydrocortisone	9	44	445	2327	1.0696	0.485975	1
Pentobarbital	3	13	451	2358	1.20644	0.487277	1
Prednisolone	3	13	451	2358	1.20644	0.487277	1
Calcidiol	2	8	452	2363	1.30683	0.494759	1
Pantoprazole	2	8	452	2363	1.30683	0.494759	1
Amodiaquine	2	8	452	2363	1.30683	0.494759	1
Mitotane	2	8	452	2363	1.30683	0.494759	1
Trazodone	2	8	452	2363	1.30683	0.494759	1
Diazepam	2	8	452	2363	1.30683	0.494759	1
Methylprednisolone	2	8	452	2363	1.30683	0.494759	1
Gabapentin	2	8	452	2363	1.30683	0.494759	1
Terazosin	2	8	452	2363	1.30683	0.494759	1
Orphenadrine	2	8	452	2363	1.30683	0.494759	1
Isopropyl Alcohol	2	8	452	2363	1.30683	0.494759	1
PICEATANNOL	2	8	452	2363	1.30683	0.494759	1
Oxygen	7	34	447	2337	1.07638	0.496019	1
Acetaminophen	6	29	448	2342	1.08158	0.502128	1
L-Citrulline	1	3	453	2368	1.74205	0.504007	1
Azithromycin	1	3	453	2368	1.74205	0.504007	1
Pregabalin	1	3	453	2368	1.74205	0.504007	1
Floxuridine	1	3	453	2368	1.74205	0.504007	1
Droperidol	1	3	453	2368	1.74205	0.504007	1
Amphotericin B	1	3	453	2368	1.74205	0.504007	1
Pentosan Polysulfate	1	3	453	2368	1.74205	0.504007	1
Ibandronate	1	3	453	2368	1.74205	0.504007	1
Aminolevulinic acid	1	3	453	2368	1.74205	0.504007	1
Alprenolol	1	3	453	2368	1.74205	0.504007	1
Risedronate	1	3	453	2368	1.74205	0.504007	1
Omapatrilat	1	3	453	2368	1.74205	0.504007	1
Quinidine	1	3	453	2368	1.74205	0.504007	1
Azelastine	1	3	453	2368	1.74205	0.504007	1
Guanfacine	1	3	453	2368	1.74205	0.504007	1
Procainamide	1	3	453	2368	1.74205	0.504007	1
Gatifloxacin	1	3	453	2368	1.74205	0.504007	1
Ofloxacin	1	3	453	2368	1.74205	0.504007	1
Domperidone	1	3	453	2368	1.74205	0.504007	1
Acebutolol	1	3	453	2368	1.74205	0.504007	1
Nadolol	1	3	453	2368	1.74205	0.504007	1
Bevantolol	1	3	453	2368	1.74205	0.504007	1
Penbutolol	1	3	453	2368	1.74205	0.504007	1
Digitoxin	1	3	453	2368	1.74205	0.504007	1
Cloxazolam	1	3	453	2368	1.74205	0.504007	1
Dihydromorphine	1	3	453	2368	1.74205	0.504007	1
Oxprenolol	1	3	453	2368	1.74205	0.504007	1
Cholesterol-Sulfate	1	3	453	2368	1.74205	0.504007	1
alpha-D-glucose 6-phosphate	1	3	453	2368	1.74205	0.504007	1
Glycochenodeoxycholic Acid	1	3	453	2368	1.74205	0.504007	1
2'-Monophosphoadenosine 5'-Diphosphoribose	1	3	453	2368	1.74205	0.504007	1
6-O-Phosphoryl Inosine Monophosphate	1	3	453	2368	1.74205	0.504007	1
Brequinar	1	3	453	2368	1.74205	0.504007	1
Oxalic Acid	1	3	453	2368	1.74205	0.504007	1
Uridine 5'-triphosphate	1	3	453	2368	1.74205	0.504007	1
CEP-1347	1	3	453	2368	1.74205	0.504007	1
Dexanabinol	1	3	453	2368	1.74205	0.504007	1
Axitinib	1	3	453	2368	1.74205	0.504007	1
Neflamapimod	1	3	453	2368	1.74205	0.504007	1
(4-AMINO-2-{[1-(METHYLSULFONYL)PIPERIDIN-4-YL]AMINO}PYRIMIDIN-5-YL)(2,3-DIFLUORO-6-METHOXYPHENYL)METHANONE	1	3	453	2368	1.74205	0.504007	1
2-Amino-1-methyl-6-phenylimidazo(4,5-b)pyridine	1	3	453	2368	1.74205	0.504007	1
Bupranolol	1	3	453	2368	1.74205	0.504007	1
Teriflunomide	1	3	453	2368	1.74205	0.504007	1
Zinc oxide	1	3	453	2368	1.74205	0.504007	1
Kinetin	1	3	453	2368	1.74205	0.504007	1
VTP-194204	1	3	453	2368	1.74205	0.504007	1
Valspodar	1	3	453	2368	1.74205	0.504007	1
Sarpogrelate	1	3	453	2368	1.74205	0.504007	1
Sotrastaurin	1	3	453	2368	1.74205	0.504007	1
Onapristone	1	3	453	2368	1.74205	0.504007	1
Oleandrin	1	3	453	2368	1.74205	0.504007	1
Artemisinin	1	3	453	2368	1.74205	0.504007	1
Glyburide	5	24	449	2347	1.08898	0.509369	1
Methotrexate	3	14	451	2357	1.11988	0.530275	1
Rosuvastatin	3	14	451	2357	1.11988	0.530275	1
Lactic Acid	3	14	451	2357	1.11988	0.530275	1
Cocaine	9	46	445	2325	1.02222	0.533851	1
Zonisamide	5	25	449	2346	1.04498	0.541437	1
Alendronic acid	2	9	452	2362	1.16116	0.54824	1
Etodolac	2	9	452	2362	1.16116	0.54824	1
Maprotiline	2	9	452	2362	1.16116	0.54824	1
Ezetimibe	2	9	452	2362	1.16116	0.54824	1
Felodipine	2	9	452	2362	1.16116	0.54824	1
Memantine	2	9	452	2362	1.16116	0.54824	1
Nitrendipine	2	9	452	2362	1.16116	0.54824	1
Pyrophosphoric acid	2	9	452	2362	1.16116	0.54824	1
Cupric sulfate	2	9	452	2362	1.16116	0.54824	1
Aliskiren	2	9	452	2362	1.16116	0.54824	1
Platinum	2	9	452	2362	1.16116	0.54824	1
Ibuprofen	4	20	450	2351	1.04488	0.554032	1
Nimodipine	3	15	451	2356	1.04478	0.57118	1
Ethinyl Estradiol	3	15	451	2356	1.04478	0.57118	1
Levodopa	3	15	451	2356	1.04478	0.57118	1
1,10-Phenanthroline	3	15	451	2356	1.04478	0.57118	1
Camptothecin	3	15	451	2356	1.04478	0.57118	1
Ramipril	1	4	453	2367	1.30616	0.58383	1
Guanadrel	1	4	453	2367	1.30616	0.58383	1
Milrinone	1	4	453	2367	1.30616	0.58383	1
Codeine	1	4	453	2367	1.30616	0.58383	1
Treprostinil	1	4	453	2367	1.30616	0.58383	1
Dydrogesterone	1	4	453	2367	1.30616	0.58383	1
Triamterene	1	4	453	2367	1.30616	0.58383	1
Sulpiride	1	4	453	2367	1.30616	0.58383	1
Brimonidine	1	4	453	2367	1.30616	0.58383	1
Vancomycin	1	4	453	2367	1.30616	0.58383	1
Albendazole	1	4	453	2367	1.30616	0.58383	1
Rofecoxib	1	4	453	2367	1.30616	0.58383	1
Efavirenz	1	4	453	2367	1.30616	0.58383	1
Astemizole	1	4	453	2367	1.30616	0.58383	1
Nedocromil	1	4	453	2367	1.30616	0.58383	1
Levamisole	1	4	453	2367	1.30616	0.58383	1
Misoprostol	1	4	453	2367	1.30616	0.58383	1
Busulfan	1	4	453	2367	1.30616	0.58383	1
Mycophenolic acid	1	4	453	2367	1.30616	0.58383	1
Vigabatrin	1	4	453	2367	1.30616	0.58383	1
Propafenone	1	4	453	2367	1.30616	0.58383	1
Clarithromycin	1	4	453	2367	1.30616	0.58383	1
Aminophylline	1	4	453	2367	1.30616	0.58383	1
Drospirenone	1	4	453	2367	1.30616	0.58383	1
Etorphine	1	4	453	2367	1.30616	0.58383	1
Nitrazepam	1	4	453	2367	1.30616	0.58383	1
Etoricoxib	1	4	453	2367	1.30616	0.58383	1
6-[1-(3,5,5,8,8-Pentamethyl-5,6,7,8-Tetrahydronaphthalen-2-Yl)Cyclopropyl]Pyridine-3-Carboxylic Acid	1	4	453	2367	1.30616	0.58383	1
Olomoucine	1	4	453	2367	1.30616	0.58383	1
Taxifolin	1	4	453	2367	1.30616	0.58383	1
Beta-D-Glucose	1	4	453	2367	1.30616	0.58383	1
Pyrazole	1	4	453	2367	1.30616	0.58383	1
Cacodylic acid	1	4	453	2367	1.30616	0.58383	1
Stearic acid	1	4	453	2367	1.30616	0.58383	1
Vildagliptin	1	4	453	2367	1.30616	0.58383	1
Idronoxil	1	4	453	2367	1.30616	0.58383	1
Tipifarnib	1	4	453	2367	1.30616	0.58383	1
Sertindole	1	4	453	2367	1.30616	0.58383	1
Levonordefrin	1	4	453	2367	1.30616	0.58383	1
Glycine betaine	1	4	453	2367	1.30616	0.58383	1
4-(2-Aminoethyl)Benzenesulfonyl Fluoride	1	4	453	2367	1.30616	0.58383	1
{4-[3-(4-acetyl-3-hydroxy-2-propylphenoxy)propoxy]phenoxy}acetic acid	1	4	453	2367	1.30616	0.58383	1
Dichloroacetic Acid	1	4	453	2367	1.30616	0.58383	1
2-deoxyglucose	1	4	453	2367	1.30616	0.58383	1
DPDPE	1	4	453	2367	1.30616	0.58383	1
Pomalidomide	1	4	453	2367	1.30616	0.58383	1
Hexamethonium	1	4	453	2367	1.30616	0.58383	1
Cyamemazine	1	4	453	2367	1.30616	0.58383	1
Tolfenamic Acid	1	4	453	2367	1.30616	0.58383	1
Aluminum chloride	1	4	453	2367	1.30616	0.58383	1
Ruboxistaurin	1	4	453	2367	1.30616	0.58383	1
Dinaciclib	1	4	453	2367	1.30616	0.58383	1
WP 1066	1	4	453	2367	1.30616	0.58383	1
Spironolactone	4	21	450	2350	0.994711	0.588266	1
Ursodeoxycholic acid	4	21	450	2350	0.994711	0.588266	1
Choline	2	10	452	2361	1.04468	0.59762	1
L-Lysine	2	10	452	2361	1.04468	0.59762	1
Pyrimethamine	2	10	452	2361	1.04468	0.59762	1
Diltiazem	2	10	452	2361	1.04468	0.59762	1
Mirtazapine	2	10	452	2361	1.04468	0.59762	1
Metyrapone	2	10	452	2361	1.04468	0.59762	1
Danazol	2	10	452	2361	1.04468	0.59762	1
(3BETA)-CHOLEST-5-ENE-3,25-DIOL	2	10	452	2361	1.04468	0.59762	1
Fluspirilene	2	10	452	2361	1.04468	0.59762	1
Benzbromarone	2	10	452	2361	1.04468	0.59762	1
Ciprofloxacin	3	16	451	2355	0.97908	0.609803	1
Topiramate	2	11	452	2360	0.949323	0.642833	1
Vinblastine	2	11	452	2360	0.949323	0.642833	1
Cyclic Guanosine Monophosphate	2	11	452	2360	0.949323	0.642833	1
Tranilast	2	11	452	2360	0.949323	0.642833	1
Agmatine	2	11	452	2360	0.949323	0.642833	1
Cordycepin	2	11	452	2360	0.949323	0.642833	1
Amlodipine	3	17	451	2354	0.921092	0.646033	1
Pimozide	3	17	451	2354	0.921092	0.646033	1
Captopril	3	17	451	2354	0.921092	0.646033	1
Cyclosporine	1	5	453	2366	1.04458	0.65083	1
Pyridoxal Phosphate	1	5	453	2366	1.04458	0.65083	1
L-Glutamine	1	5	453	2366	1.04458	0.65083	1
Adapalene	1	5	453	2366	1.04458	0.65083	1
Ranolazine	1	5	453	2366	1.04458	0.65083	1
Latanoprost	1	5	453	2366	1.04458	0.65083	1
Estrone	1	5	453	2366	1.04458	0.65083	1
Midazolam	1	5	453	2366	1.04458	0.65083	1
Amprenavir	1	5	453	2366	1.04458	0.65083	1
Temozolomide	1	5	453	2366	1.04458	0.65083	1
Bimatoprost	1	5	453	2366	1.04458	0.65083	1
Etretinate	1	5	453	2366	1.04458	0.65083	1
Pindolol	1	5	453	2366	1.04458	0.65083	1
Ganciclovir	1	5	453	2366	1.04458	0.65083	1
Fenoterol	1	5	453	2366	1.04458	0.65083	1
Heroin	1	5	453	2366	1.04458	0.65083	1
P-Cresol	1	5	453	2366	1.04458	0.65083	1
Cytidine 3'-monophosphate	1	5	453	2366	1.04458	0.65083	1
Spermidine	1	5	453	2366	1.04458	0.65083	1
3-Methyladenine	1	5	453	2366	1.04458	0.65083	1
Inosine	1	5	453	2366	1.04458	0.65083	1
Bendamustine	1	5	453	2366	1.04458	0.65083	1
Brefeldin A	1	5	453	2366	1.04458	0.65083	1
Lurasidone	1	5	453	2366	1.04458	0.65083	1
Carfilzomib	1	5	453	2366	1.04458	0.65083	1
Tibolone	1	5	453	2366	1.04458	0.65083	1
Saracatinib	1	5	453	2366	1.04458	0.65083	1
Muscimol	1	5	453	2366	1.04458	0.65083	1
Urapidil	1	5	453	2366	1.04458	0.65083	1
Gossypol	1	5	453	2366	1.04458	0.65083	1
Corticosterone	4	23	450	2348	0.907497	0.651891	1
Icosapent	9	52	445	2319	0.901995	0.665567	1
Guanosine-5'-Triphosphate	8	47	446	2324	0.886982	0.678807	1
Cyproheptadine	3	18	451	2353	0.86959	0.679816	1
Nortriptyline	3	18	451	2353	0.86959	0.679816	1
Adenosine monophosphate	2	12	452	2359	0.86988	0.68394	1
Tramadol	2	12	452	2359	0.86988	0.68394	1
Mesalazine	2	12	452	2359	0.86988	0.68394	1
Ceruletide	2	12	452	2359	0.86988	0.68394	1
Ketanserin	2	12	452	2359	0.86988	0.68394	1
Apocynin	2	12	452	2359	0.86988	0.68394	1
Phenobarbital	5	30	449	2341	0.86901	0.684605	1
Glutathione	1	6	453	2365	0.870169	0.707064	1
Carmustine	1	6	453	2365	0.870169	0.707064	1
Atenolol	1	6	453	2365	0.870169	0.707064	1
Timolol	1	6	453	2365	0.870169	0.707064	1
Epirubicin	1	6	453	2365	0.870169	0.707064	1
Miglitol	1	6	453	2365	0.870169	0.707064	1
Dyphylline	1	6	453	2365	0.870169	0.707064	1
Fentanyl	1	6	453	2365	0.870169	0.707064	1
Metoclopramide	1	6	453	2365	0.870169	0.707064	1
Ditiocarb	1	6	453	2365	0.870169	0.707064	1
Cholic Acid	1	6	453	2365	0.870169	0.707064	1
Purvalanol	1	6	453	2365	0.870169	0.707064	1
Phenol	1	6	453	2365	0.870169	0.707064	1
1D-myo-inositol 1,4,5-trisphosphate	1	6	453	2365	0.870169	0.707064	1
N-Methyl-N-Propargyl-3-(2,4-Dichlorophenoxy)Propylamine	1	6	453	2365	0.870169	0.707064	1
Taurocholic Acid	1	6	453	2365	0.870169	0.707064	1
Celiprolol	1	6	453	2365	0.870169	0.707064	1
Ibudilast	1	6	453	2365	0.870169	0.707064	1
Agomelatine	1	6	453	2365	0.870169	0.707064	1
(3Z)-N,N-DIMETHYL-2-OXO-3-(4,5,6,7-TETRAHYDRO-1H-INDOL-2-YLMETHYLIDENE)-2,3-DIHYDRO-1H-INDOLE-5-SULFONAMIDE	1	6	453	2365	0.870169	0.707064	1
Myristic acid	1	6	453	2365	0.870169	0.707064	1
Indirubin	1	6	453	2365	0.870169	0.707064	1
Piperine	1	6	453	2365	0.870169	0.707064	1
Chenodeoxycholic acid	4	25	450	2346	0.834184	0.708615	1
Chlorpromazine	5	31	449	2340	0.840627	0.7093	1
Menadione	3	19	451	2352	0.823487	0.711149	1
Verapamil	6	37	448	2334	0.844884	0.711609	1
Arachidonic Acid	12	72	442	2299	0.866935	0.719637	1
Cladribine	2	13	452	2358	0.802645	0.721092	1
Fenfluramine	2	13	452	2358	0.802645	0.721092	1
Pentoxifylline	2	13	452	2358	0.802645	0.721092	1
Halothane	2	13	452	2358	0.802645	0.721092	1
Mevalonic acid	2	13	452	2358	0.802645	0.721092	1
Formaldehyde	2	13	452	2358	0.802645	0.721092	1
Hydroquinone	2	13	452	2358	0.802645	0.721092	1
Methoxsalen	1	7	453	2364	0.745577	0.754258	1
Cinnarizine	1	7	453	2364	0.745577	0.754258	1
Naltrexone	1	7	453	2364	0.745577	0.754258	1
Imiquimod	1	7	453	2364	0.745577	0.754258	1
Minaprine	1	7	453	2364	0.745577	0.754258	1
Brompheniramine	1	7	453	2364	0.745577	0.754258	1
Adenosine 5'-[γ-thio]triphosphate	1	7	453	2364	0.745577	0.754258	1
Lauric Acid	1	7	453	2364	0.745577	0.754258	1
Dexfosfoserine	1	7	453	2364	0.745577	0.754258	1
Tamibarotene	1	7	453	2364	0.745577	0.754258	1
Astaxanthin	1	7	453	2364	0.745577	0.754258	1
Dinitrochlorobenzene	1	7	453	2364	0.745577	0.754258	1
Ozone	1	7	453	2364	0.745577	0.754258	1
Leukotriene B4	1	7	453	2364	0.745577	0.754258	1
Lidocaine	3	21	451	2350	0.744449	0.766647	1
Isoflurane	3	21	451	2350	0.744449	0.766647	1
Lisuride	2	15	452	2356	0.695066	0.784389	1
Ribavirin	2	15	452	2356	0.695066	0.784389	1
Beta-Mercaptoethanol	2	15	452	2356	0.695066	0.784389	1
Lansoprazole	1	8	453	2363	0.652129	0.793863	1
Picrotoxin	1	8	453	2363	0.652129	0.793863	1
Tazarotene	1	8	453	2363	0.652129	0.793863	1
Salmeterol	1	8	453	2363	0.652129	0.793863	1
Podofilox	1	8	453	2363	0.652129	0.793863	1
4-Methoxyamphetamine	1	8	453	2363	0.652129	0.793863	1
Glutathione disulfide	1	8	453	2363	0.652129	0.793863	1
Oxamic Acid	1	8	453	2363	0.652129	0.793863	1
2-(4-(2-HYDROXY-3-(ISOPROPYLAMINO)PROPOXY)PHENYL)ETHANAMIDE	1	8	453	2363	0.652129	0.793863	1
2-CHLORO-4-ISOPROPYLAMINO-6-ETHYLAMINO -1,3,5-TRIAZINE	1	8	453	2363	0.652129	0.793863	1
Amoxapine	2	16	452	2355	0.651359	0.811041	1
Magnesium	5	36	449	2335	0.72236	0.812217	1
Acetylcholine	3	23	451	2348	0.679154	0.813153	1
Ellagic Acid	3	23	451	2348	0.679154	0.813153	1
Haloperidol	6	43	448	2328	0.725159	0.823126	1
Zinc	6	43	448	2328	0.725159	0.823126	1
Liothyronine	1	9	453	2362	0.579443	0.827097	1
Buspirone	1	9	453	2362	0.579443	0.827097	1
Phentolamine	1	9	453	2362	0.579443	0.827097	1
Donepezil	1	9	453	2362	0.579443	0.827097	1
Auranofin	1	9	453	2362	0.579443	0.827097	1
Mitoxantrone	1	9	453	2362	0.579443	0.827097	1
Niflumic Acid	1	9	453	2362	0.579443	0.827097	1
Nebivolol	1	9	453	2362	0.579443	0.827097	1
Ifenprodil	1	9	453	2362	0.579443	0.827097	1
Rebamipide	1	9	453	2362	0.579443	0.827097	1
Budesonide	2	17	452	2354	0.612794	0.834716	1
Isopropyl beta-D-thiogalactopyranoside	2	17	452	2354	0.612794	0.834716	1
Mianserin	2	17	452	2354	0.612794	0.834716	1
Thioridazine	3	25	451	2346	0.624304	0.851572	1
Clopidogrel	1	10	453	2361	0.521291	0.854982	1
Acetazolamide	1	10	453	2361	0.521291	0.854982	1
N-Ethylmaleimide	1	10	453	2361	0.521291	0.854982	1
Pyruvaldehyde	1	10	453	2361	0.521291	0.854982	1
N-(2,2,2-TRIFLUOROETHYL)-N-{4-[2,2,2-TRIFLUORO-1-HYDROXY-1-(TRIFLUOROMETHYL)ETHYL]PHENYL}BENZENESULFONAMIDE	1	10	453	2361	0.521291	0.854982	1
Eugenol	1	10	453	2361	0.521291	0.854982	1
Carbon dioxide	1	10	453	2361	0.521291	0.854982	1
Enoxolone	1	10	453	2361	0.521291	0.854982	1
Naproxen	2	18	452	2353	0.578512	0.85568	1
Amphetamine	3	26	451	2345	0.600043	0.868067	1
Naloxone	2	19	452	2352	0.547839	0.874192	1
Labetalol	1	11	453	2360	0.47371	0.878379	1
Mesoridazine	1	11	453	2360	0.47371	0.878379	1
Parthenolide	1	11	453	2360	0.47371	0.878379	1
Ticlopidine	1	12	453	2359	0.434052	0.898008	1
Ropinirole	1	12	453	2359	0.434052	0.898008	1
Methadone	1	12	453	2359	0.434052	0.898008	1
Cyclophosphamide	1	12	453	2359	0.434052	0.898008	1
Ergotamine	1	12	453	2359	0.434052	0.898008	1
Hydroxyurea	1	13	453	2358	0.4005	0.914475	1
Clonidine	1	14	453	2357	0.37174	0.928288	1
Paliperidone	1	14	453	2357	0.37174	0.928288	1
Methamphetamine	1	14	453	2357	0.37174	0.928288	1
Midomafetamine	2	24	452	2347	0.4328	0.937979	1
Promazine	1	15	453	2356	0.346814	0.939874	1
Orlistat	1	15	453	2356	0.346814	0.939874	1
Pergolide	1	15	453	2356	0.346814	0.939874	1
Oltipraz	1	15	453	2356	0.346814	0.939874	1
Miconazole	1	17	453	2354	0.305759	0.957742	1
Metoprolol	3	39	451	2332	0.397841	0.974894	1
Omeprazole	1	20	453	2351	0.259569	0.975114	1
Marimastat	1	21	453	2350	0.247105	0.979143	1
Cimetidine	1	22	453	2349	0.235774	0.982521	1
Fluphenazine	1	22	453	2349	0.235774	0.982521	1
Trifluoperazine	1	22	453	2349	0.235774	0.982521	1
Edetic Acid	1	22	453	2349	0.235774	0.982521	1
Quetiapine	1	24	453	2347	0.215944	0.987727	1
Aripiprazole	1	24	453	2347	0.215944	0.987727	1

## Sheet: PPI
drug.name	k	l	m	n	OR	pvalue	adj.pvalue
Sunitinib	123	341	553	5082	3.31403	2.38913e-22	3.8443e-18
Celecoxib	201	835	475	4588	2.3248	1.45769e-18	1.17277e-14
Imatinib	227	1011	449	4412	2.20596	4.92056e-18	2.63919e-14
Everolimus	114	353	562	5070	2.91272	1.23463e-17	4.17751e-14
Lapatinib	166	641	510	4782	2.42773	1.29811e-17	4.17751e-14
Erlotinib	160	621	516	4802	2.39726	9.36468e-17	2.43778e-13
Dactolisib	93	260	583	5163	3.16663	1.06051e-16	2.43778e-13
Vitamin E	166	662	510	4761	2.34046	1.84989e-16	3.72078e-13
Selenium	147	559	529	4864	2.41735	5.65257e-16	1.0106e-12
Temsirolimus	109	351	567	5072	2.77726	7.29711e-16	1.17416e-12
Etoposide	195	856	481	4567	2.16263	1.0429e-15	1.52555e-12
Dasatinib	181	769	495	4654	2.21261	1.14618e-15	1.5369e-12
Dihydrotestosterone	139	524	537	4899	2.41938	2.4469e-15	3.02866e-12
Zinc sulfate	141	541	535	4882	2.37778	4.9975e-15	5.74384e-12
Buparlisib	51	94	625	5329	4.62423	6.6288e-15	7.11083e-12
Salicylic acid	122	438	554	4985	2.50585	9.67444e-15	9.72933e-12
Emodin	169	716	507	4707	2.191	1.20942e-14	1.14474e-11
Melatonin	242	1201	434	4222	1.96001	2.78602e-14	2.49052e-11
Alvespimycin	116	417	560	5006	2.48622	5.49803e-14	4.65619e-11
K-252a	79	226	597	5197	3.04209	7.71799e-14	6.20943e-11
Fludarabine	131	510	545	4913	2.31511	1.54134e-13	1.18101e-10
GW-501516	83	250	593	5173	2.89549	1.73435e-13	1.2685e-10
Saracatinib	85	261	591	5162	2.84385	2.06341e-13	1.44356e-10
Apitolisib	46	86	630	5337	4.52954	2.19666e-13	1.47275e-10
Ciglitazone	108	386	568	5037	2.48072	3.54529e-13	2.26026e-10
Tanespimycin	197	928	479	4495	1.99188	3.6522e-13	2.26026e-10
Deoxycholic Acid	143	593	533	4830	2.1849	6.35354e-13	3.66084e-10
3,7,3',4'-TETRAHYDROXYFLAVONE	116	435	560	4988	2.37473	6.37033e-13	3.66084e-10
Myricetin	122	472	554	4951	2.30952	9.00222e-13	4.99492e-10
Eflornithine	116	438	560	4985	2.35708	9.43001e-13	5.05787e-10
Isoflavone	70	196	606	5227	3.07958	1.0181e-12	5.14605e-10
Aminacrine	78	235	598	5188	2.87886	1.0234e-12	5.14605e-10
3,3'-diindolylmethane	84	269	592	5154	2.71801	1.90872e-12	9.30693e-10
AZD-5363	73	218	603	5205	2.88978	4.15519e-12	1.96648e-09
Bosutinib	86	286	590	5137	2.61756	5.49361e-12	2.52561e-09
Fluconazole	78	245	598	5178	2.75606	5.83302e-12	2.56895e-09
Geldanamycin	147	638	529	4785	2.08382	5.90718e-12	2.56895e-09
Ponatinib	135	566	541	4857	2.14102	6.76514e-12	2.86464e-09
Vandetanib	100	365	576	5058	2.40526	8.88353e-12	3.6652e-09
Gentamicin	112	434	564	4989	2.28237	1.03639e-11	4.16908e-09
7-[4-(Dimethylamino)Phenyl]-N-Hydroxy-4,6-Dimethyl-7-Oxo-2,4-Heptadienamide	198	975	478	4448	1.88957	1.28546e-11	5.04488e-09
Rilmenidine	51	122	625	5301	3.54446	1.61986e-11	6.20589e-09
N-Butyl-11-[(7r,8r,9s,13s,14s,17s)-3,17-Dihydroxy-13-Methyl-7,8,9,11,12,13,14,15,16,17-Decahydro-6h-Cyclopenta[a]Phenanthren-7-Yl]-N-Methylundecanamide	40	77	636	5346	4.36509	1.70796e-11	6.39126e-09
Cisplatin	259	1402	417	4021	1.78108	1.80854e-11	6.61382e-09
Afimoxifene	191	933	485	4490	1.89505	1.90731e-11	6.82003e-09
Quercetin	283	1580	393	3843	1.75123	2.46013e-11	8.60552e-09
Indole-3-carbinol	150	672	526	4751	2.01588	2.77384e-11	9.49645e-09
Vemurafenib	62	175	614	5248	3.0273	2.93566e-11	9.84105e-09
Lenalidomide	76	245	600	5178	2.67647	3.17866e-11	1.04382e-08
Berberine	208	1057	468	4366	1.83569	4.19118e-11	1.34879e-08
7-ethyl-10-hydroxycamptothecin	86	300	590	5123	2.48867	4.50974e-11	1.42285e-08
Pyrroloquinoline Quinone	54	140	622	5283	3.27545	4.6894e-11	1.45108e-08
Lithium	229	1205	447	4218	1.793	5.37354e-11	1.621e-08
Regorafenib	79	264	597	5159	2.58537	5.44e-11	1.621e-08
Tauroursodeoxycholic acid	50	123	626	5300	3.44059	5.75095e-11	1.6825e-08
Equol	93	344	583	5079	2.35477	9.84168e-11	2.82786e-08
Lipoic Acid	49	121	627	5302	3.42334	1.00418e-10	2.83473e-08
Troglitazone	246	1335	430	4088	1.7516	1.12699e-10	3.12395e-08
N~2~,N~2~-DIMETHYL-N~1~-(6-OXO-5,6-DIHYDROPHENANTHRIDIN-2-YL)GLYCINAMIDE	87	312	589	5111	2.41908	1.14546e-10	3.12395e-08
Gefitinib	228	1210	448	4213	1.77174	1.2991e-10	3.48391e-08
Amlodipine	64	193	612	5230	2.83315	1.37035e-10	3.61476e-08
Dihydrogenphosphate Ion	83	292	593	5131	2.45913	1.46517e-10	3.80254e-08
Tocotrienol	75	250	601	5173	2.58165	1.59885e-10	4.08361e-08
Cyclic Adenosine Monophosphate	263	1465	413	3958	1.72023	1.94961e-10	4.90168e-08
Semapimod	70	227	606	5196	2.64346	2.55616e-10	6.32778e-08
N-(2-AMINOETHYL)-2-{3-CHLORO-4-[(4-ISOPROPYLBENZYL)OXY]PHENYL} ACETAMIDE	68	218	608	5205	2.66976	3.13962e-10	7.65438e-08
Phenethyl Isothiocyanate	126	548	550	4875	2.0377	3.29103e-10	7.90377e-08
Sorafenib	197	1011	479	4412	1.79452	3.95714e-10	9.36374e-08
Tadalafil	37	76	639	5347	4.07267	4.12716e-10	9.62452e-08
Acetylsalicylic acid	258	1441	418	3982	1.7054	4.38495e-10	1.00796e-07
SB220025	61	185	615	5238	2.80767	4.60963e-10	1.04468e-07
Cediranib	46	115	630	5308	3.36927	5.31e-10	1.1867e-07
Kaempherol	159	762	517	4661	1.88102	5.46406e-10	1.2044e-07
Mannitol	67	217	609	5206	2.6388	6.12823e-10	1.33254e-07
(2S)-1-(1H-INDOL-3-YL)-3-{[5-(3-METHYL-1H-INDAZOL-5-YL)PYRIDIN-3-YL]OXY}PROPAN-2-AMINE	63	197	613	5226	2.72573	6.51257e-10	1.39723e-07
Clodronic Acid	38	82	638	5341	3.87769	7.11976e-10	1.47751e-07
Staurosporine	197	1019	479	4404	1.77722	7.2461e-10	1.47751e-07
Midostaurin	37	78	639	5345	3.96687	7.24706e-10	1.47751e-07
Andrographolide	142	656	534	4767	1.93215	7.25405e-10	1.47751e-07
Amsacrine	56	164	620	5259	2.89567	8.70914e-10	1.75171e-07
Acadesine	36	75	640	5348	4.00998	9.64785e-10	1.84811e-07
6-BENZYL-1-BENZYLOXYMETHYL-5-ISOPROPYL URACIL	36	75	640	5348	4.00998	9.64785e-10	1.84811e-07
Ipatasertib	36	75	640	5348	4.00998	9.64785e-10	1.84811e-07
GSK-690693	36	75	640	5348	4.00998	9.64785e-10	1.84811e-07
CEP-1347	66	216	610	5207	2.60768	1.18869e-09	2.25022e-07
Flurbiprofen	81	298	595	5125	2.34079	1.50914e-09	2.82363e-07
Miltefosine	36	77	640	5346	3.90354	1.67843e-09	3.10428e-07
Toluene	42	103	634	5320	3.42059	1.94564e-09	3.55759e-07
Vitamin A	85	323	591	5100	2.2704	2.13522e-09	3.86037e-07
Guanosine	64	211	612	5212	2.5826	2.75846e-09	4.93175e-07
Semaxanib	93	371	583	5052	2.17187	2.82545e-09	4.99601e-07
Cyanamide	33	67	643	5356	4.10155	2.97215e-09	5.14238e-07
SGI-1776	33	67	643	5356	4.10155	2.97215e-09	5.14238e-07
Momelotinib	46	123	630	5300	3.14519	3.01546e-09	5.16183e-07
Methotrexate	51	147	625	5276	2.92799	3.30359e-09	5.56207e-07
Sorbitol	63	207	613	5216	2.58913	3.31842e-09	5.56207e-07
Phosphonotyrosine	40	97	636	5326	3.45221	3.69808e-09	6.09433e-07
Metformin	272	1577	404	3846	1.64183	3.71172e-09	6.09433e-07
Bicalutamide	95	386	581	5037	2.13336	4.15538e-09	6.75387e-07
Tofacitinib	64	214	612	5209	2.54494	4.38654e-09	7.05829e-07
Panobinostat	103	434	573	4989	2.06606	4.48816e-09	7.1503e-07
Androstenedione	80	301	596	5122	2.28382	4.6029e-09	7.2612e-07
Bortezomib	257	1472	419	3951	1.64619	5.02977e-09	7.79767e-07
Fenofibrate	142	678	534	4745	1.86088	5.06004e-09	7.79767e-07
AICA ribonucleotide	39	94	637	5329	3.46982	5.08835e-09	7.79767e-07
Amifostine	60	195	616	5228	2.61082	5.74498e-09	8.72088e-07
Nicotine	289	1711	387	3712	1.62001	5.87867e-09	8.75033e-07
Amphotericin B	37	86	639	5337	3.59218	5.88979e-09	8.75033e-07
Estrone sulfate	47	131	629	5292	3.01768	5.92753e-09	8.75033e-07
Losmapimod	36	82	640	5341	3.66258	6.24602e-09	9.13667e-07
Cordycepin	76	282	600	5141	2.30877	7.01724e-09	1.01723e-06
2-(1,1-DIMETHYLETHYL)9-FLUORO-3,6-DIHYDRO-7H-BENZ[H]-IMIDAZ[4,5-F]ISOQUINOLIN-7-ONE	25	40	651	5383	5.16565	7.4033e-09	1.06362e-06
Neflamapimod	39	96	637	5327	3.39635	8.11903e-09	1.15612e-06
Dilmapimod	35	79	641	5344	3.69236	8.47786e-09	1.19663e-06
Propofol	153	758	523	4665	1.80013	1.00356e-08	1.40418e-06
Mitotane	76	285	600	5138	2.28329	1.03462e-08	1.43516e-06
4-PHENOXY-N-(PYRIDIN-2-YLMETHYL)BENZAMIDE	35	80	641	5343	3.64554	1.09302e-08	1.50321e-06
Lycopene	81	315	595	5108	2.20728	1.30189e-08	1.7753e-06
Silibinin A	86	344	590	5079	2.15177	1.35246e-08	1.82875e-06
AEE-788	67	238	609	5185	2.39626	1.42383e-08	1.90921e-06
2,6-Dihydroanthra/1,9-Cd/Pyrazol-6-One	188	999	488	4424	1.70586	1.46736e-08	1.95132e-06
AZD-1480	41	108	635	5315	3.17646	1.58923e-08	2.08464e-06
2',4,4'-Trihydroxychalcone	57	186	619	5237	2.59215	1.59352e-08	2.08464e-06
WP 1066	44	122	632	5301	3.02419	1.62616e-08	2.11018e-06
Bleomycin	153	767	523	4656	1.7756	2.02915e-08	2.61204e-06
2-deoxyglucose	35	83	641	5340	3.51184	2.29076e-08	2.9254e-06
2-Chlorophenol	34	79	642	5344	3.58131	2.45213e-08	3.05865e-06
4-[3-(4-FLUOROPHENYL)-1H-PYRAZOL-4-YL]PYRIDINE	34	79	642	5344	3.58131	2.45213e-08	3.05865e-06
3-(1-NAPHTHYLMETHOXY)PYRIDIN-2-AMINE	34	79	642	5344	3.58131	2.45213e-08	3.05865e-06
Camptothecin	106	469	570	4954	1.96408	2.48029e-08	3.06999e-06
3-(Benzyloxy)Pyridin-2-Amine	34	80	642	5343	3.5359	3.13397e-08	3.82031e-06
Lpc-Ether	34	80	642	5343	3.5359	3.13397e-08	3.82031e-06
Lupeol	67	244	609	5179	2.3347	3.23396e-08	3.91256e-06
Tivozanib	25	45	651	5378	4.58778	4.26245e-08	5.11837e-06
PICEATANNOL	60	209	616	5214	2.42934	4.77343e-08	5.68949e-06
Olomoucine	63	226	613	5197	2.36286	5.39625e-08	6.38455e-06
Pirfenidone	56	189	620	5234	2.50083	5.6371e-08	6.62083e-06
Rotenone	153	782	523	4641	1.73598	6.29055e-08	7.33477e-06
Talmapimod	34	83	642	5340	3.40628	6.40138e-08	7.41031e-06
TNP-470	58	201	618	5222	2.43764	6.9825e-08	8.02528e-06
Capsaicin	223	1270	453	4153	1.60964	7.20724e-08	8.22483e-06
Artemisinin	37	97	639	5326	3.17821	7.35124e-08	8.33008e-06
Disulfiram	74	290	602	5133	2.17539	7.72271e-08	8.68982e-06
Rbt205 Inhibitor	129	627	547	4796	1.80361	7.81785e-08	8.73578e-06
Vorinostat	190	1038	486	4385	1.65139	7.90418e-08	8.77134e-06
Lonidamine	57	197	619	5226	2.44216	8.43712e-08	9.29862e-06
Gossypol	51	166	625	5257	2.58361	8.83011e-08	9.66554e-06
Indomethacin	199	1103	477	4320	1.63382	8.96362e-08	9.74538e-06
Indirubin	47	146	629	5277	2.70011	9.19312e-08	9.92781e-06
Patupilone	32	76	644	5347	3.49481	9.51379e-08	1.02056e-05
Selenic acid	38	103	638	5320	3.07544	9.86599e-08	1.05133e-05
Oxalic Acid	34	85	642	5338	3.32511	1.01271e-07	1.07148e-05
Budesonide	56	193	620	5230	2.44696	1.01882e-07	1.07148e-05
Azithromycin	25	48	651	5375	4.29889	1.10695e-07	1.1566e-05
Glycerin	69	265	607	5158	2.21229	1.15193e-07	1.19583e-05
Triptolide	206	1157	470	4266	1.61592	1.18798e-07	1.22536e-05
Pazopanib	60	216	616	5207	2.34758	1.26956e-07	1.29472e-05
Estrone	48	153	628	5270	2.63211	1.27593e-07	1.29472e-05
Bupropion	54	184	622	5239	2.47156	1.27937e-07	1.29472e-05
Decitabine	223	1280	453	4143	1.59322	1.30121e-07	1.30859e-05
Iloprost	93	407	583	5016	1.96573	1.33536e-07	1.33459e-05
Cupric sulfate	79	324	597	5099	2.08222	1.39182e-07	1.38244e-05
Selumetinib	24	45	652	5378	4.39767	1.42285e-07	1.40459e-05
Hydralazine	70	274	606	5149	2.17033	1.72562e-07	1.50707e-05
RU83876	33	83	643	5340	3.30123	1.75145e-07	1.50707e-05
RU79256	33	83	643	5340	3.30123	1.75145e-07	1.50707e-05
RU78783	33	83	643	5340	3.30123	1.75145e-07	1.50707e-05
RU82197	33	83	643	5340	3.30123	1.75145e-07	1.50707e-05
RU82209	33	83	643	5340	3.30123	1.75145e-07	1.50707e-05
{4-[2-Acetylamino-2-(3-Carbamoyl-2-Cyclohexylmethoxy-6,7,8,9-Tetrahydro-5h-Benzocyclohepten-5ylcarbamoyl)-Ethyl]-2-Phosphono-Phenyl}-Phosphonic Acid	33	83	643	5340	3.30123	1.75145e-07	1.50707e-05
RU81843	33	83	643	5340	3.30123	1.75145e-07	1.50707e-05
RU78191	33	83	643	5340	3.30123	1.75145e-07	1.50707e-05
Phenylphosphate	33	83	643	5340	3.30123	1.75145e-07	1.50707e-05
RU78299	33	83	643	5340	3.30123	1.75145e-07	1.50707e-05
RU78262	33	83	643	5340	3.30123	1.75145e-07	1.50707e-05
PASBN	33	83	643	5340	3.30123	1.75145e-07	1.50707e-05
RU82129	33	83	643	5340	3.30123	1.75145e-07	1.50707e-05
RU85053	33	83	643	5340	3.30123	1.75145e-07	1.50707e-05
RU85493	33	83	643	5340	3.30123	1.75145e-07	1.50707e-05
DPI59	33	83	643	5340	3.30123	1.75145e-07	1.50707e-05
RU84687	33	83	643	5340	3.30123	1.75145e-07	1.50707e-05
ISO24	33	83	643	5340	3.30123	1.75145e-07	1.50707e-05
RU79073	33	83	643	5340	3.30123	1.75145e-07	1.50707e-05
RU78300	33	83	643	5340	3.30123	1.75145e-07	1.50707e-05
RU90395	33	83	643	5340	3.30123	1.75145e-07	1.50707e-05
PAS219	33	83	643	5340	3.30123	1.75145e-07	1.50707e-05
RU79072	33	83	643	5340	3.30123	1.75145e-07	1.50707e-05
Dinoprostone	185	1016	491	4407	1.63418	1.7993e-07	1.53743e-05
Dipyridamole	45	140	631	5283	2.69052	1.80585e-07	1.53743e-05
Deferoxamine	114	541	562	4882	1.83037	1.81877e-07	1.54028e-05
VX-702	14	13	662	5410	8.79336	1.87278e-07	1.57772e-05
S-Hexylglutathione	24	46	652	5377	4.30136	1.94282e-07	1.6282e-05
ZSTK-474	18	25	658	5398	5.90356	2.1324e-07	1.77783e-05
Enoxolone	35	93	641	5330	3.12836	2.16608e-07	1.7966e-05
1-(5-Tert-Butyl-2-P-Tolyl-2h-Pyrazol-3-Yl)-3-[4-(2-Morpholin-4-Yl-Ethoxy)-Naphthalen-1-Yl]-Urea	15	16	661	5407	7.66366	2.20386e-07	1.81856e-05
Clofibrate	50	167	626	5256	2.5133	2.30128e-07	1.88926e-05
Zinc	186	1028	490	4395	1.62272	2.4662e-07	2.01437e-05
Epigallocatechin Gallate	332	2110	344	3313	1.51521	2.52735e-07	2.05389e-05
4,4'-PROPANE-2,2-DIYLDIPHENOL	125	616	551	4807	1.77007	2.57002e-07	2.07807e-05
Estradiol	354	2284	322	3139	1.51079	2.7451e-07	2.20854e-05
Ursodeoxycholic acid	137	696	539	4727	1.72608	2.82729e-07	2.26335e-05
7-Hydroxystaurosporine	80	337	596	5086	2.02549	2.98841e-07	2.38049e-05
Folic Acid	82	349	594	5074	2.00675	3.02547e-07	2.39814e-05
Sirolimus	292	1809	384	3614	1.51909	3.46901e-07	2.73623e-05
Cerivastatin	242	1437	434	3986	1.54658	3.74179e-07	2.93699e-05
Ethinyl Estradiol	99	455	577	4968	1.87323	3.77905e-07	2.95107e-05
Triciribine	63	241	613	5182	2.2095	3.7964e-07	2.95107e-05
Acetaminophen	122	602	554	4821	1.76332	3.94807e-07	3.05421e-05
Thalidomide	146	761	530	4662	1.68741	4.03305e-07	3.10502e-05
Rutin	62	236	614	5187	2.21911	4.08688e-07	3.13148e-05
Medroxyprogesterone acetate	116	564	560	4859	1.78431	4.20905e-07	3.20094e-05
Levofloxacin	28	65	648	5358	3.56067	4.21731e-07	3.20094e-05
Benzylpenicillin	25	53	651	5370	3.88919	4.7351e-07	3.57706e-05
Iron	130	657	546	4766	1.727	4.82784e-07	3.63008e-05
Chloroquine	164	887	512	4536	1.63788	5.13623e-07	3.844e-05
(3BETA)-CHOLEST-5-ENE-3,25-DIOL	62	238	614	5185	2.19949	5.23113e-07	3.89689e-05
Zidovudine	66	261	610	5162	2.13955	5.46123e-07	4.04956e-05
Palmitic Acid	220	1284	456	4139	1.55508	5.59148e-07	4.12712e-05
Zinc oxide	65	256	611	5167	2.14684	5.9272e-07	4.35494e-05
Alectinib	22	42	654	5381	4.30842	5.9843e-07	4.37691e-05
Hydroquinone	66	262	610	5161	2.13097	6.13435e-07	4.46636e-05
Mitomycin	112	544	564	4879	1.78076	6.66153e-07	4.82835e-05
Busulfan	67	269	609	5154	2.10757	7.0917e-07	5.11709e-05
Isatoribine	29	72	647	5351	3.33041	7.95104e-07	5.71154e-05
Midazolam	41	129	635	5294	2.64915	8.20059e-07	5.86462e-05
Latrepirdine	17	25	659	5398	5.56726	8.29063e-07	5.87677e-05
Sapanisertib	17	25	659	5398	5.56726	8.29063e-07	5.87677e-05
nocodazole	172	952	504	4471	1.60261	9.41292e-07	6.64304e-05
AZD-8055	18	29	658	5394	5.08586	1.04167e-06	7.31934e-05
Etodolac	70	290	606	5133	2.04426	1.05432e-06	7.37603e-05
Butyric Acid	269	1658	407	3765	1.50077	1.07095e-06	7.45993e-05
Bexarotene	89	405	587	5018	1.8784	1.11454e-06	7.73011e-05
Fluorouracil	178	997	498	4426	1.58661	1.13274e-06	7.8226e-05
Tipifarnib	25	57	651	5366	3.61403	1.3591e-06	9.34569e-05
Cholecalciferol	132	686	544	4737	1.67537	1.49306e-06	0.000102138
Alendronic acid	74	317	602	5106	1.97971	1.49804e-06	0.000102138
Clioquinol	29	75	647	5348	3.19502	1.54797e-06	0.000105097
Brequinar	39	123	637	5300	2.63754	1.60343e-06	0.000108405
Nitroglycerin	76	330	600	5093	1.95466	1.66075e-06	0.000111811
Permethrin	35	104	641	5319	2.79192	1.83274e-06	0.000122876
Hexachlorophene	38	119	638	5304	2.65413	1.89782e-06	0.000126711
Histamine	177	999	499	4424	1.57068	1.92606e-06	0.000128065
Mevastatin	72	309	604	5114	1.97262	2.22651e-06	0.000147433
Guanine	82	370	594	5053	1.88511	2.33153e-06	0.000153755
Losartan	150	815	526	4608	1.61221	2.39044e-06	0.000156996
4-(2-Aminoethyl)Benzenesulfonyl Fluoride	50	184	626	5239	2.27375	2.54661e-06	0.000166573
Glycochenodeoxycholic Acid	50	185	626	5238	2.26106	2.90127e-06	0.000189003
Acetylcysteine	169	950	507	4473	1.56934	2.9199e-06	0.0001891
Sulfanilamide	41	137	635	5286	2.49084	2.92626e-06	0.0001891
Desogestrel	24	56	652	5367	3.52669	3.04193e-06	0.000195788
Teriflunomide	36	112	640	5311	2.66675	3.13425e-06	0.000200926
Butyl alcohol	76	338	600	5085	1.90543	3.59219e-06	0.00022937
Hydrogen peroxide	373	2492	303	2931	1.44778	3.61241e-06	0.000229749
Alvocidib	184	1060	492	4363	1.53921	3.69292e-06	0.000233945
Albendazole	55	215	621	5208	2.14503	3.7871e-06	0.00023897
Lovastatin	221	1328	455	4095	1.49763	3.88727e-06	0.000244333
Entinostat	109	548	567	4875	1.70998	4.04218e-06	0.000252799
Pasireotide	28	75	648	5348	3.08022	4.05339e-06	0.000252799
Formaldehyde	130	688	546	4735	1.63848	4.24618e-06	0.000263754
Dichloroacetic Acid	48	177	628	5246	2.26495	4.26183e-06	0.000263754
Icaritin	29	80	647	5343	2.99273	4.37115e-06	0.000269483
Resatorvid	20	41	656	5382	4.00109	4.50648e-06	0.000276766
2-(4-(2-HYDROXY-3-(ISOPROPYLAMINO)PROPOXY)PHENYL)ETHANAMIDE	48	178	628	5245	2.25179	4.85288e-06	0.000296908
Ouabain	121	630	555	4793	1.65851	4.94889e-06	0.000301634
(9S,10E,12Z)-9-hydroxyoctadeca-10,12-dienoic acid	28	76	648	5347	3.03916	4.97644e-06	0.000302169
Galunisertib	17	30	659	5393	4.63558	5.22233e-06	0.000315907
(1S,6BR,9AS,11R,11BR)-9A,11B-DIMETHYL-1-[(METHYLOXY)METHYL]-3,6,9-TRIOXO-1,6,6B,7,8,9,9A,10,11,11B-DECAHYDRO-3H-FURO[4,3,2-DE]INDENO[4,5-H][2]BENZOPYRAN-11-YL ACETATE	203	1203	473	4220	1.50539	5.27538e-06	0.000317921
Creatine	29	81	647	5342	2.95526	5.3255e-06	0.000319744
5-phenyl-1H-indazol-3-amine	30	86	646	5337	2.88124	5.60954e-06	0.000334303
Fedratinib	30	86	646	5337	2.88124	5.60954e-06	0.000334303
Ethanol	351	2328	325	3095	1.43571	5.75804e-06	0.000341887
P-Cresol	42	147	634	5276	2.37716	5.87762e-06	0.000347704
(9Z,11E,13S)-13-hydroxyoctadeca-9,11-dienoic acid	28	77	648	5346	2.99916	6.0884e-06	0.000358854
Calcitriol	311	2019	365	3404	1.43641	6.86917e-06	0.000403395
Daporinad	46	170	630	5253	2.25579	7.12368e-06	0.00041682
Platinum	64	273	612	5150	1.97251	7.17658e-06	0.000418394
5-(2-methylpiperazine-1-sulfonyl)isoquinoline	34	107	642	5316	2.63056	7.23282e-06	0.000420151
Crizotinib	52	204	624	5219	2.1316	7.66093e-06	0.000443418
Spermidine	50	193	626	5230	2.16406	7.9072e-06	0.000456032
Belinostat	97	480	579	4943	1.72503	8.47541e-06	0.000487057
Doxorubicin	304	1971	372	3452	1.43111	8.94079e-06	0.000511972
Fenofibric acid	28	79	648	5344	2.92222	9.02107e-06	0.000514738
Beta carotene	32	99	644	5324	2.67158	1.00823e-05	0.000573261
Icariin	54	218	622	5205	2.07254	1.03197e-05	0.00058469
Aldosterone	199	1188	477	4235	1.4871	1.07298e-05	0.0006042
2-tert-butylbenzene-1,4-diol	23	57	653	5366	3.31511	1.07616e-05	0.0006042
Ferulic acid	41	146	635	5277	2.33325	1.07767e-05	0.0006042
3,4-Dihydroxycinnamic Acid	15	25	661	5398	4.89776	1.12981e-05	0.000631234
VTP-194204	51	202	625	5221	2.10875	1.1759e-05	0.000654712
Nilotinib	26	71	650	5352	3.01436	1.18026e-05	0.000654873
Bradykinin	39	137	637	5286	2.36181	1.36213e-05	0.000753185
Tarenflurbil	49	192	627	5231	2.12884	1.37418e-05	0.00075725
Colforsin	230	1421	446	4002	1.45227	1.40984e-05	0.000774249
Fenretinide	218	1333	458	4090	1.46034	1.45254e-05	0.000794986
Daunorubicin	52	210	624	5213	2.06834	1.52519e-05	0.000831916
2-{4-[(2s)-2-[({[(1s)-1-Carboxy-2-Phenylethyl]Amino}Carbonyl)Amino]-3-Oxo-3-(Pentylamino)Propyl]Phenoxy}Malonic Acid	44	165	632	5258	2.2182	1.53679e-05	0.000835413
(3Z)-N,N-DIMETHYL-2-OXO-3-(4,5,6,7-TETRAHYDRO-1H-INDOL-2-YLMETHYLIDENE)-2,3-DIHYDRO-1H-INDOLE-5-SULFONAMIDE	75	348	601	5075	1.81959	1.54211e-05	0.00083548
Mesalazine	78	367	598	5056	1.79668	1.58193e-05	0.000854176
2'-cyano-2'-deoxy-1-(beta-D-arabinofuranosyl)cytosine	46	177	630	5246	2.16372	1.71727e-05	0.000924152
Mitoglitazone	26	73	650	5350	2.93077	1.75445e-05	0.000941017
Testosterone	222	1367	454	4056	1.45077	1.79363e-05	0.000958835
Carnosine	22	55	654	5368	3.28189	1.86182e-05	0.000991993
Prasterone	146	822	530	4601	1.54178	1.89761e-05	0.00100773
Inosine	33	108	643	5315	2.52517	1.92521e-05	0.00101902
Simvastatin	290	1883	386	3540	1.41228	2.06452e-05	0.00108917
Diazoxide	86	422	590	5001	1.72721	2.24102e-05	0.00117842
Ganciclovir	77	365	599	5058	1.78112	2.25756e-05	0.00118326
Puromycin	31	99	645	5324	2.58411	2.31923e-05	0.00121163
Norepinephrine	149	847	527	4576	1.52737	2.38461e-05	0.00124175
Caffeine	177	1046	499	4377	1.48418	2.46987e-05	0.001282
Purvalanol	71	329	605	5094	1.81676	2.54827e-05	0.00131518
Didanosine	40	147	636	5276	2.2569	2.55012e-05	0.00131518
Nicorandil	21	52	655	5371	3.31085	2.5667e-05	0.00131949
Lactic Acid	52	215	624	5208	2.01833	2.63759e-05	0.00135162
Acitretin	66	299	610	5124	1.85385	2.73273e-05	0.00139593
Quinestrol	20	48	656	5375	3.41301	2.79441e-05	0.00142292
PD-0325901	15	28	661	5395	4.37096	3.09367e-05	0.00155626
3-(Oxalyl-Amino)-Naphthalene-2-Carboxylic Acid	18	40	658	5383	3.68014	3.153e-05	0.00155626
6-(Oxalyl-Amino)-1h-Indole-5-Carboxylic Acid	18	40	658	5383	3.68014	3.153e-05	0.00155626
Compound 9	18	40	658	5383	3.68014	3.153e-05	0.00155626
[[4-(Aminomethyl)Phenyl]Amino]Oxo-Acetic Acid,	18	40	658	5383	3.68014	3.153e-05	0.00155626
1-METHYL-3-PHENYL-1H-PYRAZOL-5-YLSULFAMIC ACID	18	40	658	5383	3.68014	3.153e-05	0.00155626
PARA-(BENZOYL)-PHENYLALANINE	18	40	658	5383	3.68014	3.153e-05	0.00155626
PNU177836	18	40	658	5383	3.68014	3.153e-05	0.00155626
Novo Nordisk a/S Compound	18	40	658	5383	3.68014	3.153e-05	0.00155626
2-(Oxalyl-Amino)-Benzoic Acid	18	40	658	5383	3.68014	3.153e-05	0.00155626
Anisomycin	163	954	513	4469	1.48834	3.70342e-05	0.00182235
2-Amino-1-methyl-6-phenylimidazo(4,5-b)pyridine	28	87	648	5336	2.64961	3.83638e-05	0.00188203
Isoprenaline	212	1310	464	4113	1.43442	3.86581e-05	0.00189069
Sildenafil	70	329	606	5094	1.78826	4.32802e-05	0.00211034
Edaravone	84	418	592	5005	1.69879	4.37888e-05	0.00212245
Ellagic Acid	46	185	630	5238	2.06703	4.37923e-05	0.00212245
Hypericin	69	324	607	5099	1.78872	4.80187e-05	0.0023203
Rosuvastatin	76	369	600	5054	1.7347	5.17978e-05	0.00249541
Hexylresorcinol	18	42	658	5381	3.50366	5.23287e-05	0.00250598
Abemaciclib	18	42	658	5381	3.50366	5.23287e-05	0.00250598
Sapitinib	14	26	662	5397	4.38835	5.44991e-05	0.00259448
Solamargine	14	26	662	5397	4.38835	5.44991e-05	0.00259448
ATP	322	2156	354	3267	1.37823	5.497e-05	0.00260393
1-Methoxy-2-[2-(2-Methoxy-Ethoxy]-Ethane	38	142	638	5281	2.2147	5.50214e-05	0.00260393
Potassium Chloride	96	500	580	4923	1.62953	5.65625e-05	0.00266902
Bezafibrate	69	326	607	5097	1.77707	5.67449e-05	0.0026698
Phenolphthalein	37	137	639	5286	2.23358	5.85356e-05	0.00274602
N5-Iminoethyl-L-Ornithine	12	19	664	5404	5.1378	5.98298e-05	0.00279857
Pantoprazole	30	100	646	5323	2.47166	6.07442e-05	0.00283085
Dextromethorphan	19	47	657	5376	3.3072	6.13015e-05	0.00283085
Ribavirin	110	595	566	4828	1.57684	6.17571e-05	0.00283085
Cidofovir	36	132	640	5291	2.25427	6.21033e-05	0.00283085
(3s,6s,9r,10r,11s,12s,13e,15e,18s,21s)-18-{(1e,3e,7s,8s)-9-[(2s,3r,4s,5s,6r,9s,11s)-9-Ethyl-4-Hydroxy-3,5,11-Trimethyl-8-Oxo-1-Oxa-7-Azaspiro[5.5]Undec-2-Yl]-8-Hydroxy-1,7-Dimethylnona-1,3-Dienyl}-10,12-Dihydroxy-3-(3-Hydroxybenzyl)-6-Isopropyl-11-Methyl-	36	132	640	5291	2.25427	6.21033e-05	0.00283085
Thymectacin	36	132	640	5291	2.25427	6.21033e-05	0.00283085
1-(9-ethyl-9H-carbazol-3-yl)-N-methylmethanamine	36	132	640	5291	2.25427	6.21033e-05	0.00283085
APR-246	36	132	640	5291	2.25427	6.21033e-05	0.00283085
Cilengitide	36	132	640	5291	2.25427	6.21033e-05	0.00283085
Cyclic Guanosine Monophosphate	28	90	648	5333	2.55987	6.29806e-05	0.00286273
Acipimox	8	7	668	5416	9.25755	6.90878e-05	0.00312353
Digoxin	20	52	656	5371	3.14802	6.91065e-05	0.00312353
Leukotriene B4	62	285	614	5138	1.82014	6.98847e-05	0.00314986
CHS-828	36	133	640	5290	2.23679	7.07843e-05	0.0031815
Etonogestrel	17	39	659	5384	3.5601	7.1348e-05	0.00318901
Ethynodiol diacetate	17	39	659	5384	3.5601	7.1348e-05	0.00318901
Tretinoin	354	2416	322	3007	1.36822	7.24753e-05	0.00323043
Hesperetin	55	243	621	5180	1.88781	7.40395e-05	0.00329103
Paclitaxel	261	1693	415	3730	1.38558	7.51404e-05	0.00333076
6-[4-(2-piperidin-1-ylethoxy)phenyl]-3-pyridin-4-ylpyrazolo[1,5-a]pyrimidine	90	465	586	4958	1.63741	7.70717e-05	0.00340699
Dimethyl sulfoxide	118	654	558	4769	1.54192	8.10393e-05	0.00357256
Leukotriene D4	143	828	533	4595	1.48879	8.24127e-05	0.00362318
Triamterene	20	53	656	5370	3.08811	8.54988e-05	0.00374862
Bicine	25	77	651	5346	2.66562	8.81712e-05	0.00384483
Ioversol	25	77	651	5346	2.66562	8.81712e-05	0.00384483
Pelitinib	63	294	613	5129	1.7927	8.9134e-05	0.00387631
Ethanolamine	53	233	623	5190	1.89479	8.97721e-05	0.00388573
Dexmedetomidine	73	357	603	5066	1.71773	8.98336e-05	0.00388573
Norgestimate	17	40	659	5383	3.47049	9.13848e-05	0.00394223
Cholesterol	153	901	523	4522	1.46813	9.25005e-05	0.00397969
Nitric Oxide	222	1405	454	4018	1.39832	9.55008e-05	0.00409782
Roflumilast	28	93	648	5330	2.4761	0.000101006	0.0043225
Rigosertib	34	125	642	5298	2.24416	0.000103428	0.00441441
Acteoside	26	83	650	5340	2.57294	0.000104264	0.00443833
Resveratrol	370	2554	306	2869	1.3582	0.000105025	0.00445892
Bis-Napthyl Beta-Ketophosphonic Acid	6	3	670	5420	16.1641	0.00011353	0.00480465
Niclosamide	45	188	631	5235	1.98558	0.000113893	0.00480465
Ginsenoside Rg1	29	99	647	5324	2.4099	0.000114064	0.00480465
Cupric Chloride	46	194	630	5229	1.96781	0.000115685	0.00486021
4-Methyl-1,2-Benzenediol	19	50	657	5373	3.10671	0.000118837	0.00495382
Imexon	19	50	657	5373	3.10671	0.000118837	0.00495382
4-[4-AMINO-6-(5-CHLORO-1H-INDOL-4-YLMETHYL)-[1,3,5]TRIAZIN-2-YLAMINO]-BENZONITRILE	19	50	657	5373	3.10671	0.000118837	0.00495382
4-{[(2,6-dichlorophenyl)carbonyl]amino}-N-piperidin-4-yl-1H-pyrazole-3-carboxamide	25	79	651	5344	2.59719	0.000123509	0.00513531
Ritonavir	77	387	599	5036	1.67261	0.000124145	0.00514844
Amodiaquine	38	149	638	5274	2.10789	0.000129795	0.00535975
Tiratricol	9	11	667	5412	6.63413	0.000129907	0.00535975
Doxazosin	106	581	570	4842	1.54968	0.000136317	0.00560986
LY-294002	285	1893	391	3530	1.35911	0.000139133	0.00571114
4-[3-Hydroxyanilino]-6,7-Dimethoxyquinazoline	24	75	652	5348	2.6242	0.000146002	0.0058007
N-(5-Cyclopropyl-1h-Pyrazol-3-Yl)Benzamide	24	75	652	5348	2.6242	0.000146002	0.0058007
Lysine Nz-Carboxylic Acid	24	75	652	5348	2.6242	0.000146002	0.0058007
2-ANILINO-6-CYCLOHEXYLMETHOXYPURINE	24	75	652	5348	2.6242	0.000146002	0.0058007
N-phenyl-1H-pyrazole-3-carboxamide	24	75	652	5348	2.6242	0.000146002	0.0058007
1-Amino-6-Cyclohex-3-Enylmethyloxypurine	24	75	652	5348	2.6242	0.000146002	0.0058007
2-Amino-6-Chloropyrazine	24	75	652	5348	2.6242	0.000146002	0.0058007
4-[(6-chloropyrazin-2-yl)amino]benzenesulfonamide	24	75	652	5348	2.6242	0.000146002	0.0058007
4-(2,4-Dimethyl-Thiazol-5-Yl)-Pyrimidin-2-Ylamine	24	75	652	5348	2.6242	0.000146002	0.0058007
5-hydroxynaphthalene-1-sulfonamide	24	75	652	5348	2.6242	0.000146002	0.0058007
N-(4-sulfamoylphenyl)-1H-indazole-3-carboxamide	24	75	652	5348	2.6242	0.000146002	0.0058007
(2S)-2-({6-[(3-amino-5-chlorophenyl)amino]-9-isopropyl-9H-purin-2-yl}amino)-3-methylbutan-1-ol	24	75	652	5348	2.6242	0.000146002	0.0058007
N-(3-METHYLBUT-2-EN-1-YL)-9H-PURIN-6-AMINE	24	75	652	5348	2.6242	0.000146002	0.0058007
Piperine	17	42	659	5381	3.30437	0.000146736	0.00581552
4-(5-phenyl-1H-pyrrolo[2,3-b]pyridin-3-yl)benzoic acid	4	0	672	5423	Inf	0.000149733	0.00591972
PX-12	20	56	656	5367	2.92119	0.00015718	0.00619888
Sincalide	18	47	658	5376	3.12803	0.000165133	0.00649663
Cyclohexanol	30	107	646	5316	2.30694	0.000167775	0.00658447
13-Acetylphorbol	13	26	663	5397	4.06906	0.000177583	0.00695243
Idelalisib	62	297	614	5126	1.7426	0.000191396	0.00747504
Domoic Acid	21	62	655	5361	2.77158	0.000198206	0.00772225
Chlorotrianisene	16	39	660	5384	3.34593	0.00020239	0.00780962
Fulvestrant	16	39	660	5384	3.34593	0.00020239	0.00780962
RALOXIFENE CORE	16	39	660	5384	3.34593	0.00020239	0.00780962
Phenyl salicylate	16	39	660	5384	3.34593	0.00020239	0.00780962
Sofalcone	23	72	653	5351	2.6171	0.000203998	0.00785286
Morphine	231	1493	445	3930	1.36636	0.000218134	0.00837696
Flunisolide	30	109	646	5314	2.26363	0.000220134	0.00843364
Theophylline	104	576	572	4847	1.52986	0.000225446	0.00861664
Amuvatinib	17	44	659	5379	3.15261	0.000229402	0.00872915
Isopropyl Alcohol	38	154	638	5269	2.03755	0.000230017	0.00872915
Bendamustine	38	154	638	5269	2.03755	0.000230017	0.00872915
Cabozantinib	25	83	651	5340	2.47002	0.000233941	0.00885718
Indapamide	23	73	653	5350	2.58078	0.000240904	0.00909936
Sodium iodide	28	99	648	5324	2.32329	0.000243469	0.00917471
5-iodotubercidin	30	110	646	5313	2.24253	0.000251415	0.00945201
Mevalonic acid	73	371	603	5052	1.64836	0.000252279	0.00946239
Mestranol	16	40	660	5383	3.26119	0.000254807	0.00948136
Equilin	16	40	660	5383	3.26119	0.000254807	0.00948136
Ospemifene	16	40	660	5383	3.26119	0.000254807	0.00948136
Merimepodib	38	155	638	5268	2.02403	0.000256909	0.00948136
Neratinib	38	155	638	5268	2.02403	0.000256909	0.00948136
BMS-599626	38	155	638	5268	2.02403	0.000256909	0.00948136
Mubritinib	38	155	638	5268	2.02403	0.000256909	0.00948136
Dexamethasone	187	1170	489	4253	1.39001	0.000262844	0.00967417
Afatinib	39	161	637	5262	2.00075	0.000263336	0.00967417
Artesunate	38	156	638	5267	2.01068	0.000286585	0.0105043
Z-Val-Ala-Asp fluoromethyl ketone	44	192	632	5231	1.89663	0.000309789	0.011329
Estramustine	16	41	660	5382	3.18119	0.000318581	0.0115978
Propyl Gallate	16	41	660	5382	3.18119	0.000318581	0.0115978
Bardoxolone	24	80	652	5343	2.45779	0.000325904	0.0118376
Cycloserine	22	70	654	5353	2.57187	0.000336557	0.012197
Quinacrine	112	639	564	4784	1.48661	0.000350146	0.0126609
Apigenin	227	1477	449	3946	1.35064	0.000374077	0.0134944
Podofilox	43	188	633	5235	1.89142	0.000374874	0.0134944
Dacomitinib	36	147	640	5276	2.0186	0.000377765	0.0135682
Hydroxychloroquine	24	81	652	5342	2.42706	0.000379351	0.0135948
Diethylstilbestrol	16	42	660	5381	3.10496	0.000395678	0.014117
Estriol	16	42	660	5381	3.10496	0.000395678	0.014117
Cladribine	39	165	637	5258	1.9508	0.00040115	0.0142806
Triflusal	25	87	651	5336	2.35489	0.000424127	0.0150652
Oltipraz	27	98	649	5325	2.26012	0.000442885	0.0156968
Dabrafenib	18	52	658	5371	2.82483	0.000451169	0.0159553
Brivanib	22	72	654	5351	2.49963	0.000464343	0.0163136
Fluocinolone	22	72	654	5351	2.49963	0.000464343	0.0163136
3,5-diiodothyropropionic acid	22	72	654	5351	2.49963	0.000464343	0.0163136
Amprenavir	29	110	647	5313	2.16455	0.000508286	0.0177929
Auranofin	50	234	626	5189	1.77098	0.000509056	0.0177929
Pyruvic acid	24	83	652	5340	2.36777	0.000509766	0.0177929
Avatrombopag	6	5	670	5418	9.69427	0.000513032	0.0178682
Taurocholic Acid	38	162	638	5261	1.93407	0.000538279	0.018707
Alitretinoin	63	317	613	5106	1.65523	0.000540312	0.0187372
Valdecoxib	22	73	654	5350	2.46467	0.000542804	0.0187764
N-omega-nitro-L-arginine methyl ester	51	241	625	5182	1.75437	0.000543779	0.0187764
Prednisone	43	192	633	5231	1.85044	0.00054759	0.0188676
Netoglitazone	35	145	641	5278	1.98727	0.000568942	0.0195614
HESPERIDIN	68	352	608	5071	1.61107	0.00064422	0.0221024
2-chloro-5-nitro-N-phenylbenzamide	97	547	579	4876	1.49326	0.000650259	0.0222621
OSI-930	19	59	657	5364	2.62862	0.000659209	0.0224729
Onapristone	19	59	657	5364	2.62862	0.000659209	0.0224729
Calcidiol	36	153	640	5270	1.9373	0.000713326	0.0242663
Triptorelin	11	23	665	5400	3.88188	0.000743718	0.0251408
CC-401	11	23	665	5400	3.88188	0.000743718	0.0251408
Recoflavone	11	23	665	5400	3.88188	0.000743718	0.0251408
6-AMINO-BENZO[DE]ISOQUINOLINE-1,3-DIONE	26	97	650	5326	2.19591	0.000794212	0.0267914
Vardenafil	38	166	638	5257	1.88608	0.000800542	0.0269484
Gemfibrozil	63	324	613	5099	1.61725	0.000883298	0.0296721
Etacrynic acid	20	66	656	5357	2.4739	0.000904888	0.0303341
Lapachone	19	61	657	5362	2.54151	0.000919713	0.0307669
Calcium gluconate	29	115	647	5308	2.06853	0.000928069	0.0309821
Motesanib	23	82	653	5341	2.29368	0.000939222	0.0312895
Dinoprost	117	694	559	4729	1.42612	0.000954246	0.0317243
Hymenialdisine	25	93	651	5330	2.20054	0.00096105	0.0318846
Salirasib	24	88	652	5335	2.23125	0.0010198	0.0337641
Topiramate	21	72	655	5351	2.38227	0.00102296	0.0337993
Dexanabinol	58	294	618	5129	1.63713	0.00104681	0.0345163
Genistein	322	2242	354	3181	1.2905	0.00106567	0.0350666
Donepezil	52	256	624	5167	1.68179	0.00108286	0.0355592
Cacodylic acid	18	57	658	5366	2.57471	0.00109241	0.0357327
SU9516	25	94	651	5329	2.17673	0.00109258	0.0357327
Bacitracin	31	128	645	5295	1.98794	0.0011039	0.0360298
Valproic Acid	134	819	542	4604	1.38973	0.00113381	0.0369309
Mecamylamine	41	188	635	5235	1.7977	0.00114519	0.0372262
Allylestrenol	21	73	655	5350	2.34922	0.00118366	0.0383993
Beta-D-Glucose	11	25	665	5398	3.57044	0.00126986	0.0411128
L-Arginine	114	679	562	4744	1.41715	0.00127684	0.0412556
Dienogest	22	79	654	5344	2.27513	0.00130105	0.0418699
Gadolinium	22	79	654	5344	2.27513	0.00130105	0.0418699
8-Bromo-Adenosine-5'-Monophosphate	9	17	667	5406	4.2895	0.00130909	0.0419606
PF-03758309	9	17	667	5406	4.2895	0.00130909	0.0419606
Phosphorylcolamine	13	34	663	5389	3.10688	0.00132997	0.0425454
N,O6-Disulfo-Glucosamine	27	107	649	5316	2.0666	0.00136521	0.0435859
Cilostazol	91	520	585	4903	1.4666	0.00139544	0.0444627
Letrozole	48	235	628	5188	1.68721	0.00151222	0.0480624
Haloperidol	117	704	559	4719	1.40289	0.00151439	0.0480624
Propafenone	16	49	660	5374	2.65815	0.00152897	0.0484299
Buthionine Sulfoximine	62	326	614	5097	1.57863	0.0015615	0.049363
Azacitidine	97	564	579	4859	1.44322	0.00157593	0.0497216
Imiquimod	28	114	648	5309	2.01202	0.00158234	0.0498261
Sibutramine	20	70	656	5353	2.331	0.00164567	0.0517191
Efavirenz	26	103	650	5320	2.06571	0.00165621	0.0519489
3-(4-HYDROXYPHENYL)-1-(2,4,6-TRIHYDROXYPHENYL)PROPAN-1-ONE	35	156	641	5267	1.84323	0.00171165	0.053492
Clofazimine	19	65	657	5358	2.38335	0.00171206	0.053492
Isoflurane	97	566	579	4857	1.43752	0.00173986	0.0542552
Sotrastaurin	21	76	655	5347	2.25521	0.00180171	0.0560753
Ethylmercurithiosalicylic acid	39	181	637	5242	1.77294	0.00181275	0.0563099
Pioglitazone	162	1035	514	4388	1.33615	0.0018425	0.057124
Pyridoxine	4	2	672	5421	16.119	0.00186797	0.057802
Riluzole	55	283	621	5140	1.60845	0.00188425	0.058194
Kinetin	18	61	658	5362	2.40408	0.00205689	0.063283
Ruboxistaurin	18	61	658	5362	2.40408	0.00205689	0.063283
Broxuridine	11	27	665	5396	3.30516	0.00206881	0.0635282
Penicillamine	7	11	669	5412	5.14563	0.00211388	0.0647885
3-Methyladenine	16	51	660	5372	2.55298	0.00214694	0.0656766
Propranolol	115	698	561	4725	1.38757	0.0021845	0.066699
Sevoflurane	70	385	606	5038	1.51143	0.00220778	0.0672821
{4-[3-(4-acetyl-3-hydroxy-2-propylphenoxy)propoxy]phenoxy}acetic acid	36	165	640	5258	1.79229	0.00223486	0.0679784
Valspodar	30	129	646	5294	1.90566	0.00225291	0.0683984
Esreboxetine	12	32	664	5391	3.04373	0.00230409	0.0698204
Tranilast	56	293	620	5130	1.58127	0.00237699	0.0718941
Adenosine monophosphate	18	62	658	5361	2.36491	0.00238704	0.0720626
Methylamine	24	95	652	5328	2.06414	0.00243923	0.0735003
Puerarin	35	160	641	5263	1.79586	0.00246553	0.0741538
Aminophylline	63	340	613	5083	1.53633	0.00248022	0.0742685
Para-Iodo-D-Phenylalanine Hydroxamic Acid	6	8	670	5415	6.05927	0.0024878	0.0742685
2-ACETYLAMINO-4-METHYL-PENTANOIC ACID [1-(1-FORMYL-PENTYLCARBAMOYL)-3-METHYL-BUTYL]-AMIDE	6	8	670	5415	6.05927	0.0024878	0.0742685
Oxyquinoline	6	8	670	5415	6.05927	0.0024878	0.0742685
Leflunomide	22	84	654	5339	2.13774	0.00250187	0.0745501
Lutein	25	101	651	5322	2.02327	0.0025284	0.0752014
N-[2-(4-BROMOCINNAMYLAMINO)ETHYL]-5-ISOQUINOLINE SULFONAMIDE	35	161	641	5262	1.78437	0.00269356	0.079966
Norethisterone	18	63	658	5360	2.32696	0.00276045	0.0818006
Captopril	98	583	578	4840	1.4075	0.00280347	0.0829227
Fluoxymesterone	22	85	654	5338	2.1122	0.00283031	0.0835631
Titanium dioxide	65	356	611	5067	1.51404	0.00289647	0.0853599
[2(R,S)-2-Sulfanylheptanoyl]-Phe-Ala	16	53	660	5370	2.45563	0.00296044	0.0870855
Trametinib	13	38	663	5385	2.77797	0.00296687	0.0871155
Orantinib	68	377	608	5046	1.49685	0.00302619	0.0886955
3-isobutyl-1-methyl-7H-xanthine	96	571	580	4852	1.40637	0.00308776	0.0903355
1,3,5-Trichloro-Benzene	9	20	667	5403	3.64398	0.00309404	0.0903548
Arachidonic Acid	140	889	536	4534	1.33205	0.00331044	0.0964991
N-(2,2,2-TRIFLUOROETHYL)-N-{4-[2,2,2-TRIFLUORO-1-HYDROXY-1-(TRIFLUOROMETHYL)ETHYL]PHENYL}BENZENESULFONAMIDE	30	133	646	5290	1.84682	0.00332962	0.0968828
Glycine betaine	40	195	636	5228	1.686	0.0034219	0.099388
Serine	53	279	623	5144	1.56836	0.00344867	0.0998191
Benzoyl peroxide	16	54	660	5369	2.40979	0.00345409	0.0998191
Anthranilic acid	12	34	664	5389	2.86374	0.00345535	0.0998191
Taurine	84	490	592	4933	1.42838	0.00356357	0.102761
(Z,Z)-4-Hydroxy-N,N,N-Trimethyl-10-Oxo-7-[(1-Oxo-9-Octadecenyl)Oxy]-3,5,9-Trioxa-4-Phosphaheptacos-18-En-1-Aminium-4-Oxide	26	110	650	5313	1.93181	0.00358031	0.103059
Phenobarbital	32	146	644	5277	1.79575	0.00361806	0.10396
Adenosine	204	1369	472	4054	1.27985	0.00363866	0.104365
D-Lysine	9	21	667	5402	3.46988	0.00399442	0.114365
Taurolidine	28	123	648	5300	1.86157	0.00402445	0.11468
2,5-DI-(TERT-BUTYL)-1,4,BENZOHYDROQUINONE	28	123	648	5300	1.86157	0.00402445	0.11468
Taxifolin	29	129	647	5294	1.83917	0.00402681	0.11468
Sorbinil	18	66	658	5357	2.21998	0.004184	0.118737
Dodecyl Sulfate	18	66	658	5357	2.21998	0.004184	0.118737
Epicatechin	8	17	668	5406	3.80678	0.00423372	0.119936
Trabectedin	28	124	648	5299	1.84624	0.00443028	0.125284
Deoxythymidine	22	89	654	5334	2.01581	0.00453018	0.127885
Carmustine	16	56	660	5367	2.32299	0.00464532	0.130676
Olaparib	16	56	660	5367	2.32299	0.00464532	0.130676
Danazol	48	251	628	5172	1.5748	0.00472384	0.132653
Zileuton	15	51	661	5372	2.38982	0.00483601	0.135331
Foretinib	15	51	661	5372	2.38982	0.00483601	0.135331
Abacavir	3	1	673	5422	24.143	0.0049759	0.138763
Dalcetrapib	3	1	673	5422	24.143	0.0049759	0.138763
Carbon dioxide	84	497	592	4926	1.40627	0.00498595	0.138802
Diazepinomicin	12	36	664	5387	2.70369	0.00503103	0.139815
Florbetaben (18F)	17	62	659	5361	2.23019	0.00507282	0.140492
Tridolgosir	17	62	659	5361	2.23019	0.00507282	0.140492
Gabexate	20	79	656	5344	2.06206	0.00531316	0.146895
Manidipine	28	126	648	5297	1.81629	0.00534574	0.147542
Salsalate	18	68	658	5355	2.1539	0.00543389	0.149718
1,10-Phenanthroline	98	598	578	4825	1.36795	0.00546196	0.150026
Candesartan	67	381	609	5042	1.45581	0.00546371	0.150026
RB106	15	52	661	5371	2.34346	0.0056117	0.152015
NU1025	15	52	661	5371	2.34346	0.0056117	0.152015
3-Methoxybenzamide	15	52	661	5371	2.34346	0.0056117	0.152015
2-(4-Chlorophenyl)-5-Quinoxalinecarboxamide	15	52	661	5371	2.34346	0.0056117	0.152015
3,4-Dihydro-5-Methyl-Isoquinolinone	15	52	661	5371	2.34346	0.0056117	0.152015
2-methyl-3,5,7,8-tetrahydro-4H-thiopyrano[4,3-d]pyrimidin-4-one	15	52	661	5371	2.34346	0.0056117	0.152015
5,7-DIHYDROXY-2-(3,4,5-TRIHYDROXYPHENYL)-4H-CHROMEN-4-ONE	15	52	661	5371	2.34346	0.0056117	0.152015
Niraparib	15	52	661	5371	2.34346	0.0056117	0.152015
Thiopental	22	91	654	5332	1.9708	0.00565653	0.152971
KRN-7000	7	14	669	5409	4.04157	0.00574219	0.154902
Capecitabine	30	139	646	5284	1.76517	0.00574719	0.154902
Formoterol	87	522	589	4901	1.38673	0.0059656	0.16052
Fendiline	16	58	660	5365	2.24215	0.00615227	0.165267
Ofloxacin	9	23	667	5400	3.16693	0.00639835	0.171591
Finasteride	50	269	626	5154	1.53021	0.00641387	0.171721
Mocetinostat	33	159	643	5264	1.69893	0.00644898	0.172172
CI-1040	27	122	649	5301	1.80744	0.00646166	0.172172
Hydrochlorothiazide	19	75	657	5348	2.06184	0.00646283	0.172172
S-Hydroxycysteine	56	310	620	5113	1.48962	0.00673027	0.179001
Fostamatinib	18	70	658	5353	2.0916	0.00697366	0.185168
Axitinib	13	43	663	5380	2.45264	0.00700408	0.185669
Lomustine	16	59	660	5364	2.20363	0.00704171	0.18636
Lidocaine	102	633	574	4790	1.34461	0.00711059	0.187873
Ribostamycin	12	38	664	5385	2.56048	0.00713217	0.188135
Epirubicin	31	148	645	5275	1.71283	0.00728698	0.19159
Irofulven	31	148	645	5275	1.71283	0.00728698	0.19159
Mitoxantrone	39	199	637	5224	1.60706	0.00737614	0.193618
Coumarin	15	54	661	5369	2.25579	0.00746385	0.195601
Ortataxel	17	65	659	5358	2.1261	0.00749951	0.196216
5'-Guanosine-Diphosphate-Monothiophosphate	79	471	597	4952	1.39119	0.00759448	0.198378
Probucol	32	155	644	5268	1.68862	0.00773385	0.201692
Raloxifene	106	664	570	4759	1.33277	0.00775058	0.201801
L-Isoleucine	25	112	651	5311	1.82079	0.00785143	0.204096
Oxatomide	43	226	633	5197	1.56196	0.00786935	0.204232
Nicotinamide	16	60	660	5363	2.16651	0.00803169	0.20811
Cytidine 3'-monophosphate	27	125	649	5298	1.76307	0.00845952	0.218843
(9BETA,13ALPHA,14BETA,17ALPHA)-2-METHOXYESTRA-1,3,5(10)-TRIENE-3,17-DIYL DISULFAMATE	16	61	660	5362	2.1306	0.00912996	0.235808
Indinavir	25	114	651	5309	1.7882	0.00944156	0.241929
9-Butyl-8-(3-Methoxybenzyl)-9h-Purin-6-Amine	25	114	651	5309	1.7882	0.00944156	0.241929
8-BENZO[1,3]DIOXOL-,5-YLMETHYL-9-BUTYL-9H-	25	114	651	5309	1.7882	0.00944156	0.241929
4-(2-methoxyethoxy)-6-methylpyrimidin-2-amine	25	114	651	5309	1.7882	0.00944156	0.241929
Ademetionine	21	90	655	5333	1.89965	0.00944215	0.241929
Aleglitazar	22	96	654	5327	1.8663	0.00951061	0.243296
Carbamazepine	92	569	584	4854	1.34381	0.00972922	0.248493
[2-Cytidylate-O'-Phosphonyloxyl]-Ethyl-Trimethyl-Ammonium	11	35	665	5388	2.54587	0.0100882	0.257253
Selegiline	54	304	622	5119	1.46178	0.0102479	0.260912
Isoniazid	6	12	670	5411	4.03704	0.0104416	0.265423
9-HYDROXY-4-PHENYL-6H-PYRROLO[3,4-C]CARBAZOLE-1,3-DIONE	13	46	663	5377	2.29154	0.0109971	0.279103
Phenol	57	326	619	5097	1.43963	0.0111064	0.281435
Rifabutin	25	116	651	5307	1.75671	0.0112848	0.285505
Lomitapide	3	2	673	5421	12.0726	0.0114158	0.287914
Implitapide	3	2	673	5421	12.0726	0.0114158	0.287914
Batimastat	20	86	656	5337	1.89166	0.011478	0.28903
Timolol	41	219	635	5204	1.53414	0.0116959	0.294055
Hydroxyurea	58	334	618	5089	1.42987	0.0117728	0.295527
Boceprevir	11	36	665	5387	2.47454	0.0118922	0.29806
Desvenlafaxine	2	0	674	5423	Inf	0.0122689	0.305125
Benzethonium	2	0	674	5423	Inf	0.0122689	0.305125
Domiphen	2	0	674	5423	Inf	0.0122689	0.305125
Nerispirdine	2	0	674	5423	Inf	0.0122689	0.305125
Trolamine	2	0	674	5423	Inf	0.0122689	0.305125
Desipramine	114	735	562	4688	1.29375	0.0124306	0.30867
CF-102	13	47	663	5376	2.24252	0.0126616	0.31392
2-Methoxy-4-Vinyl-Phenol	7	17	669	5406	3.32665	0.0127308	0.314185
(2S)-1-AMINO-3-[(5-NITROQUINOLIN-8-YL)AMINO]PROPAN-2-OL	7	17	669	5406	3.32665	0.0127308	0.314185
Metenkefalin	7	17	669	5406	3.32665	0.0127308	0.314185
Malathion	55	315	621	5108	1.43609	0.012792	0.315211
Chenodeoxycholic acid	107	685	569	4738	1.30064	0.0129638	0.318958
Vincristine	37	195	639	5228	1.55225	0.0136052	0.334227
Masoprocol	51	289	625	5134	1.4495	0.0137443	0.337129
Bepridil	6	13	670	5410	3.72547	0.0138616	0.33949
Gpi-1046	5	9	671	5414	4.48093	0.0140461	0.342444
TAK-733	5	9	671	5414	4.48093	0.0140461	0.342444
Febuxostat	5	9	671	5414	4.48093	0.0140461	0.342444
ginkgolide-B	54	311	622	5112	1.42693	0.0148302	0.361013
Oleandrin	55	318	621	5105	1.42171	0.0149172	0.362583
Apocynin	49	277	627	5146	1.45173	0.0150049	0.364164
Ampicillin	7	18	669	5405	3.14091	0.0160352	0.387999
Androstenediol	7	18	669	5405	3.14091	0.0160352	0.387999
Mycophenolic acid	13	49	663	5374	2.1501	0.0165663	0.399647
Idarubicin	13	49	663	5374	2.1501	0.0165663	0.399647
GM6001	22	102	654	5321	1.75464	0.0166842	0.40189
Rhein	31	159	645	5264	1.59103	0.016808	0.404012
Tacedinaline	21	96	655	5327	1.77885	0.0168728	0.404012
Resminostat	21	96	655	5327	1.77885	0.0168728	0.404012
Pyroxamide	21	96	655	5327	1.77885	0.0168728	0.404012
Menadione	56	328	620	5095	1.40294	0.017384	0.415634
Brefeldin A	35	186	641	5237	1.53724	0.0178146	0.425297
Nimustine	6	14	670	5409	3.45882	0.0179917	0.428889
S-Ethyl-N-Phenyl-Isothiourea	4	6	672	5417	5.37144	0.018174	0.432594
Sodium Chloride	63	378	613	5045	1.37159	0.0183203	0.435432
Alsterpaullone	73	449	603	4974	1.34104	0.0185175	0.43947
AZD-7762	17	73	659	5350	1.89022	0.0186884	0.442872
Eplerenone	5	10	671	5413	4.03252	0.019188	0.454044
Dopamine	121	800	555	4623	1.25982	0.0194116	0.458661
Gliquidone	15	62	661	5361	1.96198	0.0201945	0.476459
Vindesine	8	24	668	5399	2.69349	0.0205297	0.483658
Stearic acid	49	283	627	5140	1.41931	0.020561	0.483689
Pyruvaldehyde	19	86	657	5337	1.79446	0.0206298	0.484599
(10E,12Z)-octadeca-10,12-dienoic acid	17	74	659	5349	1.86437	0.0207008	0.485386
Levamisole	18	80	658	5343	1.82677	0.0207237	0.485386
Propanoic Acid	51	297	625	5126	1.40826	0.0207741	0.485861
Levodopa	73	452	603	4971	1.33134	0.0209393	0.488165
Phentermine	3	3	673	5420	8.04781	0.0209637	0.488165
Protriptyline	3	3	673	5420	8.04781	0.0209637	0.488165
Bumetanide	58	346	618	5077	1.37703	0.0210671	0.489865
Phenformin	26	131	650	5292	1.61572	0.0227779	0.52888
Mercaptopurine	6	15	670	5408	3.2275	0.0228915	0.530646
Malonaldehyde	10	35	666	5388	2.3109	0.0229199	0.530646
Coenzyme M	12	46	664	5377	2.11216	0.0230583	0.531556
IC261	12	46	664	5377	2.11216	0.0230583	0.531556
Mapracorat	12	46	664	5377	2.11216	0.0230583	0.531556
Zoledronic acid	182	1267	494	4156	1.20849	0.023608	0.543451
Tioguanine	37	204	639	5219	1.48124	0.0237589	0.546141
Tolfenamic Acid	9	30	667	5393	2.42508	0.0239574	0.549182
Alanyl Glutamine	21	100	655	5323	1.70642	0.0239594	0.549182
8-(2,5-Dimethoxy-Benzyl)-2-Fluoro-9h-Purin-6-Ylamine	13	52	663	5371	2.02499	0.0240528	0.549756
RG-4733	13	52	663	5371	2.02499	0.0240528	0.549756
6-{[6-(1-methyl-1H-pyrazol-4-yl)[1,2,4]triazolo[4,3-b]pyridazin-3-yl]sulfanyl}quinoline	7	20	669	5403	2.82599	0.02438	0.556444
(4E)-N-(4-fluorophenyl)-4-[(phenylcarbonyl)imino]-4H-pyrazole-3-carboxamide	8	25	668	5398	2.5853	0.0245538	0.559617
Tivantinib	23	113	653	5310	1.65495	0.024814	0.564748
DPDPE	47	273	629	5150	1.40949	0.0248998	0.565901
Isoquercetin	12	47	664	5376	2.06685	0.0261378	0.591529
Thiotepa	12	47	664	5376	2.06685	0.0261378	0.591529
Nitroaspirin	12	47	664	5376	2.06685	0.0261378	0.591529
L-Lysine	50	295	626	5128	1.38834	0.0264288	0.597276
Hydrocortisone	112	744	564	4679	1.24883	0.0271909	0.613636
Veliparib	45	261	631	5162	1.41037	0.0272575	0.614112
Ibuprofen	79	502	597	4921	1.29713	0.0272883	0.614112
U-Pi-a-Pi	14	59	662	5364	1.9225	0.0275751	0.619699
Etorphine	51	303	625	5120	1.37877	0.0277529	0.622825
Elamipretide	21	102	655	5321	1.67234	0.0282651	0.631226
6-MORPHOLIN-4-YL-9H-PURINE	11	42	665	5381	2.11892	0.0282842	0.631226
N-(5,6-DIPHENYLFURO[2,3-D]PYRIMIDIN-4-YL)GLYCINE	11	42	665	5381	2.11892	0.0282842	0.631226
Rabusertib	11	42	665	5381	2.11892	0.0282842	0.631226
Mycophenolate mofetil	12	48	664	5375	2.02344	0.0295068	0.656691
Trifluridine	12	48	664	5375	2.02344	0.0295068	0.656691
Tacrolimus	183	1284	493	4139	1.19648	0.029811	0.662544
4-(3-Pyridin-2-Yl-1h-Pyrazol-4-Yl)Quinoline	10	37	666	5386	2.18533	0.0304281	0.674396
Naphthyridine Inhibitor	10	37	666	5386	2.18533	0.0304281	0.674396
Palbociclib	60	369	616	5054	1.334	0.0311078	0.688514
7-Nitroindazole	20	97	656	5326	1.67382	0.0314071	0.694182
Orlistat	28	149	648	5274	1.52932	0.0321945	0.710611
Tolnaftate	5	12	671	5411	3.35925	0.0328266	0.721593
3-Bromo-7-Nitroindazole	5	12	671	5411	3.35925	0.0328266	0.721593
3,6,9,12,15,18-HEXAOXAICOSANE	5	12	671	5411	3.35925	0.0328266	0.721593
Nesbuvir	12	49	664	5374	1.98181	0.0331786	0.728335
Betulinic Acid	33	183	643	5240	1.46943	0.0335341	0.72892
Telbivudine	3	4	673	5419	6.03634	0.0337035	0.72892
Zenarestat	3	4	673	5419	6.03634	0.0337035	0.72892
Pictilisib	3	4	673	5419	6.03634	0.0337035	0.72892
7-Nitroindazole-2-Carboxamidine	3	4	673	5419	6.03634	0.0337035	0.72892
S-Isopropyl-Isothiourea	3	4	673	5419	6.03634	0.0337035	0.72892
Tilarginine	3	4	673	5419	6.03634	0.0337035	0.72892
Se-Ethyl-Isoselenourea	3	4	673	5419	6.03634	0.0337035	0.72892
2,4-Diamino-6-Phenyl-5,6,7,8,-Tetrahydropteridine	3	4	673	5419	6.03634	0.0337035	0.72892
1,2,5,8-tetrahydroxyanthracene-9,10-dione	3	4	673	5419	6.03634	0.0337035	0.72892
2-Aminothiazoline	3	4	673	5419	6.03634	0.0337035	0.72892
Mazindol	2	1	674	5422	16.0742	0.034094	0.732443
Glutaral	2	1	674	5422	16.0742	0.034094	0.732443
Polydatin	2	1	674	5422	16.0742	0.034094	0.732443
Dihydralazine	2	1	674	5422	16.0742	0.034094	0.732443
Anethole trithione	2	1	674	5422	16.0742	0.034094	0.732443
Guanosine-5'-Triphosphate	171	1198	505	4225	1.1942	0.0344657	0.73944
Naproxen	37	211	639	5212	1.43019	0.0351939	0.753232
Bafilomycin A1	6	17	670	5406	2.84705	0.0352022	0.753232
Cholesterol-Sulfate	4	8	672	5415	4.02801	0.0358002	0.760968
Thieno[2,3-B]Pyridine-2-Carboxamidine	4	8	672	5415	4.02801	0.0358002	0.760968
6-(N-Phenylcarbamyl)-2-Naphthalenecarboxamidine	4	8	672	5415	4.02801	0.0358002	0.760968
(2R)-1-(2,6-dimethylphenoxy)propan-2-amine	4	8	672	5415	4.02801	0.0358002	0.760968
1-[4-(2-oxo-2-phenylethyl)phenyl]guanidine	4	8	672	5415	4.02801	0.0358002	0.760968
Danusertib	51	309	625	5114	1.35042	0.0364689	0.774159
Dexrazoxane	20	99	656	5324	1.6394	0.0368505	0.78123
Glyburide	109	732	567	4691	1.23192	0.0371218	0.785838
Melarsoprol	12	50	664	5373	1.94185	0.0371656	0.785838
Voclosporin	9	33	667	5390	2.20352	0.0374103	0.789975
SJG-136	19	93	657	5330	1.65725	0.0378724	0.798685
Isotretinoin	31	172	645	5251	1.46718	0.038732	0.815744
Ibandronate	17	81	659	5342	1.70112	0.0397193	0.835443
Trapidil	8	28	668	5395	2.30701	0.039857	0.837246
Progesterone	265	1935	411	3488	1.16221	0.0401758	0.842842
N-Omega-Hydroxy-L-Arginine	5	13	671	5410	3.10004	0.0414363	0.865675
N-(3-(Aminomethyl)Benzyl)Acetamidine	5	13	671	5410	3.10004	0.0414363	0.865675
Pentobarbital	38	221	638	5202	1.40189	0.0414599	0.865675
Triethylenetetramine	12	51	664	5372	1.90347	0.0414793	0.865675
Lenvatinib	13	57	663	5366	1.84562	0.0416803	0.868741
Nifedipine	47	284	629	5139	1.35202	0.0419866	0.873993
Phenelzine	9	34	667	5389	2.13833	0.0428521	0.890858
Arecoline	150	1047	526	4376	1.19188	0.0433439	0.899919
Vinblastine	69	443	607	4980	1.27781	0.0445582	0.923228
Quinolinic Acid	54	335	622	5088	1.31851	0.0445813	0.923228
Marizomib	21	108	655	5315	1.57767	0.0447082	0.924667
Plicamycin	119	814	557	4609	1.20965	0.0453644	0.937034
Eugenol	13	58	663	5365	1.8135	0.0460767	0.950422
Apomine	12	52	664	5371	1.86635	0.0461307	0.950422
L-Alanine	145	1012	531	4411	1.19022	0.0467571	0.962094
Carprofen	9	35	667	5388	2.07688	0.0488014	1
Tacrine	52	323	624	5100	1.31572	0.0489017	1
Sapropterin	3	5	673	5418	4.8283	0.049569	1
L-Homoarginine	3	5	673	5418	4.8283	0.049569	1
N-Ethylmaleimide	45	274	631	5149	1.34008	0.0503541	1
Gestodene	5	14	671	5409	2.87824	0.0512844	1
Sodium fluoride	19	97	657	5326	1.58773	0.0515478	1
Lucanthone	9	36	667	5387	2.01884	0.0552718	1
Phenylbutyric acid	71	464	605	4959	1.25418	0.0556061	1
Geneticin	12	54	664	5369	1.79664	0.0564844	1
Uridine 5'-triphosphate	45	277	631	5146	1.3248	0.0573221	1
Mebendazole	24	132	652	5291	1.47535	0.0590378	1
Mechlorethamine	57	364	619	5059	1.27976	0.0595317	1
(R)-2-Hydroxy-3-Sulfopropanoic Acid	22	119	654	5304	1.49922	0.0604041	1
Hydroxyfasudil	42	257	634	5166	1.33155	0.0605209	1
6-Nitroindazole	4	10	672	5413	3.22088	0.0606062	1
S-Ethylisothiourea	4	10	672	5413	3.22088	0.0606062	1
N,N-dimethylarginine	4	10	672	5413	3.22088	0.0606062	1
D-Aspartic Acid	4	10	672	5413	3.22088	0.0606062	1
Quisinostat	10	43	666	5380	1.8783	0.0629524	1
Berzosertib	10	43	666	5380	1.8783	0.0629524	1
Prazosin	86	579	590	4844	1.21943	0.0634378	1
Mifepristone	106	730	570	4693	1.19549	0.0656288	1
Liothyronine	54	345	622	5078	1.27778	0.0657818	1
3-Deaza-Adenosine	12	56	664	5367	1.73184	0.0682919	1
Anthralin	3	6	673	5417	4.02253	0.0683856	1
Tanaproget	3	6	673	5417	4.02253	0.0683856	1
L-2-Amino-4-(Guanidinooxy)Butyric Acid	3	6	673	5417	4.02253	0.0683856	1
Ketorolac	3	6	673	5417	4.02253	0.0683856	1
Parthenolide	43	267	633	5156	1.31173	0.0684565	1
Ceruletide	119	830	557	4593	1.18223	0.0685486	1
Idronoxil	15	75	661	5348	1.61799	0.0686412	1
Flufenamic Acid	28	162	648	5261	1.40316	0.0692631	1
Pentamidine	23	128	653	5295	1.45693	0.0696292	1
Digitoxin	9	38	667	5385	1.91198	0.0698167	1
Cellobiose	10	44	666	5379	1.83534	0.0699636	1
Fenoterol	34	204	642	5219	1.3548	0.0703912	1
Licofelone	6	21	670	5402	2.30314	0.0707848	1
Plitidepsin	29	170	647	5253	1.38492	0.0733346	1
Halofuginone	29	170	647	5253	1.38492	0.0733346	1
Captodiame	5	16	671	5407	2.5177	0.0747227	1
Clenbuterol	73	488	603	4935	1.22421	0.0747404	1
Diacerein	7	27	669	5396	2.0908	0.0752715	1
Perhexiline	4	11	672	5412	2.92783	0.0756673	1
5-Nitroindazole	4	11	672	5412	2.92783	0.0756673	1
Loratadine	39	241	637	5182	1.31639	0.0759639	1
Repaglinide	11	51	665	5372	1.74216	0.0763269	1
Melphalan	66	437	610	4986	1.23444	0.076393	1
8-Hydroxy-2'-Deoxyguanosine	8	33	668	5390	1.95588	0.0773545	1
Marimastat	11	52	665	5371	1.70834	0.0836985	1
Glipizide	11	52	665	5371	1.70834	0.0836985	1
Etretinate	25	145	651	5278	1.39776	0.0841572	1
Lamotrigine	33	201	643	5222	1.33328	0.0848042	1
1,4-Dithiothreitol	17	91	659	5332	1.51139	0.0851158	1
CP-547632	9	40	667	5383	1.81563	0.0865402	1
[(2-AMINO-ALPHA-METHOXYIMINO-4-THIAZOLYLACETYL)AMINO]METHYLBORONIC ACID	9	40	667	5383	1.81563	0.0865402	1
TAK-593	9	40	667	5383	1.81563	0.0865402	1
OLOMOUCINE II	38	237	638	5186	1.30324	0.0866313	1
(5BETA)-PREGNANE-3,20-DIONE	24	139	652	5284	1.39921	0.0882723	1
Arotinoid acid	27	160	649	5263	1.36838	0.0892805	1
Saxagliptin	3	7	673	5416	3.44789	0.0899048	1
Isradipine	4	12	672	5411	2.68341	0.0924143	1
Moclobemide	4	12	672	5411	2.68341	0.0924143	1
Magnesium Sulfate	6	23	670	5400	2.1022	0.0942386	1
Oxygen	169	1229	507	4194	1.13747	0.0950824	1
Econazole	2	3	674	5420	5.35847	0.0977431	1
Tiopronin	2	3	674	5420	5.35847	0.0977431	1
Lasofoxifene	2	3	674	5420	5.35847	0.0977431	1
PH-797804	2	3	674	5420	5.35847	0.0977431	1
N,N,N-Trimethyl-2-(phosphonooxy)ethanaminium	2	3	674	5420	5.35847	0.0977431	1
Sagopilone	2	3	674	5420	5.35847	0.0977431	1
Barium sulfate	2	3	674	5420	5.35847	0.0977431	1
Ozone	51	335	625	5088	1.23929	0.100001	1
Cyproheptadine	77	528	599	4895	1.19168	0.10026	1
Capric acid	10	48	666	5375	1.68119	0.102781	1
3-(5-methoxy-1H-indol-3-yl)propanoic acid	10	48	666	5375	1.68119	0.102781	1
(2S)-2-(4-ethylphenoxy)-3-phenylpropanoic acid	10	48	666	5375	1.68119	0.102781	1
(2S)-2-(biphenyl-4-yloxy)-3-phenylpropanoic acid	10	48	666	5375	1.68119	0.102781	1
(2S)-5-hydroxy-2-(4-hydroxyphenyl)-7-methoxy-2,3-dihydro-4H-chromen-4-one	10	48	666	5375	1.68119	0.102781	1
(2S)-2-(4-chlorophenoxy)-3-phenylpropanoic acid	10	48	666	5375	1.68119	0.102781	1
Efatutazone	10	48	666	5375	1.68119	0.102781	1
2,4-thiazolidinedione	10	48	666	5375	1.68119	0.102781	1
2,3-Dihydroxy-Benzoic Acid	5	18	671	5405	2.23714	0.103029	1
Ticlopidine	47	307	629	5116	1.24514	0.104458	1
Pentoxifylline	63	425	613	4998	1.20855	0.104593	1
Nimesulide	59	396	617	5027	1.21383	0.10675	1
Cocaine	120	857	556	4566	1.14991	0.107161	1
Pentosan Polysulfate	8	36	668	5387	1.79187	0.107451	1
Methyltrienolone	8	36	668	5387	1.79187	0.107451	1
Sulfisoxazole	8	36	668	5387	1.79187	0.107451	1
Methylthioinosine	8	36	668	5387	1.79187	0.107451	1
Prinomastat	7	30	669	5393	1.88064	0.108341	1
Fluvoxamine	1	0	675	5423	Inf	0.110838	1
Cefmetazole	1	0	675	5423	Inf	0.110838	1
Cefdinir	1	0	675	5423	Inf	0.110838	1
Adinazolam	1	0	675	5423	Inf	0.110838	1
Pentostatin	1	0	675	5423	Inf	0.110838	1
Clorazepate	1	0	675	5423	Inf	0.110838	1
Leucovorin	1	0	675	5423	Inf	0.110838	1
Chlormezanone	1	0	675	5423	Inf	0.110838	1
Zopiclone	1	0	675	5423	Inf	0.110838	1
Ketazolam	1	0	675	5423	Inf	0.110838	1
Inhibitor Idd 384	1	0	675	5423	Inf	0.110838	1
Acetoacetic Acid	1	0	675	5423	Inf	0.110838	1
Alrestatin	1	0	675	5423	Inf	0.110838	1
6-phospho-D-gluconic acid	1	0	675	5423	Inf	0.110838	1
3,6,9,12,15-Pentaoxaheptadecane	1	0	675	5423	Inf	0.110838	1
FR117016	1	0	675	5423	Inf	0.110838	1
K201	1	0	675	5423	Inf	0.110838	1
6-Hydroxy-1,6-Dihydro Purine Nucleoside	1	0	675	5423	Inf	0.110838	1
4-Piperidino-Piperidine	1	0	675	5423	Inf	0.110838	1
Glycolic acid	1	0	675	5423	Inf	0.110838	1
FR233623	1	0	675	5423	Inf	0.110838	1
Dodecyl-Coa	1	0	675	5423	Inf	0.110838	1
4,5,6,7-Tetrachloro-3h-Isobenzofuran-1-One	1	0	675	5423	Inf	0.110838	1
Thymine	1	0	675	5423	Inf	0.110838	1
3-Tyrosine	1	0	675	5423	Inf	0.110838	1
Gamma-Glutamyl[S-(2-Iodobenzyl)Cysteinyl]Glycine	1	0	675	5423	Inf	0.110838	1
2,4-Diaminobutyric Acid	1	0	675	5423	Inf	0.110838	1
LFA703	1	0	675	5423	Inf	0.110838	1
Benzofuran	1	0	675	5423	Inf	0.110838	1
1-Deaza-Adenosine	1	0	675	5423	Inf	0.110838	1
Maleic Acid	1	0	675	5423	Inf	0.110838	1
N-Methylnaloxonium	1	0	675	5423	Inf	0.110838	1
N-(6-Aminohexyl)-5-Chloro-1-Naphthalenesulfonamide	1	0	675	5423	Inf	0.110838	1
Benzylcysteine	1	0	675	5423	Inf	0.110838	1
Afegostat	1	0	675	5423	Inf	0.110838	1
5-QUINOXALIN-6-YLMETHYLENE-THIAZOLIDINE-2,4-DIONE	1	0	675	5423	Inf	0.110838	1
Bithionol	1	0	675	5423	Inf	0.110838	1
Prenylamine	1	0	675	5423	Inf	0.110838	1
Cyclandelate	1	0	675	5423	Inf	0.110838	1
Avanafil	1	0	675	5423	Inf	0.110838	1
clomethiazole	1	0	675	5423	Inf	0.110838	1
Aniline	1	0	675	5423	Inf	0.110838	1
3-Hydroxyhippuric acid	1	0	675	5423	Inf	0.110838	1
3-[5-(3-nitrophenyl)thiophen-2-yl]propanoic acid	1	0	675	5423	Inf	0.110838	1
METHYL (2Z)-2-(2-{[6-(2-CYANOPHENOXY)PYRIMIDIN-4-YL]OXY}PHENYL)-3-METHOXYACRYLATE	1	0	675	5423	Inf	0.110838	1
1,3-DIPHENYLUREA	1	0	675	5423	Inf	0.110838	1
(2S,3R)-3-(6-amino-9H-purin-9-yl)nonan-2-ol	1	0	675	5423	Inf	0.110838	1
IDD594	1	0	675	5423	Inf	0.110838	1
N-[(CYCLOHEXYLAMINO)CARBONYL]GLYCINE	1	0	675	5423	Inf	0.110838	1
4-{[(CYCLOHEXYLAMINO)CARBONYL]AMINO}BUTANOIC ACID	1	0	675	5423	Inf	0.110838	1
6-HYDROXY-1,3-BENZOTHIAZOLE-2-SULFONAMIDE	1	0	675	5423	Inf	0.110838	1
Etifoxine	1	0	675	5423	Inf	0.110838	1
Clobutinol	1	0	675	5423	Inf	0.110838	1
Benzoctamine	1	0	675	5423	Inf	0.110838	1
Empagliflozin	1	0	675	5423	Inf	0.110838	1
Pentoxyverine	1	0	675	5423	Inf	0.110838	1
Chlorobutanol	1	0	675	5423	Inf	0.110838	1
Carbon monoxide	1	0	675	5423	Inf	0.110838	1
Simendan	1	0	675	5423	Inf	0.110838	1
Sonolisib	1	0	675	5423	Inf	0.110838	1
Emapunil	1	0	675	5423	Inf	0.110838	1
Methyl isocyanate	1	0	675	5423	Inf	0.110838	1
Higenamine	1	0	675	5423	Inf	0.110838	1
Doxifluridine	1	0	675	5423	Inf	0.110838	1
9-(N-methyl-L-isoleucine)-cyclosporin A	1	0	675	5423	Inf	0.110838	1
Azilsartan medoxomil	65	442	611	4981	1.19879	0.11125	1
Framycetin	60	405	616	5018	1.20677	0.11197	1
L-Carnitine	10	49	666	5374	1.64658	0.112178	1
Carfilzomib	19	109	657	5314	1.40979	0.112472	1
Oxamic Acid	57	383	619	5040	1.2117	0.11286	1
6-O-Phosphoryl Inosine Monophosphate	20	116	656	5307	1.39473	0.113217	1
(4R,5R)-1,2-dithiane-4,5-diol	13	69	663	5354	1.52132	0.116304	1
Tibolone	30	187	646	5236	1.30025	0.116978	1
Telmisartan	81	564	595	4859	1.17277	0.11706	1
Azelaic Acid	10	50	666	5373	1.61335	0.122043	1
Oxaprozin	10	50	666	5373	1.61335	0.122043	1
Gallium nitrate	17	97	659	5326	1.41633	0.124177	1
SB-409513	14	77	662	5346	1.46816	0.127234	1
Pevonedistat	52	350	624	5073	1.2078	0.127837	1
1-naphthaleneacetic acid	4	14	672	5409	2.29928	0.130553	1
Navitoclax	4	14	672	5409	2.29928	0.130553	1
Cantharidin	5	20	671	5403	2.01277	0.135856	1
D-glucitol 6-phosphate	2	4	674	5419	4.01805	0.136133	1
Latamoxef	2	4	674	5419	4.01805	0.136133	1
Sodium hydroxide	2	4	674	5419	4.01805	0.136133	1
6-[1-(3,5,5,8,8-Pentamethyl-5,6,7,8-Tetrahydronaphthalen-2-Yl)Cyclopropyl]Pyridine-3-Carboxylic Acid	24	148	652	5275	1.3119	0.138069	1
Prasterone sulfate	17	99	659	5324	1.3872	0.139217	1
Nisoldipine	3	9	673	5414	2.6809	0.139841	1
Methoxsalen	3	9	673	5414	2.6809	0.139841	1
Nilvadipine	3	9	673	5414	2.6809	0.139841	1
Arbutin	3	9	673	5414	2.6809	0.139841	1
L-Methionine	3	9	673	5414	2.6809	0.139841	1
Dronabinol	113	818	563	4605	1.12992	0.145735	1
Flubendazole	16	93	660	5330	1.38929	0.146618	1
Gonadorelin	27	171	649	5252	1.2777	0.147602	1
Naphthalene Trisulfonate	7	33	669	5390	1.70883	0.147932	1
Thymol	14	80	662	5343	1.41233	0.153561	1
Spironolactone	82	584	594	4839	1.14379	0.157498	1
Phenylephrine	86	615	590	4808	1.13957	0.159105	1
Agmatine	80	570	596	4853	1.14276	0.162034	1
Triclosan	7	34	669	5389	1.65827	0.162462	1
Milrinone	18	109	658	5314	1.33358	0.163254	1
Desflurane	16	95	660	5328	1.35954	0.163723	1
Cefoxitin	3	10	673	5413	2.4124	0.167602	1
Ajulemic acid	5	22	671	5401	1.82913	0.172673	1
MLN8054	15	89	661	5334	1.35996	0.172801	1
Piclamilast	4	16	672	5407	2.01127	0.174018	1
Dalfampridine	4	16	672	5407	2.01127	0.174018	1
Icosapent ethyl	4	16	672	5407	2.01127	0.174018	1
Propylthiouracil	2	5	674	5418	3.2143	0.177105	1
Freselestat	2	5	674	5418	3.2143	0.177105	1
Fructose-6-Phosphate	2	5	674	5418	3.2143	0.177105	1
methyl 4-(2,3-dihydroxy-5-methylphenoxy)-2-hydroxy-6-methylbenzoate	2	5	674	5418	3.2143	0.177105	1
Mercuribenzoic Acid	2	5	674	5418	3.2143	0.177105	1
Disopyramide	62	437	614	4986	1.15205	0.177705	1
9,10-Deepithio-9,10-Didehydroacanthifolicin	138	1023	538	4400	1.10325	0.179444	1
Crocin	22	140	654	5283	1.26934	0.1825	1
Celiprolol	29	192	647	5231	1.22113	0.189205	1
Ivacaftor	17	105	659	5318	1.30647	0.190122	1
Caprylic alcohol	17	105	659	5318	1.30647	0.190122	1
Sphingosine	59	417	617	5006	1.14789	0.190205	1
Mimosine	10	56	666	5367	1.43892	0.190504	1
Amrinone	5	23	671	5400	1.7493	0.192375	1
Atazanavir	3	11	673	5412	2.19279	0.196783	1
Brivanib alaninate	3	11	673	5412	2.19279	0.196783	1
Alpha-Methylene Adenosine Monophosphate	3	11	673	5412	2.19279	0.196783	1
Alpha-Methyl-N-Acetyl-D-Glucosamine	3	11	673	5412	2.19279	0.196783	1
Tri-Chloro-Acetaldehyde	4	17	672	5406	1.89251	0.197382	1
Lubiprostone	17	106	659	5317	1.29391	0.199401	1
Famotidine	20	128	656	5295	1.26114	0.202726	1
Risedronate	6	30	670	5393	1.60969	0.203102	1
Benzylpenicilloyl Polylysine	6	30	670	5393	1.60969	0.203102	1
L-Tyrosine	10	57	666	5366	1.41342	0.203324	1
Floxuridine	12	71	664	5352	1.36221	0.204349	1
Pyrimethamine	37	254	639	5169	1.1783	0.206	1
Amitriptyline	91	666	585	4757	1.11108	0.206102	1
Miglustat	17	107	659	5316	1.28158	0.208892	1
Lercanidipine	1	1	675	5422	8.02697	0.209407	1
Doxapram	1	1	675	5422	8.02697	0.209407	1
Phenmetrazine	1	1	675	5422	8.02697	0.209407	1
Diethylpropion	1	1	675	5422	8.02697	0.209407	1
Glycodiazine	1	1	675	5422	8.02697	0.209407	1
Kojic acid	1	1	675	5422	8.02697	0.209407	1
Glycerol-2-Phosphate	1	1	675	5422	8.02697	0.209407	1
Phosphomethylphosphonic Acid Adenosyl Ester	1	1	675	5422	8.02697	0.209407	1
Brivudine	1	1	675	5422	8.02697	0.209407	1
3,4-Dihydroxybenzoic Acid	1	1	675	5422	8.02697	0.209407	1
(R)-Rolipram	1	1	675	5422	8.02697	0.209407	1
Crotonaldehyde	1	1	675	5422	8.02697	0.209407	1
Udenafil	1	1	675	5422	8.02697	0.209407	1
Ebastine	1	1	675	5422	8.02697	0.209407	1
Rescinnamine	1	1	675	5422	8.02697	0.209407	1
Fosinopril	1	1	675	5422	8.02697	0.209407	1
Trandolapril	1	1	675	5422	8.02697	0.209407	1
Isoquinoline	1	1	675	5422	8.02697	0.209407	1
Spirapril	1	1	675	5422	8.02697	0.209407	1
5'-FLUORO-2',5'-DIDEOXYADENOSINE	1	1	675	5422	8.02697	0.209407	1
ORE-1001	1	1	675	5422	8.02697	0.209407	1
BLXA4	1	1	675	5422	8.02697	0.209407	1
Cefuroxime	1	1	675	5422	8.02697	0.209407	1
Thiorphan	1	1	675	5422	8.02697	0.209407	1
Enalkiren	1	1	675	5422	8.02697	0.209407	1
Tinoridine	1	1	675	5422	8.02697	0.209407	1
1-Methyl-2-Oxy-5,5-Dimethyl Pyrrolidine	1	1	675	5422	8.02697	0.209407	1
N-Methyl-N-(Methylbenzyl)Formamide	1	1	675	5422	8.02697	0.209407	1
2-Cyclopropylmethylenepropanal	1	1	675	5422	8.02697	0.209407	1
2-Methyl-3-(2-Aminothiazolo)Propanal	1	1	675	5422	8.02697	0.209407	1
Remikiren	1	1	675	5422	8.02697	0.209407	1
Abexinostat	15	93	661	5330	1.30051	0.212459	1
Colchicine	15	93	661	5330	1.30051	0.212459	1
Benzbromarone	5	24	671	5399	1.67611	0.21282	1
Betaxolol	28	188	648	5235	1.20317	0.213055	1
Purvalanol A	47	331	629	5092	1.14944	0.215818	1
1-3 Sugar Ring of Pentamannosyl 6-Phosphate	18	115	658	5308	1.26259	0.216257	1
alpha-D-mannose 6-phosphate	18	115	658	5308	1.26259	0.216257	1
Epigallocatechin	2	6	674	5417	2.67841	0.219616	1
Drotaverine	2	6	674	5417	2.67841	0.219616	1
Sivelestat	2	6	674	5417	2.67841	0.219616	1
Firategrast	2	6	674	5417	2.67841	0.219616	1
Chlorothiazide	2	6	674	5417	2.67841	0.219616	1
Adenosine 5'-[γ-thio]triphosphate	52	370	624	5053	1.13801	0.221448	1
Omapatrilat	4	18	672	5405	1.78715	0.221626	1
Adenosine-5'-[Beta, Gamma-Methylene]Triphosphate	4	18	672	5405	1.78715	0.221626	1
Cyclophosphamide	59	424	617	4999	1.12736	0.224452	1
Nandrolone decanoate	7	38	669	5385	1.48265	0.226295	1
Diazepam	38	265	638	5158	1.15926	0.228048	1
Flavone	22	146	654	5277	1.2158	0.231923	1
Zonisamide	5	25	671	5398	1.60878	0.233915	1
Miconazole	5	25	671	5398	1.60878	0.233915	1
Cefalotin	21	139	655	5284	1.21874	0.235227	1
Atenolol	28	191	648	5232	1.18359	0.23558	1
Glucosamine	6	32	670	5391	1.50855	0.240305	1
Dexketoprofen	6	32	670	5391	1.50855	0.240305	1
Cyclosporine	9	53	667	5370	1.36706	0.24467	1
Pravastatin	139	1052	537	4371	1.07548	0.250643	1
Xanthine	21	141	655	5282	1.201	0.253486	1
D-Serine	5	26	671	5397	1.54663	0.255564	1
1,4-Diethylene Dioxide	3	13	673	5410	1.85479	0.258135	1
Pimagedine	45	323	631	5100	1.12598	0.258686	1
N-(2-Aminoethyl)-5-Chloroisoquinoline-8-Sulfonamide	6	33	670	5390	1.46257	0.259625	1
Terbutaline	33	232	643	5191	1.14828	0.261026	1
Vismodegib	7	40	669	5383	1.40801	0.261033	1
Synephrine	2	7	674	5416	2.29544	0.262825	1
Cortivazol	2	7	674	5416	2.29544	0.262825	1
Dobutamine	27	187	649	5236	1.16482	0.263391	1
Tazarotene	18	120	658	5303	1.20885	0.265624	1
Sulpiride	33	234	643	5189	1.13802	0.275933	1
Ubidecarenone	5	27	671	5396	1.48909	0.277671	1
Alpha-Linolenic Acid	96	722	580	4701	1.0777	0.278883	1
Dinaciclib	72	535	604	4888	1.08912	0.279417	1
Ketamine	116	879	560	4544	1.07083	0.280207	1
Nitrous oxide	26	182	650	5241	1.15182	0.28486	1
Beclomethasone dipropionate	18	122	658	5301	1.18858	0.28647	1
Succinic acid	38	274	638	5149	1.11922	0.28928	1
Felodipine	3	14	673	5409	1.72205	0.289717	1
Felbamate	3	14	673	5409	1.72205	0.289717	1
Dofetilide	1	2	675	5421	4.01359	0.297063	1
Tolcapone	1	2	675	5421	4.01359	0.297063	1
Mexiletine	1	2	675	5421	4.01359	0.297063	1
Nitazoxanide	1	2	675	5421	4.01359	0.297063	1
Chlorpropamide	1	2	675	5421	4.01359	0.297063	1
Isoflurophate	1	2	675	5421	4.01359	0.297063	1
Gadopentetate dimeglumine	1	2	675	5421	4.01359	0.297063	1
Tolazamide	1	2	675	5421	4.01359	0.297063	1
Mepivacaine	1	2	675	5421	4.01359	0.297063	1
Lopinavir	1	2	675	5421	4.01359	0.297063	1
Dihydrofolic Acid	1	2	675	5421	4.01359	0.297063	1
2-Allylphenol	1	2	675	5421	4.01359	0.297063	1
bis(4-nitrophenyl) hydrogen phosphate	1	2	675	5421	4.01359	0.297063	1
3,4-DIHYDRO-4-OXO-3-((5-TRIFLUOROMETHYL-2-BENZOTHIAZOLYL)METHYL)-1-PHTHALAZINE ACETIC ACID	1	2	675	5421	4.01359	0.297063	1
Dimethyl fumarate	1	2	675	5421	4.01359	0.297063	1
Tetracaine	1	2	675	5421	4.01359	0.297063	1
Patidegib	1	2	675	5421	4.01359	0.297063	1
L-Valine	1	2	675	5421	4.01359	0.297063	1
Incadronic acid	1	2	675	5421	4.01359	0.297063	1
Ubenimex	1	2	675	5421	4.01359	0.297063	1
2,3,5,6-Tetrafluoro-4-Methoxy-Benzamide	1	2	675	5421	4.01359	0.297063	1
S-Ethyl-N-[4-(Trifluoromethyl)Phenyl]Isothiourea	1	2	675	5421	4.01359	0.297063	1
Benzenesulfinic acid	1	2	675	5421	4.01359	0.297063	1
16,17-Androstene-3-Ol	1	2	675	5421	4.01359	0.297063	1
Cysteinesulfonic Acid	1	2	675	5421	4.01359	0.297063	1
Telaprevir	1	2	675	5421	4.01359	0.297063	1
1-Hydroxy-3-Methylbutane	1	2	675	5421	4.01359	0.297063	1
Ticrynafen	1	2	675	5421	4.01359	0.297063	1
N,N-dimethylformamide	1	2	675	5421	4.01359	0.297063	1
Torasemide	1	2	675	5421	4.01359	0.297063	1
Chlorthalidone	1	2	675	5421	4.01359	0.297063	1
Phloroglucinol	1	2	675	5421	4.01359	0.297063	1
Ditiocarb	6	35	670	5388	1.37851	0.299371	1
Acetylcholine	88	664	588	4759	1.07264	0.30025	1
Desloratadine	24	169	652	5254	1.14432	0.304132	1
Flunitrazepam	2	8	674	5415	2.00827	0.306055	1
2-Methyl-2-Propanol	2	8	674	5415	2.00827	0.306055	1
Anisindione	2	8	674	5415	2.00827	0.306055	1
Phylloquinone	2	8	674	5415	2.00827	0.306055	1
Pargyline	2	8	674	5415	2.00827	0.306055	1
BQ-123	25	177	651	5246	1.13814	0.307781	1
Glutathione disulfide	18	124	658	5299	1.16897	0.307842	1
Primaquine	16	109	660	5314	1.18183	0.308119	1
Ribulose-5-Phosphate	19	132	657	5291	1.15914	0.312731	1
Chlorambucil	17	117	659	5306	1.16985	0.313656	1
Hydrofluoric acid	82	620	594	4803	1.06942	0.315016	1
Gatifloxacin	57	425	619	4998	1.08292	0.316353	1
Baclofen	59	441	617	4982	1.08028	0.318913	1
Phencyclidine	6	36	670	5387	1.33997	0.319666	1
Sotalol	26	186	650	5237	1.12619	0.320163	1
3,5-Dimethyl-1-(3-Nitrophenyl)-1h-Pyrazole-4-Carboxylic Acid Ethyl Ester	3	15	673	5408	1.60697	0.32155	1
D-Lactic acid	3	15	673	5408	1.60697	0.32155	1
Dehydroascorbic Acid	3	15	673	5408	1.60697	0.32155	1
Darunavir	3	15	673	5408	1.60697	0.32155	1
Aminosalicylic Acid	5	29	671	5394	1.3859	0.322885	1
Meprobamate	5	29	671	5394	1.3859	0.322885	1
Thioridazine	82	622	594	4801	1.06554	0.325232	1
Acebutolol	26	187	650	5236	1.11995	0.329192	1
Nadolol	26	187	650	5236	1.11995	0.329192	1
Oxprenolol	26	187	650	5236	1.11995	0.329192	1
Acamprosate	28	204	648	5219	1.1054	0.343685	1
Gabapentin	32	235	644	5188	1.09699	0.344553	1
Rolipram	80	610	596	4813	1.05908	0.344572	1
Nandrolone	64	485	612	4938	1.06473	0.348055	1
Sodium carbonate	23	166	653	5257	1.11538	0.348318	1
Lansoprazole	2	9	674	5414	1.78482	0.348772	1
1h-Benoximidazole-2-Carboxylic Acid	2	9	674	5414	1.78482	0.348772	1
N-Aminoethylmorpholine	2	9	674	5414	1.78482	0.348772	1
Streptozocin	49	368	627	5055	1.07351	0.350449	1
5-deoxyflavanone	4	23	672	5400	1.39742	0.350694	1
Dcka, 5,7-Dichlorokynurenic Acid	4	23	672	5400	1.39742	0.350694	1
Cycloleucine	4	23	672	5400	1.39742	0.350694	1
Azelnidipine	3	16	673	5407	1.50628	0.353399	1
Sonidegib	25	182	651	5241	1.10581	0.354073	1
Adenosine-5-Diphosphoribose	11	75	665	5348	1.17947	0.354442	1
Myristic acid	39	292	637	5131	1.07584	0.365108	1
Midomafetamine	70	536	606	4887	1.05318	0.370447	1
Quinidine	1	3	675	5420	2.67592	0.375014	1
Estazolam	1	3	675	5420	2.67592	0.375014	1
Tolrestat	1	3	675	5420	2.67592	0.375014	1
Zomepirac	1	3	675	5420	2.67592	0.375014	1
Aurothioglucose	1	3	675	5420	2.67592	0.375014	1
Boron	1	3	675	5420	2.67592	0.375014	1
N~3~-BENZYLPYRIDINE-2,3-DIAMINE	1	3	675	5420	2.67592	0.375014	1
6-[2-(1H-INDOL-6-YL)ETHYL]PYRIDIN-2-AMINE	1	3	675	5420	2.67592	0.375014	1
N~3~-(3-PYRIDIN-3-YLBENZYL)PYRIDINE-2,3-DIAMINE	1	3	675	5420	2.67592	0.375014	1
4-(4-FLUOROBENZYL)PIPERIDINE	1	3	675	5420	2.67592	0.375014	1
MMI-175	1	3	675	5420	2.67592	0.375014	1
LY-2811376	1	3	675	5420	2.67592	0.375014	1
N-(1-benzylpiperidin-4-yl)-4-sulfanylbutanamide	1	3	675	5420	2.67592	0.375014	1
Roxadustat	1	3	675	5420	2.67592	0.375014	1
SEBACIC ACID	1	3	675	5420	2.67592	0.375014	1
2,6-dicarboxynaphthalene	1	3	675	5420	2.67592	0.375014	1
1,3,5-BENZENETRICARBOXYLIC ACID	1	3	675	5420	2.67592	0.375014	1
2-[(2-methoxy-5-methylphenoxy)methyl]pyridine	1	3	675	5420	2.67592	0.375014	1
4-[(5-methoxy-2-methylphenoxy)methyl]pyridine	1	3	675	5420	2.67592	0.375014	1
Daglutril	1	3	675	5420	2.67592	0.375014	1
Liotrix	1	3	675	5420	2.67592	0.375014	1
Dextrothyroxine	1	3	675	5420	2.67592	0.375014	1
Ketoprofen	4	24	672	5399	1.33896	0.377081	1
Calcipotriol	3	17	673	5406	1.41743	0.385054	1
Uric Acid	38	287	638	5136	1.06588	0.386756	1
Carteolol	25	186	651	5237	1.08127	0.392184	1
Bisoprolol	25	186	651	5237	1.08127	0.392184	1
Orciprenaline	25	186	651	5237	1.08127	0.392184	1
Arbutamine	25	186	651	5237	1.08127	0.392184	1
Levobunolol	25	186	651	5237	1.08127	0.392184	1
Metipranolol	25	186	651	5237	1.08127	0.392184	1
Arformoterol	25	186	651	5237	1.08127	0.392184	1
Pirbuterol	25	186	651	5237	1.08127	0.392184	1
Indacaterol	25	186	651	5237	1.08127	0.392184	1
Bopindolol	25	186	651	5237	1.08127	0.392184	1
Arotinolol	25	186	651	5237	1.08127	0.392184	1
Tulobuterol	25	186	651	5237	1.08127	0.392184	1
Dopexamine	25	186	651	5237	1.08127	0.392184	1
Reproterol	25	186	651	5237	1.08127	0.392184	1
Levosalbutamol	25	186	651	5237	1.08127	0.392184	1
Fluoxetine	122	953	554	4470	1.03291	0.397483	1
Isoetarine	25	187	651	5236	1.07528	0.401812	1
Bretylium	25	187	651	5236	1.07528	0.401812	1
Fumagillin	25	187	651	5236	1.07528	0.401812	1
Aminocaproic Acid	32	242	644	5181	1.06381	0.403379	1
Magnesium	59	455	617	4968	1.04409	0.405348	1
Sinefungin	5	33	671	5390	1.21705	0.414815	1
Micafungin	3	18	673	5405	1.33846	0.416333	1
Sucrose	56	433	620	4990	1.0409	0.416449	1
Naloxone	71	552	605	4871	1.03557	0.417475	1
Methylprednisolone	41	315	635	5108	1.04701	0.420557	1
Imipramine	71	554	605	4869	1.03141	0.429205	1
Desmopressin	24	182	652	5241	1.06001	0.429613	1
Terlipressin	24	182	652	5241	1.06001	0.429613	1
Bupranolol	25	191	651	5232	1.05195	0.440552	1
Chlorphenamine	26	199	650	5224	1.05005	0.441518	1
Eszopiclone	1	4	675	5419	2.00678	0.444331	1
Vancomycin	1	4	675	5419	2.00678	0.444331	1
Cloxazolam	1	4	675	5419	2.00678	0.444331	1
2'-Monophosphoadenosine 5'-Diphosphoribose	1	4	675	5419	2.00678	0.444331	1
Cobimetinib	1	4	675	5419	2.00678	0.444331	1
Levosimendan	1	4	675	5419	2.00678	0.444331	1
Methylphenidate	30	231	646	5192	1.04379	0.444832	1
Azathioprine	46	358	630	5065	1.03303	0.445707	1
Nelarabine	3	19	673	5404	1.2678	0.447076	1
Niflumic Acid	22	168	654	5255	1.05223	0.447576	1
Modafinil	24	184	652	5239	1.04808	0.449431	1
S-adenosyl-L-homocysteine	5	35	671	5388	1.14707	0.460252	1
Griseofulvin	36	281	640	5142	1.02931	0.464838	1
Glutathione	2	12	674	5411	1.33796	0.470147	1
Docosanol	2	12	674	5411	1.33796	0.470147	1
Picrotoxin	33	258	643	5165	1.02743	0.47227	1
Nimodipine	43	338	633	5085	1.02197	0.474181	1
Fluticasone propionate	3	20	673	5403	1.20419	0.477149	1
Montelukast	21	163	655	5260	1.03461	0.478293	1
Pomalidomide	40	315	636	5108	1.01986	0.481423	1
Enzalutamide	5	36	671	5387	1.115	0.482596	1
Fluocinonide	5	36	671	5387	1.115	0.482596	1
dATP	8	60	668	5363	1.07047	0.485724	1
Pranlukast	20	156	656	5267	1.02935	0.488764	1
Afamelanotide	14	109	662	5314	1.03102	0.500841	1
Trichloroethylene	50	398	626	5025	1.00844	0.502767	1
Pyrvinium	6	45	670	5378	1.07026	0.503939	1
Ranolazine	1	5	675	5418	1.60517	0.505971	1
Letaxaban	1	5	675	5418	1.60517	0.505971	1
Edoxaban	1	5	675	5418	1.60517	0.505971	1
Eribaxaban	1	5	675	5418	1.60517	0.505971	1
Rivaroxaban	1	5	675	5418	1.60517	0.505971	1
Apixaban	1	5	675	5418	1.60517	0.505971	1
Darexaban	1	5	675	5418	1.60517	0.505971	1
Clofarabine	3	21	673	5402	1.14664	0.506437	1
Drospirenone	5	38	671	5385	1.05597	0.526254	1
Ephedrine	25	200	651	5223	1.00288	0.527457	1
Itraconazole	4	30	672	5393	1.07005	0.529772	1
Sitagliptin	60	483	616	4940	0.996209	0.533034	1
Epothilone D	9	71	667	5352	1.01712	0.534256	1
Vinorelbine	9	71	667	5352	1.01712	0.534256	1
Valsartan	40	322	636	5101	0.996329	0.535041	1
Alisertib	27	217	649	5206	0.998076	0.535282	1
Amlexanox	24	193	652	5230	0.997489	0.537873	1
Adapalene	8	64	668	5359	1.00281	0.553174	1
Levothyroxine	25	203	651	5220	0.987493	0.555817	1
Vesnarinone	32	260	644	5163	0.986719	0.556916	1
alpha-D-glucose 6-phosphate	1	6	675	5417	1.33746	0.560782	1
Indobufen	1	6	675	5417	1.33746	0.560782	1
Thiamylal	1	6	675	5417	1.33746	0.560782	1
L-Thiocitrulline	1	6	675	5417	1.33746	0.560782	1
4-(1H-IMIDAZOL-1-YL)PHENOL	1	6	675	5417	1.33746	0.560782	1
Thiocoumarin	1	6	675	5417	1.33746	0.560782	1
4r-Fluoro-N6-Ethanimidoyl-L-Lysine	1	6	675	5417	1.33746	0.560782	1
Ethyl Oxo(Piperidin-1-Yl)Acetate	1	6	675	5417	1.33746	0.560782	1
7-AMINO-4-METHYL-CHROMEN-2-ONE	1	6	675	5417	1.33746	0.560782	1
(3r)-1-Acetyl-3-Methylpiperidine	1	6	675	5417	1.33746	0.560782	1
Perindopril	45	366	631	5057	0.985362	0.561064	1
Rofecoxib	14	114	662	5309	0.98487	0.563889	1
Terfenadine	29	238	647	5185	0.976487	0.577407	1
Flutamide	6	49	670	5374	0.982153	0.580621	1
Aripiprazole	73	597	603	4826	0.978631	0.585949	1
Magnesium chloride	18	149	658	5274	0.968282	0.588291	1
Ciprofloxacin	45	370	631	5053	0.973938	0.589134	1
Furosemide	45	371	631	5052	0.971121	0.59606	1
Salmeterol	44	363	632	5060	0.970466	0.597162	1
Icosapent	78	640	598	4783	0.974796	0.59935	1
Reserpine	42	347	634	5076	0.969065	0.599478	1
Clarithromycin	20	167	656	5256	0.959547	0.603845	1
Salbutamol	43	356	633	5067	0.966866	0.605316	1
Gallopamil	1	7	675	5416	1.1462	0.60952	1
Metoprine	1	7	675	5416	1.1462	0.60952	1
Flumazenil	3	25	673	5398	0.9625	0.614162	1
S-(2,4-dinitrophenyl)glutathione	3	25	673	5398	0.9625	0.614162	1
Amphetamine	86	708	590	4715	0.97072	0.615242	1
Buspirone	49	407	627	5016	0.963146	0.618331	1
Oxandrolone	4	34	672	5389	0.943457	0.620656	1
Drostanolone	4	34	672	5389	0.943457	0.620656	1
Nandrolone phenpropionate	4	34	672	5389	0.943457	0.620656	1
Testosterone Propionate	4	34	672	5389	0.943457	0.620656	1
Delta1-dihydrotestosterone	4	34	672	5389	0.943457	0.620656	1
Boldenone	4	34	672	5389	0.943457	0.620656	1
Calusterone	4	34	672	5389	0.943457	0.620656	1
Cyproterone acetate	4	34	672	5389	0.943457	0.620656	1
Methyltestosterone	4	34	672	5389	0.943457	0.620656	1
Cabazitaxel	4	34	672	5389	0.943457	0.620656	1
N-[4-(3-BROMO-PHENYLAMINO)-QUINAZOLIN-6-YL]-ACRYLAMIDE	4	34	672	5389	0.943457	0.620656	1
Apalutamide	4	34	672	5389	0.943457	0.620656	1
1D-myo-inositol 1,4,5-trisphosphate	39	326	637	5097	0.957244	0.625003	1
Glutamic Acid	71	588	605	4835	0.964987	0.626277	1
Venlafaxine	18	153	658	5270	0.942252	0.630088	1
Nitrendipine	19	162	657	5261	0.939166	0.636667	1
Calcium Chloride	3	26	673	5397	0.92531	0.638485	1
Tenocyclidine	3	26	673	5397	0.92531	0.638485	1
Alclometasone	2	17	674	5406	0.943625	0.638956	1
Deflazacort	2	17	674	5406	0.943625	0.638956	1
Paramethasone	2	17	674	5406	0.943625	0.638956	1
Flurandrenolide	2	17	674	5406	0.943625	0.638956	1
Ciclopirox	2	17	674	5406	0.943625	0.638956	1
Fluorometholone	2	17	674	5406	0.943625	0.638956	1
Loteprednol	2	17	674	5406	0.943625	0.638956	1
Fluticasone furoate	2	17	674	5406	0.943625	0.638956	1
Clobetasol propionate	2	17	674	5406	0.943625	0.638956	1
Medrysone	2	17	674	5406	0.943625	0.638956	1
Desonide	2	17	674	5406	0.943625	0.638956	1
Cortisone acetate	2	17	674	5406	0.943625	0.638956	1
Clocortolone	2	17	674	5406	0.943625	0.638956	1
Mometasone	2	17	674	5406	0.943625	0.638956	1
Fluocinolone Acetonide	2	17	674	5406	0.943625	0.638956	1
Difluprednate	2	17	674	5406	0.943625	0.638956	1
Abiraterone	4	35	672	5388	0.91633	0.641572	1
4-(1-methyl-1-phenylethyl)phenol	4	35	672	5388	0.91633	0.641572	1
8-cyclopentyl-1,3-dipropylxanthine	36	305	640	5118	0.943893	0.651814	1
Zebularine	9	79	667	5344	0.912761	0.65253	1
Nitrazepam	1	8	675	5415	1.00278	0.652857	1
Pyridostigmine	1	8	675	5415	1.00278	0.652857	1
Cyclothiazide	1	8	675	5415	1.00278	0.652857	1
Silver nitrate	42	355	634	5068	0.945731	0.654718	1
Brimonidine	33	281	643	5142	0.939136	0.658063	1
Allopurinol	13	114	663	5309	0.913142	0.663139	1
Imidazole	13	114	663	5309	0.913142	0.663139	1
Betamethasone	2	18	674	5405	0.891034	0.667167	1
Hexane-1,6-Diol	2	18	674	5405	0.891034	0.667167	1
Desoximetasone	2	18	674	5405	0.891034	0.667167	1
Diflorasone	2	18	674	5405	0.891034	0.667167	1
Flumethasone	2	18	674	5405	0.891034	0.667167	1
6-O-Cyclohexylmethyl Guanine	35	300	641	5123	0.932421	0.675293	1
Paricalcitol	55	467	621	4956	0.939902	0.683466	1
Carvedilol	67	566	609	4857	0.944072	0.684009	1
Ondansetron	35	302	641	5121	0.925883	0.689231	1
Rotigaptide	1	9	675	5414	0.891196	0.69139	1
Teniposide	2	19	674	5404	0.843975	0.69357	1
Terazosin	17	153	659	5270	0.888547	0.712173	1
Metoprolol	60	514	616	4909	0.930239	0.714197	1
Olmesartan	28	247	648	5176	0.905477	0.715769	1
Obeticholic acid	2	20	674	5403	0.801681	0.71822	1
Diltiazem	34	298	642	5125	0.910789	0.718787	1
Beta-(2-Naphthyl)-Alanine	19	171	657	5252	0.888206	0.719765	1
(S)-Wiskostatin	22	197	654	5226	0.89237	0.72274	1
N~6~-cyclohexyl-N~2~-(4-morpholin-4-ylphenyl)-9H-purine-2,6-diamine	20	180	656	5243	0.888035	0.723456	1
Acetazolamide	1	10	675	5413	0.801976	0.725652	1
2-(4-HYDROXY-PHENYL)BENZOFURAN-5-OL	1	10	675	5413	0.801976	0.725652	1
1-CHLORO-6-(4-HYDROXYPHENYL)-2-NAPHTHOL	1	10	675	5413	0.801976	0.725652	1
Putrescine	1	10	675	5413	0.801976	0.725652	1
N,4-Dihydroxy-N-Oxo-3-(Sulfooxy)Benzenaminium	1	10	675	5413	0.801976	0.725652	1
Indirubin-5-Sulphonate	36	316	640	5107	0.909069	0.726442	1
Beta-Mercaptoethanol	69	591	607	4832	0.929376	0.726567	1
Clonidine	61	525	615	4898	0.925351	0.728048	1
Tenofovir disoproxil	10	94	666	5329	0.851215	0.730528	1
(5E)-5-[(2,2-DIFLUORO-1,3-BENZODIOXOL-5-YL)METHYLENE]-1,3-THIAZOLIDINE-2,4-DIONE	10	94	666	5329	0.851215	0.730528	1
Bosentan	18	164	658	5259	0.877206	0.73336	1
Probenecid	41	360	635	5063	0.908049	0.738436	1
4-Iodobenzo[B]Thiophene-2-Carboxamidine	18	166	658	5257	0.866366	0.750041	1
4-(2-aminoethyl)-2-ethylphenol	4	41	672	5382	0.781401	0.750658	1
Procainamide	34	303	642	5120	0.89488	0.750713	1
Istradefylline	10	96	666	5327	0.833225	0.752219	1
4-{2-[(7-amino-2-furan-2-yl[1,2,4]triazolo[1,5-a][1,3,5]triazin-5-yl)amino]ethyl}phenol	10	96	666	5327	0.833225	0.752219	1
T-62	10	96	666	5327	0.833225	0.752219	1
Benzofuran-2-Carboxylic Acid {(S)-3-Methyl-1-[3-Oxo-1-(Pyridin-2-Ylsulfonyl)Azepan-4-Ylcarbamoyl]Butyl}Amide	10	96	666	5327	0.833225	0.752219	1
Regadenoson	10	96	666	5327	0.833225	0.752219	1
Preladenant	10	96	666	5327	0.833225	0.752219	1
Aminaphthone	16	149	660	5274	0.858133	0.753326	1
Darusentan	16	149	660	5274	0.858133	0.753326	1
Cholic Acid	1	11	675	5412	0.728923	0.756115	1
Morpholine-4-Carboxylic Acid (1-(3-Benzenesulfonyl-1-Phenethylallylcarbamoyl)-3-Methylbutyl)-Amide	1	11	675	5412	0.728923	0.756115	1
NADH	1	11	675	5412	0.728923	0.756115	1
Clotrimazole	1	11	675	5412	0.728923	0.756115	1
Caprylic acid	1	11	675	5412	0.728923	0.756115	1
Irosustat	1	11	675	5412	0.728923	0.756115	1
Tolbutamide	36	321	640	5102	0.894088	0.757085	1
Astaxanthin	26	236	650	5187	0.8792	0.758073	1
Triamcinolone	3	32	673	5391	0.751011	0.76152	1
Ifosfamide	2	22	674	5401	0.72852	0.762519	1
Binodenoson	10	97	666	5326	0.824478	0.762605	1
Piclidenoson	10	97	666	5326	0.824478	0.762605	1
Prucalopride	11	106	665	5317	0.829766	0.763136	1
Ibudilast	18	168	658	5255	0.855724	0.766036	1
Ketanserin	49	433	627	4990	0.900658	0.769446	1
Mefloquine	10	98	666	5325	0.81591	0.772685	1
Papaverine	26	239	650	5184	0.867658	0.777926	1
Flavin adenine dinucleotide	2	23	674	5400	0.69672	0.782316	1
Pentagastrin	23	214	653	5209	0.857386	0.784111	1
Pyrophosphoric acid	32	292	644	5131	0.873179	0.786642	1
Verapamil	59	521	617	4902	0.899739	0.787961	1
Pseudoephedrine	55	489	621	4934	0.893666	0.795228	1
Nortriptyline	57	507	619	4916	0.892895	0.80022	1
1,2-Dihydroxybenzene	31	286	645	5137	0.863304	0.801252	1
Paroxetine	48	432	628	4991	0.883079	0.805011	1
Evatanepag	9	93	667	5330	0.773354	0.811948	1
Esmolol	9	93	667	5330	0.773354	0.811948	1
Practolol	9	93	667	5330	0.773354	0.811948	1
Bufuralol	9	93	667	5330	0.773354	0.811948	1
Landiolol	9	93	667	5330	0.773354	0.811948	1
Solabegron	9	93	667	5330	0.773354	0.811948	1
Mirabegron	9	93	667	5330	0.773354	0.811948	1
Telcagepant	9	93	667	5330	0.773354	0.811948	1
Olcegepant	9	93	667	5330	0.773354	0.811948	1
D-Phenylalanine	9	93	667	5330	0.773354	0.811948	1
Pexacerfont	9	93	667	5330	0.773354	0.811948	1
Telavancin	9	93	667	5330	0.773354	0.811948	1
Verucerfont	9	93	667	5330	0.773354	0.811948	1
Emicerfont	9	93	667	5330	0.773354	0.811948	1
Betazole	9	93	667	5330	0.773354	0.811948	1
Roxatidine acetate	9	93	667	5330	0.773354	0.811948	1
Intepirdine	9	93	667	5330	0.773354	0.811948	1
Radicicol	9	93	667	5330	0.773354	0.811948	1
Propylhexedrine	9	93	667	5330	0.773354	0.811948	1
Deanol	9	93	667	5330	0.773354	0.811948	1
N-{3-[(5-chloro-1H-pyrrolo[2,3-b]pyridin-3-yl)carbonyl]-2,4-difluorophenyl}propane-1-sulfonamide	30	280	646	5143	0.853029	0.815611	1
Phenytoin	33	306	643	5117	0.858248	0.815894	1
Selinexor	11	112	665	5311	0.784417	0.816928	1
ABC-294640	2	25	674	5398	0.640752	0.817601	1
Isosorbide Mononitrate	9	94	667	5329	0.764983	0.820826	1
4-Iodo-L-phenylalanine	9	94	667	5329	0.764983	0.820826	1
Arundic acid	9	94	667	5329	0.764983	0.820826	1
Metiamide	9	94	667	5329	0.764983	0.820826	1
Ranitidine	9	94	667	5329	0.764983	0.820826	1
Cimetidine	41	377	635	5046	0.864228	0.82625	1
(3-{3-[[2-Chloro-3-(Trifluoromethyl)Benzyl](2,2-Diphenylethyl)Amino]Propoxy}Phenyl)Acetic Acid	53	480	623	4943	0.876085	0.828587	1
Bevirimat	1	14	675	5409	0.572423	0.828691	1
Aluminum sulfate	1	14	675	5409	0.572423	0.828691	1
Kanamycin	1	14	675	5409	0.572423	0.828691	1
Macitentan	15	150	661	5273	0.79776	0.829076	1
5-Bromo-N[2-(Dimethylamino)Ethyl]-9-Aminoacridine-4-Carboxamide	9	95	667	5328	0.75679	0.82938	1
Arsanilic acid	9	95	667	5328	0.75679	0.82938	1
Fenfluramine	46	421	630	5002	0.867538	0.831333	1
beta-Naphthoflavone	2	26	674	5397	0.615996	0.833251	1
Enprofylline	9	96	667	5327	0.748767	0.837617	1
Dinitrochlorobenzene	23	223	653	5200	0.821348	0.838508	1
Sitaxentan	15	152	661	5271	0.786964	0.842251	1
Prostaglandin D2	23	224	653	5199	0.817523	0.843874	1
Etoricoxib	9	97	667	5326	0.74091	0.84554	1
Spermine	43	399	633	5024	0.855366	0.846685	1
Ibrutinib	22	216	654	5207	0.810947	0.848554	1
Risperidone	46	426	630	4997	0.856501	0.851351	1
Nebivolol	38	357	638	5066	0.845223	0.851564	1
Aminoglutethimide	9	98	667	5325	0.733213	0.853157	1
Pindolol	38	358	638	5065	0.842696	0.855658	1
Fomepizole	31	297	645	5126	0.829539	0.855892	1
Phosphoramidon	38	359	638	5064	0.840183	0.85967	1
2-HYDROXY-3,5-DIIODOBENZOIC ACID	14	146	662	5277	0.764402	0.861701	1
Rebamipide	58	532	618	4891	0.862851	0.86269	1
Quizartinib	1	16	675	5407	0.500692	0.864647	1
Bivalirudin	16	165	660	5258	0.772555	0.865306	1
Cysteamine	37	353	639	5070	0.831662	0.870192	1
Trehalose	2	29	674	5394	0.551972	0.873176	1
Pyridoxal Phosphate	16	167	660	5256	0.763014	0.875986	1
Vestipitant	22	222	654	5201	0.788124	0.877814	1
Fosaprepitant	22	222	654	5201	0.788124	0.877814	1
Orvepitant	22	222	654	5201	0.788124	0.877814	1
CP-122721	22	222	654	5201	0.788124	0.877814	1
Deserpidine	1	17	675	5406	0.471155	0.879691	1
Lauric Acid	57	529	619	4894	0.851929	0.880143	1
Dronedarone	53	495	623	4928	0.846964	0.881346	1
CD564	4	52	672	5371	0.614853	0.882166	1
Dodecyl-Alpha-D-Maltoside	4	52	672	5371	0.614853	0.882166	1
3-(4-HYDROXY-PHENYL)PYRUVIC ACID	15	159	661	5264	0.751324	0.882349	1
Prednisolone	46	435	630	4988	0.837272	0.882957	1
Dutasteride	2	30	674	5393	0.533476	0.884396	1
GTS-21	2	30	674	5393	0.533476	0.884396	1
Ximelagatran	15	160	661	5263	0.746487	0.887352	1
Pyrazole	30	296	646	5127	0.804405	0.887603	1
Irbesartan	46	437	630	4986	0.833107	0.889235	1
Fasudil	28	279	648	5144	0.7967	0.890668	1
Eprosartan	22	225	654	5198	0.777169	0.890699	1
Forasartan	22	225	654	5198	0.777169	0.890699	1
Saprisartan	22	225	654	5198	0.777169	0.890699	1
Amantadine	43	412	633	5011	0.826238	0.892751	1
Quinidine barbiturate	1	18	675	5405	0.444899	0.893066	1
5-Alpha-Androstane-3-Beta,17beta-Diol	30	298	646	5125	0.798696	0.894816	1
Aliskiren	39	378	637	5045	0.817162	0.895998	1
Bevantolol	30	299	646	5124	0.79587	0.898284	1
Relcovaptan	23	236	653	5187	0.774169	0.898309	1
Muscimol	35	344	641	5079	0.806203	0.90006	1
(4-AMINO-2-{[1-(METHYLSULFONYL)PIPERIDIN-4-YL]AMINO}PYRIMIDIN-5-YL)(2,3-DIFLUORO-6-METHOXYPHENYL)METHANONE	49	468	627	4955	0.827445	0.903343	1
Mitiglinide	28	283	648	5140	0.78483	0.904792	1
2-CHLORO-4-ISOPROPYLAMINO-6-ETHYLAMINO -1,3,5-TRIAZINE	1	19	675	5404	0.421407	0.904955	1
Platelet Activating Factor	13	145	663	5278	0.713761	0.905388	1
Escitalopram	14	155	662	5268	0.718795	0.907586	1
3-[(3-(2-CARBOXYETHYL)-4-METHYLPYRROL-2-YL)METHYLENE]-2-INDOLINONE	28	284	648	5139	0.781915	0.908086	1
Conivaptan	29	293	647	5130	0.784801	0.908087	1
Tolvaptan	29	293	647	5130	0.784801	0.908087	1
Pimozide	42	409	634	5014	0.812148	0.909488	1
Methamphetamine	55	523	621	4900	0.829809	0.910608	1
Barasertib	17	184	659	5239	0.734537	0.910714	1
2'-Deoxycytidine	2	33	674	5390	0.484713	0.912772	1
Lauryl Dimethylamine-N-Oxide	2	33	674	5390	0.484713	0.912772	1
Angiotensin 1-7	45	437	631	4986	0.813707	0.913782	1
Citalopram	37	367	639	5056	0.797732	0.915501	1
6-{[(CYCLOHEXYLAMINO)CARBONYL]AMINO}HEXANOIC ACID	1	20	675	5403	0.400264	0.915524	1
Secobarbital	4	57	672	5366	0.560402	0.918599	1
Choline	28	288	648	5135	0.770457	0.92036	1
Carbocisteine	18	196	658	5227	0.729564	0.920373	1
Metocurine	27	279	649	5144	0.767067	0.920588	1
Picropodophyllin	25	261	651	5162	0.759547	0.921276	1
Tamibarotene	35	352	641	5071	0.786642	0.923	1
Rocuronium	27	280	649	5143	0.764179	0.923474	1
Decamethonium	27	280	649	5143	0.764179	0.923474	1
2-NAPHTHALENESULFONIC ACID	14	159	662	5264	0.700183	0.92352	1
D-leucyl-N-(3-chlorobenzyl)-L-prolinamide	14	159	662	5264	0.700183	0.92352	1
Argatroban	14	159	662	5264	0.700183	0.92352	1
Dabigatran etexilate	14	159	662	5264	0.700183	0.92352	1
4-[3-(4-CHLOROPHENYL)-1H-PYRAZOL-5-YL]PIPERIDINE	14	159	662	5264	0.700183	0.92352	1
D-phenylalanyl-N-(3-methylbenzyl)-L-prolinamide	14	159	662	5264	0.700183	0.92352	1
6-(2-HYDROXY-CYCLOPENTYL)-7-OXO-HEPTANAMIDINE	14	159	662	5264	0.700183	0.92352	1
D-phenylalanyl-N-benzyl-L-prolinamide	14	159	662	5264	0.700183	0.92352	1
4-TERT-BUTYLBENZENESULFONIC ACID	14	159	662	5264	0.700183	0.92352	1
D-leucyl-N-(4-carbamimidoylbenzyl)-L-prolinamide	14	159	662	5264	0.700183	0.92352	1
D-phenylalanyl-N-(3-chlorobenzyl)-L-prolinamide	14	159	662	5264	0.700183	0.92352	1
Activated charcoal	14	159	662	5264	0.700183	0.92352	1
D-phenylalanyl-N-(3-fluorobenzyl)-L-prolinamide	14	159	662	5264	0.700183	0.92352	1
Diphenhydramine	40	397	636	5026	0.796251	0.924081	1
Imidapril	19	207	657	5216	0.728745	0.925795	1
Halothane	39	390	637	5033	0.790139	0.928573	1
Tubocurarine	27	283	649	5140	0.755639	0.931618	1
Alprenolol	34	347	642	5076	0.774735	0.932765	1
Penbutolol	34	347	642	5076	0.774735	0.932765	1
Castanospermine	1	22	675	5401	0.363744	0.933272	1
Physostigmine	26	275	650	5148	0.748833	0.934616	1
Naltrexone	40	402	636	5021	0.785567	0.935404	1
Ketotifen	13	153	663	5270	0.675419	0.936224	1
Ezetimibe	31	322	645	5101	0.761412	0.937724	1
Gamma-Carboxy-Glutamic Acid	14	164	662	5259	0.678194	0.940133	1
Latanoprost	14	165	662	5258	0.673956	0.943056	1
Ramipril	35	361	641	5062	0.765672	0.943506	1
Nefazodone	32	335	644	5088	0.754719	0.946008	1
L-Citrulline	11	138	665	5285	0.633526	0.950718	1
Lysergic Acid Diethylamide	38	393	638	5030	0.762354	0.952391	1
Etidronic acid	1	25	675	5398	0.31992	0.953161	1
Sumatriptan	38	394	638	5029	0.760268	0.954043	1
Apomorphine	39	405	637	5018	0.758611	0.957093	1
Orphenadrine	13	161	663	5262	0.640888	0.958029	1
Erythromycin	11	141	665	5282	0.619697	0.958408	1
Uracil	34	361	642	5062	0.74264	0.959488	1
Temozolomide	28	306	648	5117	0.7226	0.960181	1
Siponimod	16	193	660	5230	0.656972	0.962727	1
Cetirizine	28	308	648	5115	0.717628	0.963306	1
Dexfosfoserine	31	336	645	5087	0.727688	0.963432	1
Methylthioninium	33	355	643	5068	0.732709	0.964148	1
Ramelteon	16	194	660	5229	0.653461	0.96457	1
N-Cyclohexyl-N'-(4-Iodophenyl)Urea	3	56	673	5367	0.427261	0.966467	1
Clomipramine	33	357	643	5066	0.728318	0.966835	1
Azelastine	12	156	664	5267	0.610213	0.968371	1
Ergotamine	31	341	645	5082	0.716315	0.970077	1
Phentolamine	30	332	646	5091	0.712157	0.970494	1
Oxitriptan	23	267	653	5156	0.680207	0.972119	1
Bempedoic acid	5	83	671	5340	0.479458	0.973364	1
Heptyl 1-Thiohexopyranoside	1	30	675	5393	0.266356	0.974042	1
Heptane-1,2,3-Triol	1	30	675	5393	0.266356	0.974042	1
Hexadecanal	1	30	675	5393	0.266356	0.974042	1
Clopidogrel	27	309	649	5114	0.688566	0.976463	1
5,6-Cyclic-Tetrahydropteridine	14	182	662	5241	0.609036	0.976919	1
(Hydroxyethyloxy)Tri(Ethyloxy)Octane	1	31	675	5392	0.257716	0.976934	1
N-Methyl-N-Propargyl-3-(2,4-Dichlorophenoxy)Propylamine	24	281	652	5142	0.673619	0.977209	1
Levonorgestrel	13	172	663	5251	0.598652	0.977232	1
Talampanel	4	73	672	5350	0.436279	0.9773	1
Pethidine	16	203	660	5220	0.623418	0.977854	1
Ketobemidone	16	203	660	5220	0.623418	0.977854	1
Alogliptin	20	243	656	5180	0.649945	0.978157	1
Candesartan cilexetil	34	377	642	5046	0.708879	0.97839	1
Memantine	29	331	647	5092	0.68957	0.979355	1
Heroin	14	184	662	5239	0.602187	0.979373	1
B-2-Octylglucoside	1	32	675	5391	0.249617	0.979504	1
Miglitol	17	215	659	5208	0.624921	0.980046	1
Alprostadil	16	205	660	5218	0.6171	0.980114	1
Omeprazole	33	370	643	5053	0.700929	0.980408	1
Tolazoline	42	454	634	4969	0.725095	0.980653	1
2,4-Dinitrophenol	30	342	646	5081	0.689979	0.980669	1
Idazoxan	15	196	661	5227	0.605225	0.981331	1
Oleic Acid	16	207	660	5216	0.610904	0.982165	1
Palmitoleic Acid	16	207	660	5216	0.610904	0.982165	1
Ezogabine	30	344	646	5079	0.685698	0.982281	1
Enflurane	4	76	672	5347	0.418824	0.982367	1
Uridine	10	145	666	5278	0.546591	0.982736	1
Glycine	10	145	666	5278	0.546591	0.982736	1
Fentanyl	16	208	660	5215	0.607851	0.983116	1
Vildagliptin	16	208	660	5215	0.607851	0.983116	1
Tianeptine	12	167	664	5256	0.568834	0.983462	1
N-Acetyl Serotonin	14	189	662	5234	0.585698	0.984508	1
Vigabatrin	14	190	662	5233	0.582505	0.985383	1
Dydrogesterone	9	137	667	5286	0.520667	0.985747	1
Corticosterone	49	527	627	4896	0.726075	0.986089	1
Methoxyflurane	4	80	672	5343	0.397587	0.987477	1
Trifluoperazine	38	428	638	4995	0.69515	0.987637	1
Chlorpromazine	48	523	628	4900	0.716141	0.98859	1
Codeine	15	205	661	5218	0.577661	0.988821	1
Gliclazide	15	205	661	5218	0.577661	0.988821	1
Doconexent	15	205	661	5218	0.577661	0.988821	1
Biguanide	15	205	661	5218	0.577661	0.988821	1
Quetiapine	43	478	633	4945	0.702792	0.989175	1
Voglibose	15	206	661	5217	0.574747	0.989455	1
Linagliptin	15	206	661	5217	0.574747	0.989455	1
Sotagliflozin	15	206	661	5217	0.574747	0.989455	1
Dihomo-gamma-linolenic acid	15	206	661	5217	0.574747	0.989455	1
Pantethine	15	206	661	5217	0.574747	0.989455	1
Dinoprost Tromethamine	15	206	661	5217	0.574747	0.989455	1
Fludrocortisone	17	227	659	5196	0.590525	0.989638	1
Bromazepam	20	258	656	5165	0.61039	0.989903	1
Aprobarbital	1	38	675	5385	0.209971	0.989916	1
Heptabarbital	1	38	675	5385	0.209971	0.989916	1
Barbituric acid derivative	1	38	675	5385	0.209971	0.989916	1
Mephentermine	15	207	661	5216	0.571861	0.990056	1
Methantheline	15	207	661	5216	0.571861	0.990056	1
Goserelin	15	207	661	5216	0.571861	0.990056	1
Metyrapone	21	269	655	5154	0.614328	0.990391	1
Oxybutynin	32	377	644	5046	0.665114	0.990467	1
Indoramin	15	208	661	5215	0.569003	0.990625	1
Daidzin	15	208	661	5215	0.569003	0.990625	1
Cinnarizine	9	144	667	5279	0.494704	0.991186	1
Hydroxyzine	8	133	668	5290	0.476385	0.991431	1
Sarpogrelate	8	133	668	5290	0.476385	0.991431	1
Mephedrone	8	133	668	5290	0.476385	0.991431	1
Carboprost Tromethamine	8	133	668	5290	0.476385	0.991431	1
Grepafloxacin	12	178	664	5245	0.532568	0.991677	1
Dyphylline	20	262	656	5161	0.600606	0.991857	1
Fexofenadine	8	134	668	5289	0.472741	0.992031	1
Mizolastine	8	134	668	5289	0.472741	0.992031	1
Nilutamide	11	168	665	5255	0.517454	0.99216	1
Hexamethonium	8	135	668	5288	0.469151	0.992591	1
Indole	15	212	661	5211	0.55784	0.992614	1
Labetalol	40	459	636	4964	0.680217	0.992615	1
Etonitazene	12	180	664	5243	0.52645	0.992682	1
Hydrocodone	12	180	664	5243	0.52645	0.992682	1
Dimethylthiambutene	12	180	664	5243	0.52645	0.992682	1
Sufentanil	12	180	664	5243	0.52645	0.992682	1
Nalbuphine	12	180	664	5243	0.52645	0.992682	1
3-Methylthiofentanyl	12	180	664	5243	0.52645	0.992682	1
Dextropropoxyphene	12	180	664	5243	0.52645	0.992682	1
Diphenoxylate	12	180	664	5243	0.52645	0.992682	1
Levorphanol	12	180	664	5243	0.52645	0.992682	1
Oxycodone	12	180	664	5243	0.52645	0.992682	1
Hydromorphone	12	180	664	5243	0.52645	0.992682	1
Oxymorphone	12	180	664	5243	0.52645	0.992682	1
3-Methylfentanyl	12	180	664	5243	0.52645	0.992682	1
Carfentanil	12	180	664	5243	0.52645	0.992682	1
Levallorphan	12	180	664	5243	0.52645	0.992682	1
Methadyl Acetate	12	180	664	5243	0.52645	0.992682	1
Anileridine	12	180	664	5243	0.52645	0.992682	1
Alfentanil	12	180	664	5243	0.52645	0.992682	1
Sodium sulfide	12	180	664	5243	0.52645	0.992682	1
Octreotide	12	180	664	5243	0.52645	0.992682	1
Ethylmorphine	12	180	664	5243	0.52645	0.992682	1
Ohmefentanyl	12	180	664	5243	0.52645	0.992682	1
GSK-1521498	12	180	664	5243	0.52645	0.992682	1
Nisoxetine	12	180	664	5243	0.52645	0.992682	1
Treprostinil	20	264	656	5159	0.595826	0.992698	1
3-SULFOOXY-1H-INDOLE	25	315	651	5108	0.622772	0.992971	1
Astemizole	8	136	668	5287	0.465614	0.993114	1
Fumaric Acid	12	181	664	5242	0.523442	0.993141	1
TAK-901	7	125	669	5298	0.443523	0.993499	1
Buprenorphine	12	182	664	5241	0.520467	0.993573	1
Ridogrel	8	137	668	5286	0.462126	0.993603	1
Meclizine	8	137	668	5286	0.462126	0.993603	1
Butabarbital	1	42	675	5381	0.189834	0.993718	1
Hexobarbital	1	42	675	5381	0.189834	0.993718	1
Butethal	1	42	675	5381	0.189834	0.993718	1
Metharbital	1	42	675	5381	0.189834	0.993718	1
Talbutal	1	42	675	5381	0.189834	0.993718	1
Butalbital	1	42	675	5381	0.189834	0.993718	1
Alprazolam	19	257	657	5166	0.581356	0.993903	1
Dihydromorphine	19	257	657	5166	0.581356	0.993903	1
Aluminum chloride	26	328	650	5095	0.621384	0.993985	1
Levomethadyl Acetate	13	194	663	5229	0.528547	0.994015	1
Pregabalin	8	138	668	5285	0.458691	0.994058	1
Epoprostenol	34	407	642	5016	0.652732	0.994182	1
Misoprostol	19	258	657	5165	0.578991	0.994238	1
Ethyl carbamate	19	258	657	5165	0.578991	0.994238	1
Tonapofylline	19	258	657	5165	0.578991	0.994238	1
Primidone	1	43	675	5380	0.185385	0.994419	1
Theobromine	19	259	657	5164	0.576644	0.994556	1
Brompheniramine	30	370	646	5053	0.634257	0.994694	1
Guanfacine	19	260	657	5163	0.574315	0.994858	1
Olopatadine	8	140	668	5283	0.451968	0.994878	1
Methimazole	30	371	646	5052	0.632423	0.994948	1
Methohexital	19	261	657	5162	0.572004	0.995144	1
Loxapine	39	461	637	4962	0.659035	0.995562	1
Barbital	1	45	675	5378	0.17708	0.995596	1
Mepyramine	34	413	642	5010	0.642481	0.995613	1
Maprotiline	37	443	639	4980	0.65096	0.995805	1
Ropinirole	30	375	646	5048	0.625182	0.995855	1
SGS-742	11	178	665	5245	0.487457	0.99601	1
Tecadenoson	11	178	665	5245	0.487457	0.99601	1
Doxofylline	11	178	665	5245	0.487457	0.99601	1
Sparsentan	11	178	665	5245	0.487457	0.99601	1
Nabilone	11	178	665	5245	0.487457	0.99601	1
Otenabant	11	178	665	5245	0.487457	0.99601	1
Cannabidiol	11	178	665	5245	0.487457	0.99601	1
Reparixin	11	178	665	5245	0.487457	0.99601	1
Rivanicline	11	178	665	5245	0.487457	0.99601	1
Elubrixin	11	178	665	5245	0.487457	0.99601	1
PF-00217830	11	178	665	5245	0.487457	0.99601	1
Pizotifen	11	178	665	5245	0.487457	0.99601	1
Rizatriptan	11	178	665	5245	0.487457	0.99601	1
Phosphoaminophosphonic Acid Guanylate Ester	11	178	665	5245	0.487457	0.99601	1
MN-305	11	178	665	5245	0.487457	0.99601	1
Naratriptan	11	178	665	5245	0.487457	0.99601	1
Etoperidone	11	178	665	5245	0.487457	0.99601	1
Piclozotan	11	178	665	5245	0.487457	0.99601	1
Alverine	11	178	665	5245	0.487457	0.99601	1
Almotriptan	11	178	665	5245	0.487457	0.99601	1
Frovatriptan	11	178	665	5245	0.487457	0.99601	1
N-[2-(2-iodo-5-methoxy-1H-indol-3-yl)ethyl]acetamide	11	178	665	5245	0.487457	0.99601	1
Benzylamine	11	178	665	5245	0.487457	0.99601	1
Salvinorin A	11	178	665	5245	0.487457	0.99601	1
Asimadoline	11	178	665	5245	0.487457	0.99601	1
Uridine diphosphate glucose	11	178	665	5245	0.487457	0.99601	1
Galactose-uridine-5'-diphosphate	11	178	665	5245	0.487457	0.99601	1
AZD-1981	11	178	665	5245	0.487457	0.99601	1
TT-232	11	178	665	5245	0.487457	0.99601	1
Promazine	30	376	646	5047	0.623396	0.996057	1
Phenylpropanolamine	37	445	639	4978	0.647775	0.996178	1
Fluspirilene	37	445	639	4978	0.647775	0.996178	1
Dimetindene	29	367	647	5056	0.61754	0.996232	1
Hexocyclium	29	367	647	5056	0.61754	0.996232	1
Lafutidine	18	255	658	5168	0.554452	0.996255	1
1-Hydroxy-2-Amino-3-Cyclohexylpropane	11	179	665	5244	0.484642	0.996276	1
INCB-9471	11	179	665	5244	0.484642	0.996276	1
Ibipinabant	11	179	665	5244	0.484642	0.996276	1
5-Fluoro-2'-Deoxyuridine-5'-Monophosphate	11	179	665	5244	0.484642	0.996276	1
Alizapride	11	179	665	5244	0.484642	0.996276	1
Acetophenazine	11	179	665	5244	0.484642	0.996276	1
Nomifensine	11	179	665	5244	0.484642	0.996276	1
Benperidol	11	179	665	5244	0.484642	0.996276	1
Bifeprunox	11	179	665	5244	0.484642	0.996276	1
gamma-Aminobutyric acid	11	179	665	5244	0.484642	0.996276	1
Zolmitriptan	11	179	665	5244	0.484642	0.996276	1
Prasugrel	11	179	665	5244	0.484642	0.996276	1
Ticagrelor	11	179	665	5244	0.484642	0.996276	1
Felypressin	7	133	669	5290	0.416218	0.996509	1
Nelivaptan	7	133	669	5290	0.416218	0.996509	1
GI-181771X	7	133	669	5290	0.416218	0.996509	1
Dexloxiglumide	7	133	669	5290	0.416218	0.996509	1
Lintitript	7	133	669	5290	0.416218	0.996509	1
Diphemanil Methylsulfate	7	133	669	5290	0.416218	0.996509	1
Cinalukast	7	133	669	5290	0.416218	0.996509	1
Ulimorelin	7	133	669	5290	0.416218	0.996509	1
Acyline	7	133	669	5290	0.416218	0.996509	1
Relugolix	7	133	669	5290	0.416218	0.996509	1
Aceprometazine	7	133	669	5290	0.416218	0.996509	1
Alimemazine	7	133	669	5290	0.416218	0.996509	1
Clofedanol	7	133	669	5290	0.416218	0.996509	1
Isothipendyl	7	133	669	5290	0.416218	0.996509	1
Mequitazine	7	133	669	5290	0.416218	0.996509	1
Dexchlorpheniramine	7	133	669	5290	0.416218	0.996509	1
Pemirolast	7	133	669	5290	0.416218	0.996509	1
Chlorcyclizine	7	133	669	5290	0.416218	0.996509	1
Pheniramine	7	133	669	5290	0.416218	0.996509	1
Acrivastine	7	133	669	5290	0.416218	0.996509	1
Antazoline	7	133	669	5290	0.416218	0.996509	1
Bromodiphenhydramine	7	133	669	5290	0.416218	0.996509	1
Alcaftadine	7	133	669	5290	0.416218	0.996509	1
Bepotastine	7	133	669	5290	0.416218	0.996509	1
Azatadine	7	133	669	5290	0.416218	0.996509	1
Dexbrompheniramine	7	133	669	5290	0.416218	0.996509	1
Bufotenine	7	133	669	5290	0.416218	0.996509	1
MK-212	7	133	669	5290	0.416218	0.996509	1
Pruvanserin	7	133	669	5290	0.416218	0.996509	1
Cyclobenzaprine	7	133	669	5290	0.416218	0.996509	1
Pimavanserin	7	133	669	5290	0.416218	0.996509	1
Amperozide	7	133	669	5290	0.416218	0.996509	1
2,5-Dimethoxy-4-ethylamphetamine	7	133	669	5290	0.416218	0.996509	1
3,4,5-Trimethoxyamphetamine	7	133	669	5290	0.416218	0.996509	1
M-chlorophenylpiperazine	7	133	669	5290	0.416218	0.996509	1
2,4-Dihydroxybenzoic Acid	7	133	669	5290	0.416218	0.996509	1
Deramciclane	7	133	669	5290	0.416218	0.996509	1
Etalocib	7	133	669	5290	0.416218	0.996509	1
Camicinal	7	133	669	5290	0.416218	0.996509	1
Carbetocin	7	133	669	5290	0.416218	0.996509	1
2',3'-Dideoxyadenosine-5'-Triphosphate	7	133	669	5290	0.416218	0.996509	1
Brotizolam	7	133	669	5290	0.416218	0.996509	1
Triazolam	7	133	669	5290	0.416218	0.996509	1
Travoprost	7	133	669	5290	0.416218	0.996509	1
Tafluprost	7	133	669	5290	0.416218	0.996509	1
Osanetant	7	133	669	5290	0.416218	0.996509	1
Bicuculline	11	180	665	5243	0.481858	0.996525	1
Tramazoline	11	180	665	5243	0.481858	0.996525	1
Setiptiline	11	180	665	5243	0.481858	0.996525	1
Guanabenz	11	180	665	5243	0.481858	0.996525	1
Itopride	11	180	665	5243	0.481858	0.996525	1
Tiapride	11	180	665	5243	0.481858	0.996525	1
Bromperidol	11	180	665	5243	0.481858	0.996525	1
Remoxipride	11	180	665	5243	0.481858	0.996525	1
Diphenidol	29	369	647	5054	0.613951	0.996597	1
Aclidinium	29	369	647	5054	0.613951	0.996597	1
Methylscopolamine bromide	29	369	647	5054	0.613951	0.996597	1
Pirenzepine	29	369	647	5054	0.613951	0.996597	1
Oxyphencyclimine	29	369	647	5054	0.613951	0.996597	1
Tropicamide	29	369	647	5054	0.613951	0.996597	1
Procyclidine	29	369	647	5054	0.613951	0.996597	1
Fesoterodine	29	369	647	5054	0.613951	0.996597	1
Metixene	29	369	647	5054	0.613951	0.996597	1
Propantheline	29	369	647	5054	0.613951	0.996597	1
Flavoxate	29	369	647	5054	0.613951	0.996597	1
Dicyclomine	29	369	647	5054	0.613951	0.996597	1
Tizanidine	11	181	665	5242	0.479105	0.996759	1
Tasosartan	29	370	647	5053	0.61217	0.996767	1
Aprepitant	29	370	647	5053	0.61217	0.996767	1
Benzquinamide	29	370	647	5053	0.61217	0.996767	1
Doxepin	29	370	647	5053	0.61217	0.996767	1
Thiethylperazine	29	370	647	5053	0.61217	0.996767	1
Bethanechol	29	370	647	5053	0.61217	0.996767	1
Triflupromazine	29	370	647	5053	0.61217	0.996767	1
Cyclizine	29	370	647	5053	0.61217	0.996767	1
1,2,4-Triazole	7	134	669	5289	0.413034	0.996775	1
Flurazepam	7	134	669	5289	0.413034	0.996775	1
Methacholine	7	134	669	5289	0.413034	0.996775	1
Tesmilifene	7	134	669	5289	0.413034	0.996775	1
Diphenylpyraline	7	134	669	5289	0.413034	0.996775	1
Emedastine	7	134	669	5289	0.413034	0.996775	1
Clonazepam	7	134	669	5289	0.413034	0.996775	1
N-3-OXO-DODECANOYL-L-HOMOSERINE LACTONE	7	134	669	5289	0.413034	0.996775	1
Lisuride	37	449	639	4974	0.641489	0.996834	1
Ethopropazine	29	371	647	5052	0.6104	0.996929	1
Mesoridazine	36	440	640	4983	0.637074	0.99694	1
Trimethoprim	11	182	665	5241	0.476382	0.996977	1
Menthol	11	182	665	5241	0.476382	0.996977	1
Metaraminol	7	135	669	5288	0.409897	0.997021	1
Cevimeline	7	135	669	5288	0.409897	0.997021	1
Carbinoxamine	7	135	669	5288	0.409897	0.997021	1
Mepenzolate	7	135	669	5288	0.409897	0.997021	1
Sobetirome	7	135	669	5288	0.409897	0.997021	1
Cyclopentolate	7	135	669	5288	0.409897	0.997021	1
Doxylamine	7	135	669	5288	0.409897	0.997021	1
Buclizine	7	135	669	5288	0.409897	0.997021	1
Cycrimine	7	135	669	5288	0.409897	0.997021	1
Pidolic Acid	7	135	669	5288	0.409897	0.997021	1
Tripelennamine	7	135	669	5288	0.409897	0.997021	1
Aniracetam	7	135	669	5288	0.409897	0.997021	1
Talarozole	7	135	669	5288	0.409897	0.997021	1
L-Glutamine	20	280	656	5143	0.560041	0.997045	1
5,6-dichloro-1-beta-D-ribofuranosyl-1H-benzimidazole	11	183	665	5240	0.473688	0.997182	1
N-Formylmethionine	2	67	674	5356	0.237244	0.997208	1
Alpha-Aminoisobutyric Acid	18	260	658	5163	0.543265	0.997225	1
Propiomazine	29	373	647	5050	0.606887	0.997231	1
Midodrine	7	136	669	5287	0.406806	0.997249	1
Bunazosin	7	136	669	5287	0.406806	0.997249	1
Alfuzosin	7	136	669	5287	0.406806	0.997249	1
Tamsulosin	7	136	669	5287	0.406806	0.997249	1
Niguldipine	7	136	669	5287	0.406806	0.997249	1
Silodosin	7	136	669	5287	0.406806	0.997249	1
Phendimetrazine	7	136	669	5287	0.406806	0.997249	1
Ornithine	7	136	669	5287	0.406806	0.997249	1
Fenobam	7	136	669	5287	0.406806	0.997249	1
Rufinamide	7	136	669	5287	0.406806	0.997249	1
Flunarizine	7	136	669	5287	0.406806	0.997249	1
Quisqualate	7	137	669	5286	0.403761	0.99746	1
Terbogrel	7	137	669	5286	0.403761	0.99746	1
Ifetroban	7	137	669	5286	0.403761	0.99746	1
Seratrodast	7	137	669	5286	0.403761	0.99746	1
Dipivefrin	36	445	640	4978	0.629285	0.997597	1
Zafirlukast	7	138	669	5285	0.400759	0.997656	1
Promethazine	29	377	647	5046	0.599973	0.997753	1
Mivacurium	29	378	647	5045	0.598267	0.997869	1
Pipecuronium	29	378	647	5045	0.598267	0.997869	1
Trihexyphenidyl	35	439	641	4984	0.619947	0.998009	1
Succinylcholine	29	382	647	5041	0.591534	0.998277	1
Dapsone	11	190	665	5233	0.455627	0.998287	1
Alpha,Beta-Methyleneadenosine-5'-Triphosphate	7	143	669	5280	0.386382	0.998436	1
Zotepine	35	445	641	4978	0.610853	0.998528	1
Tranylcypromine	12	205	664	5218	0.460049	0.998661	1
Biperiden	7	145	669	5278	0.380909	0.998672	1
Safinamide	13	217	663	5206	0.470453	0.998712	1
Isopropyl beta-D-thiogalactopyranoside	50	594	626	4829	0.649376	0.998748	1
Nicergoline	7	146	669	5277	0.378228	0.998777	1
Tetrabenazine	11	195	665	5228	0.443521	0.998808	1
Ifenprodil	22	317	654	5106	0.54188	0.998851	1
Metoclopramide	26	364	650	5059	0.55598	0.99915	1
Mianserin	26	366	650	5057	0.552724	0.999243	1
MMDA	7	152	669	5271	0.362886	0.999257	1
Lurasidone	26	369	650	5054	0.547906	0.999364	1
Metergoline	25	360	651	5063	0.540134	0.999418	1
Agomelatine	19	296	657	5127	0.500956	0.999429	1
Edetic Acid	66	763	610	4660	0.660857	0.999436	1
Mirtazapine	25	363	651	5060	0.535354	0.999513	1
Urapidil	26	374	650	5049	0.540047	0.999527	1
Tramadol	26	375	650	5048	0.5385	0.999554	1
Methylphenobarbital	8	175	668	5248	0.359185	0.99968	1
(3R,4S)-1-(3,4-DIMETHOXYPHENYL)-3-(3-METHYLPHENYL)PIPERIDIN-4-AMINE	14	249	662	5174	0.43948	0.999699	1
Terameprocol	14	249	662	5174	0.43948	0.999699	1
Troxerutin	14	249	662	5174	0.43948	0.999699	1
Guanethidine	17	285	659	5138	0.46511	0.999731	1
Perphenazine	18	297	658	5126	0.472184	0.999744	1
6-O-benzylguanine	17	287	659	5136	0.46169	0.999765	1
Nedocromil	23	354	653	5069	0.504399	0.999774	1
Methadone	17	290	659	5133	0.456644	0.99981	1
Pregnenolone	2	93	674	5330	0.170091	0.999831	1
Cyamemazine	22	350	654	5073	0.487623	0.999855	1
Trazodone	16	283	660	5140	0.440347	0.999861	1
Trimipramine	16	283	660	5140	0.440347	0.999861	1
Sertindole	22	351	654	5072	0.486138	0.999865	1
Sulprostone	22	351	654	5072	0.486138	0.999865	1
Amoxapine	23	362	653	5061	0.492475	0.999865	1
Bimatoprost	22	352	654	5071	0.484661	0.999873	1
Enalaprilat	16	286	660	5137	0.435474	0.999888	1
Amcinonide	17	299	659	5124	0.442123	0.999899	1
Pergolide	22	357	654	5066	0.477403	0.999909	1
Domperidone	15	280	661	5143	0.416862	0.999927	1
Eletriptan	21	350	655	5073	0.46475	0.999931	1
Methysergide	21	350	655	5073	0.46475	0.999931	1
Cinitapride	21	350	655	5073	0.46475	0.999931	1
Amikacin	15	281	661	5142	0.415298	0.999932	1
Aminolevulinic acid	15	281	661	5142	0.415298	0.999932	1
Amisulpride	21	351	655	5072	0.463334	0.999936	1
Dimethyltryptamine	21	351	655	5072	0.463334	0.999936	1
Fluphenazine	22	363	654	5060	0.468957	0.999939	1
Guanadrel	15	283	661	5140	0.412203	0.999942	1
Droperidol	15	283	661	5140	0.412203	0.999942	1
Levonordefrin	15	283	661	5140	0.412203	0.999942	1
Flupentixol	21	353	655	5070	0.460528	0.999944	1
Cabergoline	21	353	655	5070	0.460528	0.999944	1
2-(1H-INDOL-3-YL)ETHANAMINE	21	353	655	5070	0.460528	0.999944	1
Minaprine	15	284	661	5139	0.410672	0.999946	1
Epinastine	21	354	655	5069	0.459136	0.999948	1
Ritanserin	21	354	655	5069	0.459136	0.999948	1
Zuclopenthixol	21	355	655	5068	0.457753	0.999951	1
Oxymetazoline	21	355	655	5068	0.457753	0.999951	1
Bethanidine	21	355	655	5068	0.457753	0.999951	1
Paliperidone	15	286	661	5137	0.407642	0.999953	1
Iloperidone	21	356	655	5067	0.456377	0.999955	1
L-Tryptophan	21	356	655	5067	0.456377	0.999955	1
Bupivacaine	18	325	658	5098	0.429147	0.999964	1
Isopropamide	14	279	662	5144	0.389954	0.999968	1
Betahistine	14	279	662	5144	0.389954	0.999968	1
Flibanserin	14	279	662	5144	0.389954	0.999968	1
Blonanserin	14	280	662	5143	0.388486	0.999971	1
Pipotiazine	14	280	662	5143	0.388486	0.999971	1
Prochlorperazine	14	280	662	5143	0.388486	0.999971	1
Thiothixene	14	280	662	5143	0.388486	0.999971	1
Ergonovine	14	281	662	5142	0.387028	0.999973	1
Pipamperone	14	282	662	5141	0.385581	0.999975	1
Molindone	14	282	662	5141	0.385581	0.999975	1
Apraclonidine	14	283	662	5140	0.384144	0.999977	1
Thioproperazine	14	283	662	5140	0.384144	0.999977	1
Acepromazine	14	283	662	5140	0.384144	0.999977	1
4-(1-Amino-1-Carboxy-Ethyl)-Benzoic Acid	14	283	662	5140	0.384144	0.999977	1
Xylometazoline	14	284	662	5139	0.382717	0.999979	1
Dapiprazole	14	284	662	5139	0.382717	0.999979	1
Naphazoline	14	284	662	5139	0.382717	0.999979	1
Piribedil	14	284	662	5139	0.382717	0.999979	1
Trimazosin	14	284	662	5139	0.382717	0.999979	1
Propericiazine	14	284	662	5139	0.382717	0.999979	1
Ramatroban	14	284	662	5139	0.382717	0.999979	1
Dihydroergotamine	14	286	662	5137	0.379893	0.999982	1
Phenoxybenzamine	14	290	662	5133	0.374362	0.999987	1
Adenine	9	226	667	5197	0.310324	0.999987	1
4-Methoxyamphetamine	15	303	661	5120	0.383499	0.999987	1
Benzphetamine	14	300	662	5123	0.361179	0.999994	1
Clavulanate	18	365	658	5058	0.379123	0.999998	1

## Sheet: GO BP
drug.name	k	l	m	n	OR	pvalue	adj.pvalue
Estradiol	346	2765	154	8093	6.57481	2.01881e-88	3.74961e-84
Tretinoin	319	2544	181	8314	5.75865	1.11651e-77	1.03687e-73
Hydrogen peroxide	306	2459	194	8399	5.38649	4.75661e-72	2.94487e-68
(1S,6BR,9AS,11R,11BR)-9A,11B-DIMETHYL-1-[(METHYLOXY)METHYL]-3,6,9-TRIOXO-1,6,6B,7,8,9,9A,10,11,11B-DECAHYDRO-3H-FURO[4,3,2-DE]INDENO[4,5-H][2]BENZOPYRAN-11-YL ACETATE	202	1003	298	9855	6.65778	9.10078e-72	4.2258e-68
Simvastatin	263	1817	237	9041	5.52051	1.41593e-70	5.2597e-67
Sirolimus	260	1823	240	9035	5.36806	3.17771e-68	9.83678e-65
Ethanol	292	2362	208	8496	5.04863	1.6456e-66	4.36632e-63
Genistein	247	1684	253	9174	5.31746	6.47419e-66	1.50309e-62
Aldosterone	198	1075	302	9783	5.96465	2.99648e-64	6.18385e-61
Metformin	245	1693	255	9165	5.20015	3.8501e-64	7.15093e-61
Sorafenib	204	1154	296	9704	5.79475	7.35587e-64	1.24203e-60
Epigallocatechin Gallate	256	1870	244	8988	5.04188	2.08961e-63	3.23426e-60
Calcitriol	252	1835	248	9023	4.99559	2.53418e-62	3.62063e-59
Doxorubicin	238	1633	262	9225	5.13063	2.75833e-62	3.65938e-59
Gefitinib	173	823	327	10035	6.44906	2.99152e-62	3.70416e-59
Progesterone	247	1788	253	9070	4.95153	3.9027e-61	4.53039e-58
Resveratrol	297	2594	203	8264	4.66057	7.38684e-61	8.07049e-58
Troglitazone	215	1357	285	9501	5.28062	1.98394e-60	2.04714e-57
7-[4-(Dimethylamino)Phenyl]-N-Hydroxy-4,6-Dimethyl-7-Oxo-2,4-Heptadienamide	169	818	331	10040	6.26571	1.20108e-59	1.15904e-56
Etoposide	171	840	329	10018	6.19595	1.24807e-59	1.15904e-56
Imatinib	188	1053	312	9805	5.60873	1.66748e-58	1.47479e-55
Palmitic Acid	230	1609	270	9249	4.8958	3.69379e-58	3.11846e-55
ATP	231	1626	269	9232	4.8748	4.95887e-58	4.00447e-55
Cyclic Adenosine Monophosphate	240	1767	260	9091	4.74834	1.49146e-57	1.15422e-54
Propofol	162	780	338	10078	6.19127	4.04298e-57	3.00366e-54
Ponatinib	168	848	332	10010	5.97116	6.0255e-57	4.30437e-54
Berberine	179	985	321	9873	5.58787	3.03063e-56	2.08477e-53
Quercetin	230	1653	270	9205	4.74288	3.46902e-56	2.30112e-53
Testosterone	220	1517	280	9341	4.83718	5.97699e-56	3.82802e-53
Acetylcysteine	156	735	344	10123	6.24388	7.72516e-56	4.78273e-53
Decitabine	189	1113	311	9745	5.31963	8.09997e-56	4.85301e-53
LY-294002	228	1645	272	9213	4.69385	2.82202e-55	1.63795e-52
Celecoxib	184	1065	316	9793	5.35289	4.32055e-55	2.43173e-52
Fenretinide	140	586	360	10272	6.81424	6.67893e-55	3.64853e-52
Pioglitazone	189	1134	311	9724	5.2099	1.09972e-54	5.83584e-52
Lithium	170	909	330	9949	5.63762	1.50466e-54	7.76292e-52
Bortezomib	174	957	326	9901	5.52057	1.8922e-54	9.49849e-52
Tacrolimus	191	1168	309	9690	5.1269	3.2505e-54	1.58875e-51
Indomethacin	194	1212	306	9646	5.04461	6.51856e-54	3.1044e-51
Isoprenaline	168	906	332	9952	5.55644	2.37738e-53	1.1039e-50
Lovastatin	185	1113	315	9745	5.14097	3.7382e-53	1.69344e-50
Vitamin E	161	831	339	10027	5.72881	4.33144e-53	1.91546e-50
Dasatinib	149	707	351	10151	6.09307	1.05507e-52	4.55723e-50
Paclitaxel	201	1331	299	9527	4.81081	1.48834e-52	6.28258e-50
Melatonin	196	1266	304	9592	4.88391	1.66026e-52	6.85258e-50
Oxygen	148	705	352	10153	6.05331	4.01528e-52	1.62124e-49
Nitric Oxide	181	1087	319	9771	5.09911	6.67702e-52	2.63861e-49
Histamine	193	1243	307	9615	4.86191	1.02728e-51	3.97499e-49
Thalidomide	153	774	347	10084	5.74252	4.11593e-51	1.56013e-48
Colforsin	201	1375	299	9483	4.63545	1.70291e-50	6.32574e-48
Bleomycin	153	787	347	10071	5.6406	2.72301e-50	9.91675e-48
Caffeine	156	825	344	10033	5.51345	5.19747e-50	1.85643e-47
Cholesterol	155	815	345	10043	5.53473	6.17202e-50	2.16292e-47
Cisplatin	209	1508	291	9350	4.45245	1.70323e-49	5.85829e-47
Butyric Acid	184	1182	316	9676	4.76563	5.42147e-49	1.83081e-46
Capsaicin	176	1084	324	9774	4.89681	8.10184e-49	2.68711e-46
Tanespimycin	141	690	359	10168	5.78671	3.54289e-48	1.15444e-45
Nicotine	222	1732	278	9126	4.20698	5.15384e-48	1.6236e-45
Afimoxifene	143	714	357	10144	5.68856	5.24495e-48	1.6236e-45
Sunitinib	143	714	357	10144	5.68856	5.24495e-48	1.6236e-45
Selenium	127	558	373	10300	6.2829	2.1957e-47	6.68549e-45
Cocaine	156	884	344	9974	5.11534	1.42143e-46	4.25818e-44
Zoledronic acid	131	610	369	10248	5.96241	1.53293e-46	4.5193e-44
Morphine	169	1053	331	9805	4.75318	5.94246e-46	1.72455e-43
Medroxyprogesterone acetate	136	675	364	10183	5.63397	1.09272e-45	3.12237e-43
Dinoprostone	157	914	343	9944	4.97869	1.42947e-45	4.02272e-43
2,6-Dihydroanthra/1,9-Cd/Pyrazol-6-One	144	768	356	10090	5.31322	2.42968e-45	6.73541e-43
Cerivastatin	192	1371	308	9487	4.31302	3.3128e-45	9.0485e-43
Phenethyl Isothiocyanate	121	531	379	10327	6.20711	4.97004e-45	1.33783e-42
Zinc	145	785	355	10073	5.23953	5.32551e-45	1.41304e-42
Vorinostat	144	774	356	10084	5.26786	5.52008e-45	1.44403e-42
Andrographolide	118	509	382	10349	6.27836	1.70873e-44	4.4079e-42
Acetylsalicylic acid	186	1319	314	9539	4.28333	6.64009e-44	1.68943e-41
Apigenin	147	830	353	10028	5.03003	9.8385e-44	2.46937e-41
Lapatinib	116	500	384	10358	6.25575	1.01664e-43	2.51766e-41
Indole-3-carbinol	129	634	371	10224	5.60615	1.54819e-43	3.78355e-41
Triptolide	140	766	360	10092	5.12226	8.13758e-43	1.96288e-40
Anisomycin	115	503	385	10355	6.14712	8.91937e-43	2.12388e-40
Regorafenib	109	454	391	10404	6.38574	3.88781e-42	9.14046e-40
Fenofibrate	159	1020	341	9838	4.4964	2.10218e-41	4.88056e-39
Kaempherol	125	628	375	10230	5.42778	3.33431e-41	7.64559e-39
Ciglitazone	130	702	370	10156	5.0814	5.14381e-40	1.16509e-37
Losartan	139	807	361	10051	4.79446	6.88626e-40	1.54097e-37
Zinc sulfate	103	431	397	10427	6.27404	1.48738e-39	3.28877e-37
Emodin	117	581	383	10277	5.40273	8.15487e-39	1.78192e-36
Dexamethasone	128	703	372	10155	4.96912	1.14871e-38	2.48087e-36
Geldanamycin	103	444	397	10414	6.08311	1.43337e-38	3.06005e-36
9,10-Deepithio-9,10-Didehydroacanthifolicin	107	485	393	10373	5.82132	2.03839e-38	4.30224e-36
Ouabain	108	500	392	10358	5.70575	4.58935e-38	9.57749e-36
Arachidonic Acid	144	909	356	9949	4.42631	9.70999e-38	2.00386e-35
Everolimus	99	421	401	10437	6.11812	1.92337e-37	3.92564e-35
Hydrocortisone	144	918	356	9940	4.37898	2.64824e-37	5.34637e-35
Erlotinib	108	515	392	10343	5.53159	4.76756e-37	9.52146e-35
Rotenone	116	600	384	10258	5.16306	5.74996e-37	1.13613e-34
Captopril	99	432	401	10426	5.95628	1.26567e-36	2.47451e-34
Mifepristone	114	589	386	10269	5.14752	2.49421e-36	4.8256e-34
Adenosine	155	1080	345	9778	4.06712	2.59934e-36	4.97715e-34
Candesartan	95	402	405	10456	6.09868	5.00634e-36	9.48821e-34
Dihydrotestosterone	103	480	397	10378	5.60776	5.27817e-36	9.90236e-34
Dinoprost	128	752	372	10106	4.62304	5.60836e-36	1.04166e-33
Iron	100	451	400	10407	5.76702	5.91521e-36	1.08777e-33
Cholecalciferol	141	913	359	9945	4.27742	9.06818e-36	1.65124e-33
Dactolisib	77	250	423	10608	7.72172	1.20978e-35	2.18151e-33
4,4'-PROPANE-2,2-DIYLDIPHENOL	90	363	410	10495	6.34328	1.84052e-35	3.28699e-33
Raloxifene	115	620	385	10238	4.93074	3.9308e-35	6.95314e-33
Lidocaine	99	453	401	10405	5.66897	3.99918e-35	7.00737e-33
Chloroquine	120	676	380	10182	4.7553	4.04875e-35	7.02792e-33
L-Alanine	116	635	384	10223	4.86223	6.63564e-35	1.14117e-32
Vandetanib	89	363	411	10495	6.25783	9.72724e-35	1.64907e-32
Fluoxetine	124	729	376	10129	4.58113	9.76656e-35	1.64907e-32
Silibinin A	98	451	402	10407	5.62366	1.40771e-34	2.35549e-32
Alvocidib	117	653	383	10205	4.77343	1.611e-34	2.67158e-32
Fluorouracil	135	868	365	9990	4.25607	2.20827e-34	3.62965e-32
Valproic Acid	116	645	384	10213	4.78147	2.43463e-34	3.9666e-32
Buthionine Sulfoximine	89	369	411	10489	6.15283	2.85595e-34	4.61257e-32
Lenalidomide	90	387	410	10471	5.93719	1.29009e-33	2.06563e-31
Lycopene	90	393	410	10465	5.8433	3.56733e-33	5.66302e-31
Bicalutamide	90	399	410	10459	5.7522	9.69661e-33	1.52626e-30
Myricetin	102	521	398	10337	5.08307	1.10075e-32	1.71803e-30
Carbamazepine	82	331	418	10527	6.23616	3.14484e-32	4.86751e-30
Rbt205 Inhibitor	88	387	412	10471	5.77722	3.20046e-32	4.91266e-30
Dimethyl sulfoxide	96	469	404	10389	5.26221	4.93105e-32	7.50706e-30
Norepinephrine	121	751	379	10107	4.29577	7.99545e-32	1.20734e-29
Riluzole	73	258	427	10600	7.02199	8.8054e-32	1.31892e-29
Phenylephrine	78	301	422	10557	6.48132	9.15515e-32	1.36033e-29
Semaxanib	93	444	407	10414	5.35794	1.12108e-31	1.65255e-29
Doxazosin	79	311	421	10547	6.36044	1.13802e-31	1.66431e-29
Mannitol	71	244	429	10614	7.19784	1.49733e-31	2.17268e-29
Deoxycholic Acid	96	477	404	10381	5.1704	1.59784e-31	2.30057e-29
Ethinyl Estradiol	75	278	425	10580	6.71433	1.66322e-31	2.37627e-29
Fludarabine	90	419	410	10439	5.46733	2.41511e-31	3.42417e-29
Acetaminophen	111	644	389	10214	4.52462	2.57775e-31	3.62708e-29
Leukotriene D4	86	383	414	10475	5.67956	3.94845e-31	5.51398e-29
Bosutinib	75	283	425	10575	6.59267	4.47213e-31	6.19868e-29
Tauroursodeoxycholic acid	70	242	430	10616	7.13921	5.66858e-31	7.79885e-29
Spironolactone	89	415	411	10443	5.4475	6.07791e-31	8.30052e-29
2-chloro-5-nitro-N-phenylbenzamide	93	456	407	10402	5.21097	6.77015e-31	9.17842e-29
Staurosporine	110	642	390	10216	4.48718	8.1188e-31	1.0927e-28
Sorbitol	62	182	438	10676	8.30022	9.95575e-31	1.3303e-28
Verapamil	107	610	393	10248	4.57295	1.05091e-30	1.39421e-28
Ibuprofen	92	450	408	10408	5.21387	1.26332e-30	1.66412e-28
Amitriptyline	95	484	405	10374	5.02592	1.9388e-30	2.53592e-28
Arecoline	96	496	404	10362	4.96271	2.38404e-30	3.09647e-28
Potassium Chloride	75	292	425	10566	6.38215	2.5329e-30	3.26698e-28
Haloperidol	115	713	385	10145	4.24926	3.5326e-30	4.52498e-28
Guanosine-5'-Triphosphate	101	553	399	10305	4.71588	3.63394e-30	4.6229e-28
Prasterone	116	726	384	10132	4.21504	3.97926e-30	5.02776e-28
Metoprolol	101	558	399	10300	4.67111	6.94093e-30	8.71055e-28
Nimesulide	82	366	418	10492	5.62183	1.32967e-29	1.65747e-27
Ceruletide	88	428	412	10430	5.20359	2.0266e-29	2.50939e-27
AZD-5363	65	219	435	10639	7.25756	2.59531e-29	3.19229e-27
3,7,3',4'-TETRAHYDROXYFLAVONE	96	514	404	10344	4.78137	2.76415e-29	3.3776e-27
L-Arginine	84	394	416	10464	5.36118	5.11931e-29	6.21455e-27
Alitretinoin	79	346	421	10512	5.69919	5.53754e-29	6.67861e-27
Pravastatin	106	632	394	10226	4.35214	5.98364e-29	7.17007e-27
nocodazole	82	377	418	10481	5.45218	7.79094e-29	9.27588e-27
Puerarin	86	420	414	10438	5.16112	1.25523e-28	1.48496e-26
Donepezil	70	269	430	10589	6.4046	1.35449e-28	1.59224e-26
6-[4-(2-piperidin-1-ylethoxy)phenyl]-3-pyridin-4-ylpyrazolo[1,5-a]pyrimidine	86	421	414	10437	5.14837	1.45483e-28	1.69943e-26
Pirfenidone	83	391	417	10467	5.32674	1.48753e-28	1.72678e-26
Hydroquinone	78	345	422	10513	5.63056	2.26938e-28	2.61801e-26
Bexarotene	75	319	425	10539	5.82817	3.31173e-28	3.79691e-26
Icosapent	107	662	393	10196	4.19254	4.91288e-28	5.59808e-26
Saracatinib	60	194	440	10664	7.49395	6.99777e-28	7.92511e-26
Alpha-Linolenic Acid	102	608	398	10250	4.31958	8.10027e-28	9.11813e-26
7-Hydroxystaurosporine	67	253	433	10605	6.48459	9.40923e-28	1.05278e-25
Dronabinol	73	307	427	10551	5.87351	1.02276e-27	1.13749e-25
Desipramine	92	500	408	10358	4.67004	1.31904e-27	1.45827e-25
Propranolol	101	602	399	10256	4.31156	1.54841e-27	1.70172e-25
Enoxolone	57	177	443	10681	7.76218	2.96305e-27	3.23728e-25
Flurbiprofen	72	305	428	10553	5.81857	3.58504e-27	3.89393e-25
Vemurafenib	65	243	435	10615	6.52574	3.84501e-27	4.15201e-25
Sodium Chloride	94	535	406	10323	4.46633	6.87428e-27	7.38025e-25
3-SULFOOXY-1H-INDOLE	80	388	420	10470	5.13847	8.80894e-27	9.40296e-25
Dihydrogenphosphate Ion	67	267	433	10591	6.13524	1.33785e-26	1.41991e-24
Adenosine 5'-[γ-thio]triphosphate	54	161	446	10697	8.04172	1.46902e-26	1.55026e-24
Pentosan Polysulfate	49	126	451	10732	9.24947	1.69462e-26	1.77824e-24
Temsirolimus	73	325	427	10533	5.53865	2.1254e-26	2.21774e-24
K-252a	63	235	437	10623	6.51529	2.31177e-26	2.39874e-24
Trichloroethylene	71	307	429	10551	5.6861	2.46661e-26	2.54518e-24
Beta-Mercaptoethanol	76	358	424	10500	5.25567	3.92546e-26	4.02081e-24
Amlodipine	68	282	432	10576	5.90123	3.93999e-26	4.02081e-24
Dexmedetomidine	76	360	424	10498	5.22549	5.32915e-26	5.40874e-24
Isoflurane	76	363	424	10495	5.18083	8.399e-26	8.47813e-24
Tocotrienol	65	260	435	10598	6.08835	9.73622e-26	9.77482e-24
(3Z)-N,N-DIMETHYL-2-OXO-3-(4,5,6,7-TETRAHYDRO-1H-INDOL-2-YLMETHYLIDENE)-2,3-DIHYDRO-1H-INDOLE-5-SULFONAMIDE	63	245	437	10613	6.24211	1.59475e-25	1.59246e-23
Iloprost	79	399	421	10459	4.917	1.90456e-25	1.89166e-23
Glyburide	92	540	408	10318	4.30756	1.93336e-25	1.91005e-23
Amphetamine	84	453	416	10405	4.63651	2.29438e-25	2.25473e-23
Titanium dioxide	53	165	447	10693	7.68184	2.41636e-25	2.3621e-23
Melphalan	63	248	437	10610	6.16505	2.79977e-25	2.72257e-23
Orantinib	68	294	432	10564	5.65413	3.11621e-25	3.0145e-23
Rutin	56	192	444	10666	7.00438	5.27248e-25	5.04781e-23
Isoflavone	56	192	444	10666	7.00438	5.27248e-25	5.04781e-23
Mesalazine	69	307	431	10551	5.49983	5.63656e-25	5.36871e-23
Salicylic acid	77	387	423	10471	4.92338	6.42937e-25	6.0926e-23
Ketamine	96	600	404	10258	4.06183	9.31769e-25	8.7848e-23
Telmisartan	88	509	412	10349	4.34176	1.05034e-24	9.85267e-23
Panobinostat	77	392	423	10466	4.8585	1.30277e-24	1.21592e-22
Cilostazol	84	467	416	10391	4.49228	1.3956e-24	1.29605e-22
Azacitidine	77	393	423	10465	4.84572	1.4985e-24	1.38468e-22
Taurine	65	278	435	10580	5.6849	2.33995e-24	2.15152e-22
Equol	64	269	436	10589	5.77629	2.42734e-24	2.22087e-22
Disulfiram	67	298	433	10560	5.48086	2.87863e-24	2.62088e-22
Deferoxamine	77	402	423	10456	4.73338	5.18393e-24	4.69673e-22
Dopamine	100	670	400	10188	3.8011	9.32824e-24	8.41051e-22
Probucol	66	299	434	10559	5.36878	1.5766e-23	1.40782e-21
Apocynin	66	299	434	10559	5.36878	1.5766e-23	1.40782e-21
Hydroxyurea	61	253	439	10605	5.82244	1.76421e-23	1.56781e-21
Gossypol	46	131	454	10727	8.29367	2.02651e-23	1.79233e-21
Triciribine	53	185	447	10673	6.83833	2.13351e-23	1.87803e-21
Diazoxide	64	283	436	10575	5.48278	2.5735e-23	2.25465e-21
5-(2-methylpiperazine-1-sulfonyl)isoquinoline	56	211	444	10647	6.36096	2.58592e-23	2.25489e-21
Zinc oxide	44	118	456	10740	8.77847	2.73619e-23	2.37477e-21
Cupric sulfate	57	220	443	10638	6.21889	2.78746e-23	2.40802e-21
Plicamycin	79	437	421	10421	4.47327	3.11604e-23	2.67941e-21
Etodolac	61	258	439	10600	5.70699	4.21052e-23	3.60385e-21
Perindopril	56	215	444	10643	6.24066	5.59507e-23	4.76694e-21
Hesperetin	66	308	434	10550	5.20751	6.47472e-23	5.49119e-21
Alvespimycin	65	299	435	10559	5.27531	7.23309e-23	6.10648e-21
CEP-1347	47	144	453	10714	7.71738	8.31915e-23	6.9916e-21
Alendronic acid	62	275	438	10583	5.4458	1.52715e-22	1.27767e-20
Pazopanib	63	285	437	10573	5.34666	1.65468e-22	1.37816e-20
Niclosamide	78	440	422	10418	4.37533	1.78849e-22	1.48296e-20
Apitolisib	50	171	450	10687	6.9419	1.91512e-22	1.58089e-20
Sitagliptin	56	222	444	10636	6.04033	2.08193e-22	1.71099e-20
Tranilast	65	306	435	10552	5.15125	2.13697e-22	1.74849e-20
Nitroglycerin	61	268	439	10590	5.48833	2.26999e-22	1.84918e-20
Epoprostenol	62	278	438	10580	5.38552	2.48464e-22	2.0152e-20
Vitamin A	74	402	426	10456	4.51703	3.53964e-22	2.85839e-20
Entinostat	75	413	425	10445	4.46158	3.65091e-22	2.93548e-20
N~2~,N~2~-DIMETHYL-N~1~-(6-OXO-5,6-DIHYDROPHENANTHRIDIN-2-YL)GLYCINAMIDE	66	320	434	10538	5.0072	3.96245e-22	3.17224e-20
Oxalic Acid	44	129	456	10729	8.0226	4.95452e-22	3.94944e-20
Ursodeoxycholic acid	82	498	418	10360	4.08019	8.41776e-22	6.68145e-20
Sildenafil	66	327	434	10531	4.8958	1.09969e-21	8.69144e-20
Formoterol	65	318	435	10540	4.95068	1.28286e-21	1.00962e-19
Prazosin	61	280	439	10578	5.24787	1.56496e-21	1.22644e-19
Theophylline	70	371	430	10487	4.60009	1.60217e-21	1.25032e-19
2',4,4'-Trihydroxychalcone	48	167	452	10691	6.79626	2.5651e-21	1.99341e-19
PICEATANNOL	62	293	438	10565	5.10264	2.59795e-21	2.01053e-19
Bezafibrate	63	303	437	10555	5.02112	2.65476e-21	2.04597e-19
Phenytoin	50	184	450	10674	6.44446	2.83719e-21	2.16856e-19
Glycerin	50	184	450	10674	6.44446	2.83719e-21	2.16856e-19
AICA ribonucleotide	51	194	449	10664	6.24083	3.82034e-21	2.90805e-19
Phosphonotyrosine	43	130	457	10728	7.76258	3.9548e-21	2.99811e-19
Propanoic Acid	58	258	442	10600	5.38965	4.49063e-21	3.39049e-19
Menadione	53	213	447	10645	5.92346	5.12272e-21	3.85207e-19
Acetylcholine	77	457	423	10401	4.14205	5.2562e-21	3.9365e-19
Guanosine	53	214	447	10644	5.89526	6.13964e-21	4.57966e-19
Cyproheptadine	65	330	435	10528	4.76577	7.12974e-21	5.29692e-19
Sevoflurane	67	352	433	10506	4.61665	8.51996e-21	6.30312e-19
Ellagic Acid	58	262	442	10596	5.30538	8.55197e-21	6.30312e-19
Rosuvastatin	62	302	438	10556	4.94585	9.95109e-21	7.30534e-19
Sodium iodide	48	174	452	10684	6.51903	1.09268e-20	7.99007e-19
Gentamicin	50	191	450	10667	6.20259	1.11509e-20	8.12196e-19
Edetic Acid	58	264	442	10594	5.26421	1.17526e-20	8.52674e-19
Midostaurin	44	144	456	10714	7.17676	1.76411e-20	1.27492e-18
Pentobarbital	61	296	439	10562	4.95617	1.78119e-20	1.28227e-18
Mevastatin	53	221	447	10637	5.70493	2.12596e-20	1.52456e-18
3,3'-diindolylmethane	53	223	447	10635	5.65273	3.00751e-20	2.14844e-18
Lipoic Acid	56	251	444	10607	5.32836	3.07747e-20	2.19e-18
Budesonide	71	405	429	10453	4.27058	3.0919e-20	2.19187e-18
Carvedilol	61	301	439	10557	4.87187	3.69213e-20	2.60742e-18
Uric Acid	65	344	435	10514	4.56583	4.81608e-20	3.38828e-18
Fluconazole	50	200	450	10658	5.91894	5.99605e-20	4.20252e-18
Neflamapimod	41	127	459	10731	7.54579	7.10667e-20	4.9622e-18
Formaldehyde	52	221	448	10637	5.58472	1.02193e-19	7.10883e-18
Bendamustine	41	129	459	10729	7.42759	1.13983e-19	7.89895e-18
Finasteride	46	169	454	10689	6.40491	1.14401e-19	7.89895e-18
Ciprofloxacin	61	310	439	10548	4.72667	1.32393e-19	9.10734e-18
Agmatine	55	251	445	10607	5.22148	1.40047e-19	9.59832e-18
Crizotinib	42	138	458	10720	7.12115	1.53115e-19	1.04553e-17
GW-501516	63	332	437	10526	4.56952	1.58721e-19	1.07985e-17
Lactic Acid	67	379	433	10479	4.27727	2.73878e-19	1.85651e-17
(9Z,11E,13S)-13-hydroxyoctadeca-9,11-dienoic acid	59	295	441	10563	4.78908	2.80315e-19	1.89323e-17
Dipyridamole	61	316	439	10542	4.63377	3.02785e-19	2.03758e-17
Carbon dioxide	57	276	443	10582	4.93137	3.24985e-19	2.17908e-17
Azithromycin	43	150	457	10708	6.71483	3.68519e-19	2.4621e-17
Dexanabinol	42	142	458	10716	6.91806	3.70432e-19	2.46601e-17
7-ethyl-10-hydroxycamptothecin	52	229	448	10629	5.38579	3.89427e-19	2.5832e-17
Citalopram	54	248	446	10610	5.1784	3.93275e-19	2.59944e-17
Magnesium	67	384	433	10474	4.21958	5.0384e-19	3.31844e-17
N-(2-AMINOETHYL)-2-{3-CHLORO-4-[(4-ISOPROPYLBENZYL)OXY]PHENYL} ACETAMIDE	42	144	458	10714	6.82076	5.70624e-19	3.74501e-17
Nandrolone	48	195	452	10663	5.80492	5.96148e-19	3.89876e-17
Cordycepin	72	442	428	10416	3.96356	6.20884e-19	4.04628e-17
Nilotinib	46	179	454	10679	6.04239	7.92026e-19	5.14356e-17
2-tert-butylbenzene-1,4-diol	52	234	448	10624	5.26827	8.75109e-19	5.64365e-17
Eflornithine	52	234	448	10624	5.26827	8.75109e-19	5.64365e-17
Busulfan	40	131	460	10727	7.118	1.05621e-18	6.78804e-17
Puromycin	33	81	467	10777	9.39703	1.13831e-18	7.2904e-17
Mevalonic acid	70	425	430	10433	3.99544	1.19726e-18	7.64163e-17
Flunisolide	43	156	457	10702	6.45373	1.27086e-18	8.08361e-17
BQ-123	40	132	460	10726	7.06344	1.32129e-18	8.3757e-17
Semapimod	45	174	455	10684	6.07032	1.57101e-18	9.92481e-17
2-(4-(2-HYDROXY-3-(ISOPROPYLAMINO)PROPOXY)PHENYL)ETHANAMIDE	52	238	448	10620	5.1778	1.64924e-18	1.03837e-16
Hydrofluoric acid	58	298	442	10560	4.64939	1.77003e-18	1.11065e-16
AEE-788	45	175	455	10683	6.03512	1.89641e-18	1.18595e-16
Succinic acid	47	193	453	10665	5.73134	2.04197e-18	1.27269e-16
3-(4-HYDROXYPHENYL)-1-(2,4,6-TRIHYDROXYPHENYL)PROPAN-1-ONE	48	203	452	10655	5.57187	2.42025e-18	1.50342e-16
(9S,10E,12Z)-9-hydroxyoctadeca-10,12-dienoic acid	55	270	445	10588	4.84525	2.47237e-18	1.53067e-16
Inosine	45	177	455	10681	5.9659	2.75377e-18	1.69923e-16
Mitomycin	56	281	444	10577	4.74614	2.83413e-18	1.74302e-16
Clenbuterol	55	271	445	10587	4.82696	2.85691e-18	1.75123e-16
Pentagastrin	42	152	458	10706	6.4578	3.02302e-18	1.84696e-16
Rilmenidine	37	113	463	10745	7.59702	3.29062e-18	2.00386e-16
Palbociclib	54	263	446	10595	4.87596	3.79894e-18	2.30585e-16
Masoprocol	49	217	451	10641	5.32612	5.36372e-18	3.24503e-16
Malonaldehyde	25	39	475	10819	14.5845	5.55168e-18	3.34783e-16
Midomafetamine	67	405	433	10453	3.99289	5.87755e-18	3.53287e-16
RU85053	31	74	469	10784	9.62741	6.93159e-18	3.8778e-16
RU82209	31	74	469	10784	9.62741	6.93159e-18	3.8778e-16
RU82197	31	74	469	10784	9.62741	6.93159e-18	3.8778e-16
RU79256	31	74	469	10784	9.62741	6.93159e-18	3.8778e-16
{4-[2-Acetylamino-2-(3-Carbamoyl-2-Cyclohexylmethoxy-6,7,8,9-Tetrahydro-5h-Benzocyclohepten-5ylcarbamoyl)-Ethyl]-2-Phosphono-Phenyl}-Phosphonic Acid	31	74	469	10784	9.62741	6.93159e-18	3.8778e-16
PAS219	31	74	469	10784	9.62741	6.93159e-18	3.8778e-16
RU78262	31	74	469	10784	9.62741	6.93159e-18	3.8778e-16
RU81843	31	74	469	10784	9.62741	6.93159e-18	3.8778e-16
RU78299	31	74	469	10784	9.62741	6.93159e-18	3.8778e-16
RU84687	31	74	469	10784	9.62741	6.93159e-18	3.8778e-16
RU79072	31	74	469	10784	9.62741	6.93159e-18	3.8778e-16
RU79073	31	74	469	10784	9.62741	6.93159e-18	3.8778e-16
RU82129	31	74	469	10784	9.62741	6.93159e-18	3.8778e-16
RU83876	31	74	469	10784	9.62741	6.93159e-18	3.8778e-16
RU78191	31	74	469	10784	9.62741	6.93159e-18	3.8778e-16
RU85493	31	74	469	10784	9.62741	6.93159e-18	3.8778e-16
Phenylphosphate	31	74	469	10784	9.62741	6.93159e-18	3.8778e-16
RU90395	31	74	469	10784	9.62741	6.93159e-18	3.8778e-16
RU78783	31	74	469	10784	9.62741	6.93159e-18	3.8778e-16
ISO24	31	74	469	10784	9.62741	6.93159e-18	3.8778e-16
RU78300	31	74	469	10784	9.62741	6.93159e-18	3.8778e-16
PASBN	31	74	469	10784	9.62741	6.93159e-18	3.8778e-16
DPI59	31	74	469	10784	9.62741	6.93159e-18	3.8778e-16
Eplerenone	39	132	461	10726	6.872	7.48878e-18	4.17693e-16
Ganciclovir	42	157	458	10701	6.24751	8.1795e-18	4.54852e-16
1,10-Phenanthroline	53	260	447	10598	4.83154	1.04348e-17	5.78537e-16
Imipramine	70	445	430	10413	3.80874	1.06868e-17	5.90742e-16
Phenobarbital	64	377	436	10481	4.08003	1.13584e-17	6.26007e-16
Parthenolide	63	366	437	10492	4.13182	1.14962e-17	6.31725e-16
Isopropyl Alcohol	53	262	447	10596	4.79383	1.39239e-17	7.6287e-16
Reserpine	57	303	443	10555	4.48055	1.40177e-17	7.65749e-16
Sphingosine	46	196	454	10662	5.50932	1.64471e-17	8.95831e-16
Carmustine	37	120	463	10738	7.1484	1.69237e-17	9.19091e-16
VTP-194204	40	144	460	10714	6.46852	1.70346e-17	9.2242e-16
Nimodipine	39	136	461	10722	6.66756	1.76122e-17	9.48164e-16
Buparlisib	39	136	461	10722	6.66756	1.76122e-17	9.48164e-16
Mitotane	49	226	451	10632	5.10977	2.24338e-17	1.20078e-15
Clonidine	49	226	451	10632	5.10977	2.24338e-17	1.20078e-15
Probenecid	46	198	454	10660	5.4533	2.30514e-17	1.23029e-15
Lonidamine	40	146	460	10712	6.3766	2.55185e-17	1.35806e-15
4-(3-Pyridin-2-Yl-1h-Pyrazol-4-Yl)Quinoline	26	48	474	10810	12.3466	2.6489e-17	1.40168e-15
Naphthyridine Inhibitor	26	48	474	10810	12.3466	2.6489e-17	1.40168e-15
Cediranib	38	131	462	10727	6.73303	3.36077e-17	1.77332e-15
Ribavirin	65	398	435	10460	3.92639	3.43779e-17	1.80882e-15
Vesnarinone	43	174	457	10684	5.77546	3.91737e-17	2.05533e-15
Edaravone	59	333	441	10525	4.22758	4.2346e-17	2.21551e-15
Pentoxifylline	64	390	436	10468	3.93924	5.01591e-17	2.61692e-15
Belinostat	48	222	452	10636	5.08653	5.33878e-17	2.77756e-15
Idelalisib	51	252	449	10606	4.77915	5.84908e-17	3.03455e-15
DPDPE	38	134	462	10724	6.58064	6.31863e-17	3.26903e-15
Paricalcitol	47	215	453	10643	5.1345	7.95699e-17	4.10522e-15
Ritonavir	59	340	441	10518	4.13782	9.89203e-17	5.08942e-15
Astaxanthin	40	153	460	10705	6.08165	1.0035e-16	5.14869e-15
Quinacrine	53	278	447	10580	4.51106	1.27941e-16	6.54628e-15
Valsartan	43	181	457	10677	5.54817	1.33993e-16	6.8371e-15
HESPERIDIN	50	248	450	10610	4.75225	1.38098e-16	7.02726e-15
Cimetidine	45	200	455	10658	5.26885	1.47762e-16	7.49846e-15
Estrone sulfate	46	210	454	10648	5.13598	1.61687e-16	8.18274e-15
Chenodeoxycholic acid	72	496	428	10362	3.51361	1.63675e-16	8.26086e-15
Artesunate	48	230	452	10628	4.90541	1.79647e-16	9.04238e-15
Purvalanol A	36	123	464	10735	6.76924	1.85823e-16	9.32801e-15
Gatifloxacin	38	140	462	10718	6.29385	2.13799e-16	1.07034e-14
Aminacrine	45	203	455	10655	5.18955	2.39125e-16	1.19391e-14
Mitoxantrone	40	158	460	10700	5.88669	2.56183e-16	1.27565e-14
Terfenadine	49	243	451	10615	4.74474	2.8223e-16	1.40016e-14
Arotinoid acid	53	284	447	10574	4.41349	2.82695e-16	1.40016e-14
Propafenone	33	102	467	10756	7.45	3.06791e-16	1.51546e-14
Topiramate	43	186	457	10672	5.39698	3.12391e-16	1.53903e-14
Imiquimod	46	215	454	10643	5.01493	3.50801e-16	1.72369e-14
Ketanserin	49	245	451	10613	4.70516	3.75023e-16	1.83784e-14
Phentolamine	38	144	462	10714	6.11716	4.67338e-16	2.28422e-14
Corticosterone	61	376	439	10482	3.87301	4.70837e-16	2.29528e-14
Auranofin	47	227	453	10631	4.85746	4.92315e-16	2.3937e-14
Pantoprazole	46	218	454	10640	4.94337	5.52843e-16	2.68098e-14
Prednisolone	62	389	438	10469	3.80898	5.55362e-16	2.68618e-14
Acitretin	45	209	455	10649	5.03836	6.11473e-16	2.9499e-14
Ethylmercurithiosalicylic acid	37	137	463	10721	6.25077	6.1707e-16	2.96918e-14
Pyrimethamine	45	210	455	10648	5.01405	7.12904e-16	3.42145e-14
Phenylbutyric acid	49	250	451	10608	4.60879	7.54328e-16	3.61092e-14
Clomipramine	54	303	446	10555	4.21672	8.17246e-16	3.90205e-14
(2S)-1-(1H-INDOL-3-YL)-3-{[5-(3-METHYL-1H-INDAZOL-5-YL)PYRIDIN-3-YL]OXY}PROPAN-2-AMINE	38	147	462	10711	5.99084	8.27447e-16	3.94063e-14
Camptothecin	56	325	444	10533	4.08678	8.39582e-16	3.98819e-14
Toluene	33	107	467	10751	7.09751	9.80073e-16	4.64368e-14
Glycochenodeoxycholic Acid	31	92	469	10766	7.73287	9.88498e-16	4.67168e-14
Venlafaxine	42	185	458	10673	5.28892	1.21803e-15	5.74186e-14
Liothyronine	39	158	461	10700	5.7272	1.25967e-15	5.92311e-14
N-Butyl-11-[(7r,8r,9s,13s,14s,17s)-3,17-Dihydroxy-13-Methyl-7,8,9,11,12,13,14,15,16,17-Decahydro-6h-Cyclopenta[a]Phenanthren-7-Yl]-N-Methylundecanamide	32	102	468	10756	7.20769	1.8072e-15	8.4762e-14
Phenol	41	179	459	10679	5.32741	2.08178e-15	9.73366e-14
Bupropion	38	152	462	10706	5.79127	2.08578e-15	9.73366e-14
Teriflunomide	27	67	473	10791	9.18923	2.10323e-15	9.79048e-14
Selumetinib	36	135	464	10723	6.15999	2.16114e-15	1.00349e-13
SB220025	29	81	471	10777	8.18916	2.33622e-15	1.08208e-13
Spermine	46	228	454	10630	4.7226	2.39307e-15	1.10566e-13
Nifedipine	45	219	455	10639	4.80319	2.7345e-15	1.26027e-13
N-{3-[(5-chloro-1H-pyrrolo[2,3-b]pyridin-3-yl)carbonyl]-2,4-difluorophenyl}propane-1-sulfonamide	37	145	463	10713	5.90207	2.85309e-15	1.31167e-13
3-isobutyl-1-methyl-7H-xanthine	49	260	451	10598	4.42754	2.90709e-15	1.33319e-13
Amphotericin B	43	200	457	10658	5.01346	2.93395e-15	1.3422e-13
Cyclohexanol	34	120	466	10738	6.52726	2.94876e-15	1.34236e-13
Epicatechin	34	120	466	10738	6.52726	2.94876e-15	1.34236e-13
Navitoclax	33	112	467	10746	6.77769	2.96425e-15	1.34611e-13
Disopyramide	38	154	462	10704	5.71504	2.99123e-15	1.35505e-13
Z-Val-Ala-Asp fluoromethyl ketone	53	304	447	10554	4.11545	3.45273e-15	1.56031e-13
Oxamic Acid	34	121	466	10737	6.47298	3.6255e-15	1.63441e-13
Fenofibric acid	44	213	456	10645	4.82084	4.80153e-15	2.15933e-13
Ferulic acid	37	148	463	10710	5.78092	4.94845e-15	2.22003e-13
Midazolam	35	132	465	10726	6.11362	6.20537e-15	2.77721e-13
Cacodylic acid	30	93	470	10765	7.3837	7.59662e-15	3.3917e-13
Glutathione	32	109	468	10749	6.74067	8.59741e-15	3.82932e-13
(3BETA)-CHOLEST-5-ENE-3,25-DIOL	43	209	457	10649	4.79279	1.12833e-14	5.01362e-13
Methamphetamine	49	271	451	10587	4.24347	1.19505e-14	5.29738e-13
Brefeldin A	35	136	465	10722	5.93185	1.32841e-14	5.87455e-13
Creatine	24	54	476	10804	10.0822	1.40457e-14	6.19658e-13
Tamibarotene	43	211	457	10647	4.74653	1.5082e-14	6.63799e-13
Valdecoxib	33	120	467	10738	6.32008	1.57055e-14	6.89607e-13
Sofalcone	32	112	468	10746	6.5587	1.62515e-14	7.119e-13
Olomoucine	41	192	459	10666	4.96024	1.63266e-14	7.13505e-13
Irofulven	29	89	471	10769	7.44857	1.74126e-14	7.59181e-13
Oleandrin	36	147	464	10711	5.65135	2.00892e-14	8.73825e-13
Streptozocin	37	156	463	10702	5.47972	2.02771e-14	8.7994e-13
Afatinib	34	130	466	10728	6.01865	2.15292e-14	9.32094e-13
Acadesine	29	90	471	10768	7.36194	2.20954e-14	9.47774e-13
Ipatasertib	29	90	471	10768	7.36194	2.20954e-14	9.47774e-13
GSK-690693	29	90	471	10768	7.36194	2.20954e-14	9.47774e-13
6-BENZYL-1-BENZYLOXYMETHYL-5-ISOPROPYL URACIL	29	90	471	10768	7.36194	2.20954e-14	9.47774e-13
Mitoglitazone	33	122	467	10736	6.21561	2.33933e-14	1.00113e-12
Tadalafil	30	98	470	10760	7.00574	2.40947e-14	1.02878e-12
ZSTK-474	31	106	469	10752	6.70242	2.49007e-14	1.06076e-12
Trolamine	23	50	477	10808	10.4168	2.82902e-14	1.20239e-12
Leukotriene B4	39	177	461	10681	5.10375	3.06772e-14	1.30087e-12
(10E,12Z)-octadeca-10,12-dienoic acid	36	150	464	10708	5.53629	3.40025e-14	1.43532e-12
Enzalutamide	36	150	464	10708	5.53629	3.40025e-14	1.43532e-12
Clodronic Acid	31	108	469	10750	6.57736	3.80708e-14	1.6034e-12
4-PHENOXY-N-(PYRIDIN-2-YLMETHYL)BENZAMIDE	23	51	477	10807	10.2117	3.93927e-14	1.65533e-12
Letrozole	35	142	465	10716	5.67823	3.97961e-14	1.6685e-12
Cyanamide	30	101	470	10757	6.79589	4.67935e-14	1.95746e-12
Folic Acid	47	261	453	10597	4.21155	4.91775e-14	2.05256e-12
Guanine	43	220	457	10638	4.54853	5.35389e-14	2.22959e-12
GM6001	31	110	469	10748	6.45718	5.77312e-14	2.3988e-12
Acteoside	40	191	460	10667	4.85483	6.02916e-14	2.49959e-12
Beta-D-Glucose	32	119	468	10739	6.16784	6.71086e-14	2.77602e-12
Carbocisteine	34	137	466	10721	5.70768	7.86663e-14	3.24688e-12
Nitrendipine	34	138	466	10720	5.66582	9.4104e-14	3.87544e-12
Triethylenetetramine	26	75	474	10783	7.88402	1.24281e-13	5.10689e-12
Thioridazine	55	360	445	10498	3.60319	1.36213e-13	5.58485e-12
L-Tyrosine	37	168	463	10690	5.08384	1.45515e-13	5.95308e-12
CI-1040	39	188	461	10670	4.80002	1.63843e-13	6.68816e-12
Cupric Chloride	30	107	470	10751	6.40988	1.66257e-13	6.77181e-12
Diazepam	37	169	463	10689	5.0535	1.70249e-13	6.91925e-12
Timolol	36	160	464	10698	5.18605	1.81154e-13	7.34636e-12
Rolipram	44	240	456	10618	4.26792	1.9177e-13	7.75993e-12
Ezetimibe	40	199	460	10659	4.65593	1.9273e-13	7.78183e-12
L-Isoleucine	22	50	478	10808	9.94333	2.11413e-13	8.51765e-12
N-omega-nitro-L-arginine methyl ester	36	161	464	10697	5.15337	2.12752e-13	8.55307e-12
Mirtazapine	39	191	461	10667	4.72338	2.53706e-13	1.01555e-11
Icariin	39	191	461	10667	4.72338	2.53706e-13	1.01555e-11
Dronedarone	37	172	463	10686	4.96294	2.70944e-13	1.08222e-11
Terazosin	31	118	469	10740	6.0137	2.82669e-13	1.12663e-11
Griseofulvin	27	86	473	10772	7.14725	2.9718e-13	1.18193e-11
Atazanavir	28	94	472	10764	6.79069	3.14971e-13	1.25001e-11
Azilsartan medoxomil	34	145	466	10713	5.38891	3.17287e-13	1.25652e-11
Bumetanide	43	234	457	10624	4.27092	3.41432e-13	1.34926e-11
Benzbromarone	32	128	468	10730	5.72987	3.66241e-13	1.44423e-11
Baclofen	37	174	463	10684	4.9052	3.67429e-13	1.44584e-11
N,O6-Disulfo-Glucosamine	27	87	473	10771	7.06447	3.73701e-13	1.46741e-11
Risperidone	52	335	448	10523	3.64495	3.85053e-13	1.5088e-11
Diltiazem	44	246	456	10612	4.16152	4.06708e-13	1.5903e-11
Eugenol	34	147	466	10711	5.31462	4.43671e-13	1.73119e-11
3-[(3-(2-CARBOXYETHYL)-4-METHYLPYRROL-2-YL)METHYLENE]-2-INDOLINONE	33	139	467	10719	5.44753	5.32607e-13	2.06952e-11
Hypericin	33	139	467	10719	5.44753	5.32607e-13	2.06952e-11
Quetiapine	50	315	450	10543	3.71848	5.35278e-13	2.07555e-11
Benzoyl peroxide	30	113	470	10745	6.06703	5.49017e-13	2.12439e-11
Aliskiren	38	187	462	10671	4.69269	5.9192e-13	2.28564e-11
Nefazodone	45	260	455	10598	4.03054	5.9917e-13	2.30883e-11
Adenosine monophosphate	33	140	467	10718	5.40813	6.31653e-13	2.42897e-11
Hydralazine	49	306	451	10552	3.74613	6.9625e-13	2.67184e-11
Gonadorelin	29	106	471	10752	6.24252	7.15546e-13	2.74022e-11
Taurocholic Acid	34	150	466	10708	5.2069	7.2669e-13	2.77717e-11
Indinavir	32	132	468	10726	5.55379	7.47043e-13	2.84909e-11
Cyclophosphamide	36	170	464	10688	4.8763	8.60709e-13	3.27059e-11
2-deoxyglucose	26	83	474	10775	7.11824	8.61084e-13	3.27059e-11
Gabapentin	38	190	462	10668	4.61687	9.06898e-13	3.43758e-11
Danazol	43	243	457	10615	4.10933	1.04796e-12	3.96417e-11
S-Hydroxycysteine	32	134	468	10724	5.4695	1.05748e-12	3.99204e-11
Tofacitinib	41	222	459	10636	4.27851	1.07866e-12	4.06375e-11
Hydroxychloroquine	35	162	465	10696	4.96766	1.09669e-12	4.12333e-11
Ifenprodil	37	182	463	10676	4.68691	1.19469e-12	4.48271e-11
Gadolinium	28	101	472	10757	6.31496	1.3721e-12	5.138e-11
Anethole trithione	18	32	482	10826	12.6254	1.39034e-12	5.19584e-11
Tiratricol	27	93	473	10765	6.60544	1.39881e-12	5.21698e-11
Bardoxolone	32	137	468	10721	5.34914	1.76205e-12	6.55856e-11
S,S-(2-Hydroxyethyl)Thiocysteine	22	58	478	10800	8.56672	2.30014e-12	8.54428e-11
Butyl alcohol	36	177	464	10681	4.68126	2.40904e-12	8.93093e-11
Aripiprazole	48	307	452	10551	3.64864	2.61782e-12	9.68561e-11
Miltefosine	30	122	470	10736	5.61506	2.91419e-12	1.07607e-10
Zidovudine	37	189	463	10669	4.50943	3.19259e-12	1.17653e-10
2-(1,1-DIMETHYLETHYL)9-FLUORO-3,6-DIHYDRO-7H-BENZ[H]-IMIDAZ[4,5-F]ISOQUINOLIN-7-ONE	36	179	464	10679	4.62737	3.20457e-12	1.17861e-10
Ticlopidine	34	160	466	10698	4.87679	3.48306e-12	1.2785e-10
Idronoxil	24	74	476	10784	7.34491	3.58092e-12	1.31183e-10
Selegiline	33	151	467	10707	5.00843	3.78449e-12	1.38096e-10
Roflumilast	33	151	467	10707	5.00843	3.78449e-12	1.38096e-10
Platinum	42	243	458	10615	4.00509	3.83897e-12	1.39809e-10
Prednisone	38	202	462	10656	4.33789	4.62901e-12	1.68251e-10
Framycetin	32	143	468	10715	5.122	4.71633e-12	1.70757e-10
Naltrexone	32	143	468	10715	5.122	4.71633e-12	1.70757e-10
Ginsenoside Rg1	27	99	473	10759	6.20078	4.80237e-12	1.73196e-10
Zonisamide	27	99	473	10759	6.20078	4.80237e-12	1.73196e-10
BMS-599626	25	83	475	10775	6.83021	4.89506e-12	1.75178e-10
Neratinib	25	83	475	10775	6.83021	4.89506e-12	1.75178e-10
Mubritinib	25	83	475	10775	6.83021	4.89506e-12	1.75178e-10
Merimepodib	25	83	475	10775	6.83021	4.89506e-12	1.75178e-10
Epigallocatechin	21	54	479	10804	8.76771	4.98728e-12	1.78136e-10
Indapamide	28	108	472	10750	5.90256	5.38353e-12	1.9192e-10
Clofibrate	43	257	457	10601	3.88057	5.43521e-12	1.93391e-10
Dinitrochlorobenzene	31	135	469	10723	5.24855	5.78166e-12	2.05325e-10
Lauric Acid	38	204	462	10654	4.29457	6.00581e-12	2.12878e-10
Daunorubicin	40	226	460	10632	4.08993	6.68547e-12	2.36517e-10
Mianserin	45	282	455	10576	3.70878	7.13649e-12	2.51993e-10
(4E)-N-(4-fluorophenyl)-4-[(phenylcarbonyl)imino]-4H-pyrazole-3-carboxamide	24	77	476	10781	7.05685	7.20999e-12	2.54106e-10
Pomalidomide	36	185	464	10673	4.47506	7.37833e-12	2.59546e-10
5'-Guanosine-Diphosphate-Monothiophosphate	34	166	466	10692	4.69851	8.45708e-12	2.96931e-10
Thymol	21	56	479	10802	8.45341	8.72741e-12	3.05844e-10
1,2-Dihydroxybenzene	24	78	476	10780	6.96578	9.04809e-12	3.16484e-10
Betulinic Acid	26	94	474	10764	6.27818	9.20256e-12	3.21283e-10
Quinolinic Acid	28	111	472	10747	5.74156	9.39493e-12	3.27383e-10
Ampicillin	26	95	474	10763	6.21169	1.12482e-11	3.91176e-10
Sodium fluoride	22	64	478	10794	7.76039	1.12677e-11	3.91176e-10
Dilmapimod	19	44	481	10814	9.70312	1.22417e-11	4.24198e-10
Marimastat	27	104	473	10754	5.90037	1.26491e-11	4.37497e-10
Methylprednisolone	31	140	469	10718	5.05937	1.29653e-11	4.47602e-10
Omeprazole	42	254	458	10604	3.82787	1.35971e-11	4.68541e-10
Etacrynic acid	26	96	474	10762	6.14655	1.37179e-11	4.71828e-10
Ozone	35	180	465	10678	4.46398	1.48569e-11	5.10058e-10
Trifluoperazine	45	289	455	10569	3.61593	1.4912e-11	5.11008e-10
Patupilone	28	114	472	10744	5.58871	1.61317e-11	5.51785e-10
Fenfluramine	38	212	462	10646	4.12949	1.65118e-11	5.6375e-10
Pelitinib	26	97	474	10761	6.08273	1.6693e-11	5.68419e-10
Pasireotide	19	45	481	10813	9.48679	1.67098e-11	5.68419e-10
ginkgolide-B	36	192	464	10666	4.30903	1.87592e-11	6.36967e-10
Levodopa	46	303	454	10555	3.52877	1.89092e-11	6.40889e-10
Rebamipide	40	235	460	10623	3.93011	1.94645e-11	6.58507e-10
Brequinar	34	172	466	10686	4.53145	1.97937e-11	6.68426e-10
Nortriptyline	43	269	457	10589	3.70352	2.0415e-11	6.88159e-10
Loratadine	31	143	469	10715	4.95089	2.0723e-11	6.97273e-10
Pimagedine	41	247	459	10611	3.83678	2.16671e-11	7.27724e-10
AZD-8055	24	82	476	10776	6.62384	2.17958e-11	7.30723e-10
Trazodone	33	163	467	10695	4.6351	2.26725e-11	7.58746e-10
Ortataxel	29	125	471	10733	5.28512	2.28866e-11	7.64534e-10
TNP-470	30	135	470	10723	5.069	2.59096e-11	8.63963e-10
Androstenediol	25	91	475	10767	6.22447	2.63209e-11	8.76105e-10
Itraconazole	36	195	464	10663	4.24157	2.76365e-11	9.18252e-10
Metyrapone	33	165	467	10693	4.57822	3.01011e-11	9.98353e-10
1,4-Dithiothreitol	29	128	471	10730	5.15984	3.74895e-11	1.24119e-09
Sapanisertib	22	69	478	10789	7.19384	3.79539e-11	1.2521e-09
Latrepirdine	22	69	478	10789	7.19384	3.79539e-11	1.2521e-09
Choline	38	219	462	10639	3.99497	3.85252e-11	1.26869e-09
Ramipril	25	93	475	10765	6.08975	3.91135e-11	1.28578e-09
Trabectedin	19	48	481	10810	8.89197	4.09161e-11	1.34267e-09
Mercaptopurine	30	138	470	10720	4.9565	4.14785e-11	1.35872e-09
Talmapimod	20	55	480	10803	8.18131	4.32197e-11	1.41326e-09
AZD-1480	29	129	471	10729	5.11953	4.40652e-11	1.43838e-09
Nebivolol	30	139	470	10719	4.92052	4.83968e-11	1.577e-09
Digitoxin	23	78	477	10780	6.66179	5.05883e-11	1.64552e-09
Lamotrigine	26	103	474	10755	5.72556	5.18683e-11	1.68421e-09
Spermidine	30	140	470	10718	4.88502	5.63974e-11	1.82808e-09
Paroxetine	29	131	471	10727	5.041	6.06225e-11	1.96161e-09
L-Lysine	33	171	467	10687	4.41517	6.87857e-11	2.21802e-09
Albendazole	33	171	467	10687	4.41517	6.87857e-11	2.21802e-09
6-O-benzylguanine	29	132	471	10726	5.00103	7.09583e-11	2.28411e-09
Manidipine	22	72	478	10786	6.89233	7.53964e-11	2.42277e-09
Thiopental	27	114	473	10744	5.37808	7.60184e-11	2.43854e-09
Pyruvic acid	27	115	473	10743	5.33084	9.00788e-11	2.88459e-09
Pimozide	48	344	452	10514	3.24516	9.37171e-11	2.99594e-09
Veliparib	25	98	475	10760	5.7767	1.01288e-10	3.22684e-09
7-Nitroindazole	25	98	475	10760	5.7767	1.01288e-10	3.22684e-09
Ruboxistaurin	30	144	470	10714	4.74778	1.0272e-10	3.26687e-09
Sivelestat	21	66	479	10792	7.16598	1.09685e-10	3.47649e-09
Calcium gluconate	21	66	479	10792	7.16598	1.09685e-10	3.47649e-09
Permethrin	29	135	471	10723	4.88896	1.12878e-10	3.57159e-09
Isotretinoin	33	175	467	10683	4.31267	1.17093e-10	3.69237e-09
Mechlorethamine	33	175	467	10683	4.31267	1.17093e-10	3.69237e-09
Estrone	25	99	475	10759	5.71786	1.21747e-10	3.83262e-09
Naproxen	44	299	456	10559	3.40689	1.31011e-10	4.11729e-09
Amikacin	17	39	483	10819	9.75869	1.33259e-10	4.14585e-09
2,5-DI-(TERT-BUTYL)-1,4,BENZOHYDROQUINONE	17	39	483	10819	9.75869	1.33259e-10	4.14585e-09
Taurolidine	17	39	483	10819	9.75869	1.33259e-10	4.14585e-09
3-(1-NAPHTHYLMETHOXY)PYRIDIN-2-AMINE	17	39	483	10819	9.75869	1.33259e-10	4.14585e-09
4-[3-(4-FLUOROPHENYL)-1H-PYRAZOL-4-YL]PYRIDINE	17	39	483	10819	9.75869	1.33259e-10	4.14585e-09
2-Chlorophenol	17	39	483	10819	9.75869	1.33259e-10	4.14585e-09
Oltipraz	38	230	462	10628	3.80022	1.36545e-10	4.24096e-09
Metenkefalin	23	83	477	10775	6.25671	1.43725e-10	4.44168e-09
(2S)-1-AMINO-3-[(5-NITROQUINOLIN-8-YL)AMINO]PROPAN-2-OL	23	83	477	10775	6.25671	1.43725e-10	4.44168e-09
2-Methoxy-4-Vinyl-Phenol	23	83	477	10775	6.25671	1.43725e-10	4.44168e-09
Vardenafil	27	118	473	10740	5.1939	1.48423e-10	4.57926e-09
Cladribine	29	137	471	10721	4.81684	1.52818e-10	4.70703e-09
Tibolone	30	147	470	10711	4.6494	1.59037e-10	4.89048e-09
Dabrafenib	24	92	476	10766	5.89808	1.63348e-10	5.01473e-09
Halothane	28	128	472	10730	4.97093	1.65706e-10	5.07874e-09
Cabozantinib	25	101	475	10757	5.60344	1.74842e-10	5.34991e-09
Propylthiouracil	29	139	471	10719	4.74673	2.05843e-10	6.28816e-09
Dimethyl fumarate	18	47	482	10811	8.58652	2.07297e-10	6.32216e-09
Netoglitazone	27	121	473	10737	5.06432	2.41134e-10	7.34206e-09
Rigosertib	21	70	479	10788	6.75425	2.71227e-10	8.24483e-09
Bepridil	27	122	473	10736	5.02106	2.82616e-10	8.57699e-09
Ibudilast	33	183	467	10675	4.12115	3.25104e-10	9.85036e-09
Tramadol	36	216	464	10642	3.82203	3.44136e-10	1.041e-08
Ditiocarb	28	133	472	10725	4.7823	3.55282e-10	1.07297e-08
1,3,5-Trichloro-Benzene	23	88	477	10770	5.89905	3.82736e-10	1.15401e-08
Alsterpaullone	32	174	468	10684	4.19748	3.93526e-10	1.18462e-08
N~6~-cyclohexyl-N~2~-(4-morpholin-4-ylphenyl)-9H-purine-2,6-diamine	20	64	480	10794	7.0247	3.991e-10	1.19945e-08
Celiprolol	26	115	474	10743	5.12278	4.08751e-10	1.22317e-08
Etorphine	26	115	474	10743	5.12278	4.08751e-10	1.22317e-08
Chlorpromazine	48	361	452	10497	3.08738	4.08967e-10	1.22317e-08
Labetalol	28	134	472	10724	4.7462	4.12189e-10	1.23082e-08
1-Methoxy-2-[2-(2-Methoxy-Ethoxy]-Ethane	17	43	483	10815	8.84845	4.46988e-10	1.33046e-08
3-(Benzyloxy)Pyridin-2-Amine	17	43	483	10815	8.84845	4.46988e-10	1.33046e-08
Bosentan	33	186	467	10672	4.05359	4.70184e-10	1.39726e-08
Aminolevulinic acid	22	81	478	10777	6.12105	5.00834e-10	1.4836e-08
Vildagliptin	22	81	478	10777	6.12105	5.00834e-10	1.4836e-08
Lupeol	32	176	468	10682	4.14903	5.06645e-10	1.49842e-08
Flufenamic Acid	30	156	470	10702	4.37779	5.55616e-10	1.64064e-08
Purvalanol	32	177	468	10681	4.12522	5.74117e-10	1.69258e-08
Pergolide	39	255	461	10603	3.51696	5.77396e-10	1.69955e-08
Amprenavir	31	167	469	10691	4.23047	6.10008e-10	1.79183e-08
Isopropyl beta-D-thiogalactopyranoside	34	199	466	10659	3.90736	6.10675e-10	1.79183e-08
Icaritin	28	137	472	10721	4.64088	6.38785e-10	1.86841e-08
Desloratadine	28	137	472	10721	4.64088	6.38785e-10	1.86841e-08
Olmesartan	26	118	474	10740	4.99047	6.59565e-10	1.92615e-08
Tazarotene	23	91	477	10767	5.70313	6.69577e-10	1.95232e-08
Milrinone	22	83	478	10775	5.97266	7.40099e-10	2.15456e-08
Calcidiol	39	258	461	10600	3.47509	7.79918e-10	2.26196e-08
Dacomitinib	20	67	480	10791	6.70855	7.80645e-10	2.26196e-08
Lenvatinib	20	67	480	10791	6.70855	7.80645e-10	2.26196e-08
Gallium nitrate	30	159	470	10699	4.29402	8.27233e-10	2.39322e-08
Apomorphine	40	271	460	10587	3.39644	8.7488e-10	2.52713e-08
Isradipine	19	60	481	10798	7.10615	9.14831e-10	2.63843e-08
Bupivacaine	25	111	475	10747	5.09465	9.55211e-10	2.74144e-08
Lpc-Ether	21	76	479	10782	6.2169	9.57928e-10	2.74144e-08
3,5-diiodothyropropionic acid	21	76	479	10782	6.2169	9.57928e-10	2.74144e-08
Fluocinolone	21	76	479	10782	6.2169	9.57928e-10	2.74144e-08
Brivanib	21	76	479	10782	6.2169	9.57928e-10	2.74144e-08
Valspodar	22	85	478	10773	5.83118	1.0828e-09	3.09403e-08
Myristic acid	24	103	476	10755	5.26312	1.15817e-09	3.30432e-08
Taxifolin	21	77	479	10781	6.13576	1.17007e-09	3.33315e-08
Fexofenadine	20	69	480	10789	6.51366	1.20028e-09	3.41397e-08
N5-Iminoethyl-L-Ornithine	16	40	484	10818	8.93643	1.27781e-09	3.62892e-08
Rhein	28	142	472	10716	4.47557	1.29376e-09	3.66386e-08
Ranolazine	18	54	482	10804	7.46675	1.29406e-09	3.66386e-08
Amuvatinib	23	95	477	10763	5.46195	1.369e-09	3.87016e-08
Phenolphthalein	26	123	474	10735	4.78593	1.42078e-09	4.00436e-08
Heroin	26	123	474	10735	4.78593	1.42078e-09	4.00436e-08
Acipimox	21	78	479	10780	6.05666	1.42527e-09	4.01092e-08
Salsalate	19	62	481	10796	6.87578	1.44392e-09	4.05726e-08
Ritanserin	33	196	467	10662	3.84341	1.52805e-09	4.28717e-08
Epirubicin	22	87	478	10771	5.69617	1.5691e-09	4.39568e-08
Podofilox	30	164	470	10694	4.16123	1.57454e-09	4.40429e-08
Losmapimod	17	48	483	10810	7.92429	1.75706e-09	4.90744e-08
Androstenedione	23	97	477	10761	5.34754	1.93349e-09	5.3921e-08
Amifostine	28	145	472	10713	4.38178	1.94845e-09	5.42567e-08
Hexylcaine	14	29	486	10829	10.7504	2.07084e-09	5.74065e-08
Dyclonine	14	29	486	10829	10.7504	2.07084e-09	5.74065e-08
Proparacaine	14	29	486	10829	10.7504	2.07084e-09	5.74065e-08
(9BETA,13ALPHA,14BETA,17ALPHA)-2-METHOXYESTRA-1,3,5(10)-TRIENE-3,17-DIYL DISULFAMATE	18	56	482	10802	7.20066	2.09099e-09	5.78787e-08
Buspirone	33	199	467	10659	3.7845	2.14463e-09	5.92448e-08
Cyclic Guanosine Monophosphate	29	156	471	10702	4.22294	2.14672e-09	5.92448e-08
Floxuridine	19	64	481	10794	6.65988	2.24527e-09	6.1781e-08
Licofelone	19	64	481	10794	6.65988	2.24527e-09	6.1781e-08
Adenosine-5'-[Beta, Gamma-Methylene]Triphosphate	16	42	484	10816	8.50984	2.26069e-09	6.21133e-08
Perhexiline	14	30	486	10828	10.3913	2.9162e-09	8.00052e-08
Hexylresorcinol	21	82	479	10776	5.75938	3.05652e-09	8.37312e-08
Urapidil	28	149	472	10709	4.2626	3.31197e-09	9.05954e-08
Pentamidine	25	120	475	10738	4.70879	3.82212e-09	1.04396e-07
Cinchocaine	20	75	480	10783	5.98824	4.04901e-09	1.10431e-07
Prasterone sulfate	21	84	479	10774	5.62116	4.4095e-09	1.20087e-07
Daporinad	29	162	471	10696	4.06436	4.56863e-09	1.24238e-07
Amoxapine	38	265	462	10593	3.28727	4.79624e-09	1.30237e-07
Crocin	25	122	475	10736	4.63027	5.11755e-09	1.38557e-07
Amrinone	25	122	475	10736	4.63027	5.11755e-09	1.38557e-07
Oxaprozin	23	103	477	10755	5.03256	5.20285e-09	1.40389e-07
4-(2-Aminoethyl)Benzenesulfonyl Fluoride	19	68	481	10790	6.26494	5.2079e-09	1.40389e-07
N-3-OXO-DODECANOYL-L-HOMOSERINE LACTONE	19	68	481	10790	6.26494	5.2079e-09	1.40389e-07
Levonorgestrel	26	133	474	10725	4.42212	5.94628e-09	1.60061e-07
Miglitol	23	104	477	10754	4.98396	6.09735e-09	1.6389e-07
Nandrolone decanoate	21	86	479	10772	5.48874	6.30175e-09	1.69139e-07
Lysergic Acid Diethylamide	22	95	478	10763	5.21281	6.33466e-09	1.69777e-07
S-oxy-L-cysteine	16	46	484	10812	7.76803	6.56311e-09	1.75647e-07
Amantadine	29	165	471	10693	3.98942	6.58052e-09	1.75859e-07
Norethisterone	25	124	475	10734	4.55461	6.81424e-09	1.81583e-07
Benzylpenicillin	25	124	475	10734	4.55461	6.81424e-09	1.81583e-07
Hydroxyfasudil	23	105	477	10753	4.93622	7.13332e-09	1.89813e-07
Capecitabine	20	78	480	10780	5.75653	7.15667e-09	1.90162e-07
Silver nitrate	21	87	479	10771	5.42603	7.50786e-09	1.99209e-07
Amsacrine	24	115	476	10743	4.70927	7.63625e-09	2.02326e-07
Tioguanine	25	125	475	10733	4.51855	7.84722e-09	2.0762e-07
Trifluridine	18	62	482	10796	6.50138	7.99304e-09	2.11177e-07
Ethanolamine	16	47	484	10811	7.60231	8.4453e-09	2.22809e-07
Tacrine	30	178	470	10680	3.82926	8.45932e-09	2.22862e-07
Pseudoephedrine	27	146	473	10712	4.18716	8.56878e-09	2.25426e-07
Phenformin	20	79	480	10779	5.68318	8.60766e-09	2.26129e-07
Isoniazid	22	97	478	10761	5.10476	8.79807e-09	2.30805e-07
Flavone	26	136	474	10722	4.32339	8.91391e-09	2.33185e-07
Dihydroergotamine	26	136	474	10722	4.32339	8.91391e-09	2.33185e-07
5-phenyl-1H-indazol-3-amine	18	63	482	10795	6.3955	9.86421e-09	2.56958e-07
Fedratinib	18	63	482	10795	6.3955	9.86421e-09	2.56958e-07
Bradykinin	18	63	482	10795	6.3955	9.86421e-09	2.56958e-07
Enalaprilat	22	98	478	10760	5.05256	1.03391e-08	2.68952e-07
Clopidogrel	21	89	479	10769	5.30315	1.05868e-08	2.75011e-07
Oxymetazoline	27	148	473	10710	4.12985	1.10446e-08	2.86501e-07
Sumatriptan	23	108	477	10750	4.79808	1.13077e-08	2.92917e-07
Ketorolac	19	72	481	10786	5.91527	1.1482e-08	2.97017e-07
{4-[3-(4-acetyl-3-hydroxy-2-propylphenoxy)propoxy]phenoxy}acetic acid	26	138	474	10720	4.25997	1.16072e-08	2.99839e-07
Ergotamine	33	215	467	10643	3.49734	1.17829e-08	3.03955e-07
OSI-930	20	81	480	10777	5.54128	1.23585e-08	3.18361e-07
Dextromethorphan	15	42	485	10816	7.9623	1.46459e-08	3.76762e-07
Vinblastine	28	161	472	10697	3.94072	1.47446e-08	3.78778e-07
Loxapine	39	291	461	10567	3.0715	1.60632e-08	4.12082e-07
Ropinirole	36	254	464	10604	3.23849	1.62176e-08	4.1547e-07
Naphazoline	19	74	481	10784	5.75446	1.67535e-08	4.28607e-07
Carprofen	18	66	482	10792	6.10385	1.81644e-08	4.64064e-07
Atenolol	26	142	474	10716	4.13849	1.94156e-08	4.95346e-07
Treprostinil	25	132	475	10726	4.27568	2.03314e-08	5.18e-07
5-iodotubercidin	20	84	480	10774	5.34257	2.0882e-08	5.313e-07
Papaverine	23	113	477	10745	4.58371	2.36047e-08	5.99751e-07
4-Oxosebacic Acid	11	19	489	10839	12.8238	2.75315e-08	6.95717e-07
5-hydroxyvaleric acid	11	19	489	10839	12.8238	2.75315e-08	6.95717e-07
Porphobilinogen	11	19	489	10839	12.8238	2.75315e-08	6.95717e-07
5-Fluorolevulinic Acid	11	19	489	10839	12.8238	2.75315e-08	6.95717e-07
Fomepizole	19	77	481	10781	5.52815	2.89355e-08	7.30202e-07
Clarithromycin	29	178	471	10680	3.69317	2.92221e-08	7.36435e-07
Nesbuvir	13	31	487	10827	9.31847	2.9594e-08	7.43789e-07
4-Iodobenzo[B]Thiophene-2-Carboxamidine	13	31	487	10827	9.31847	2.9594e-08	7.43789e-07
2-CHLORO-4-ISOPROPYLAMINO-6-ETHYLAMINO -1,3,5-TRIAZINE	22	105	478	10753	4.71255	3.04382e-08	7.63972e-07
Geneticin	14	38	486	10820	8.19951	3.24195e-08	8.12602e-07
Triflusal	7	3	493	10855	51.2998	3.28769e-08	8.22956e-07
Methadone	27	157	473	10701	3.89008	3.29255e-08	8.23065e-07
5-Nitroindazole	16	53	484	10805	6.73709	3.45178e-08	8.60754e-07
Fasudil	33	226	467	10632	3.32371	3.46325e-08	8.60754e-07
L-2-Amino-4-(Guanidinooxy)Butyric Acid	17	61	483	10797	6.22698	3.46649e-08	8.60754e-07
Aprindine	17	61	483	10797	6.22698	3.46649e-08	8.60754e-07
Idarubicin	17	61	483	10797	6.22698	3.46649e-08	8.60754e-07
Maprotiline	23	116	477	10742	4.464	3.60541e-08	8.92859e-07
N-Methyl-N-Propargyl-3-(2,4-Dichlorophenoxy)Propylamine	23	116	477	10742	4.464	3.60541e-08	8.92859e-07
Nicotinamide	27	158	473	10700	3.86513	3.69963e-08	9.14974e-07
Adenine	21	97	479	10761	4.86215	3.85751e-08	9.52752e-07
Uridine 5'-triphosphate	18	70	482	10788	5.75329	3.9216e-08	9.67293e-07
1-deoxymannojirimycin	14	39	486	10819	7.98885	4.23037e-08	1.04207e-06
Promazine	34	241	466	10617	3.21366	4.54575e-08	1.11828e-06
WP 1066	27	160	473	10698	3.81618	4.65821e-08	1.14443e-06
Penicillamine	15	47	485	10811	7.11129	5.04007e-08	1.23497e-06
Quinidine	15	47	485	10811	7.11129	5.04007e-08	1.23497e-06
3,4-Dihydroxycinnamic Acid	21	99	479	10759	4.76318	5.22989e-08	1.2798e-06
Methylthioinosine	16	55	484	10803	6.49185	5.32349e-08	1.29928e-06
Sulfisoxazole	16	55	484	10803	6.49185	5.32349e-08	1.29928e-06
Bicuculline	14	40	486	10818	7.78871	5.48373e-08	1.33663e-06
Etretinate	18	72	482	10786	5.59218	5.6616e-08	1.37818e-06
Naloxone	45	387	455	10471	2.67566	5.96564e-08	1.45029e-06
Benzonatate	12	27	488	10831	9.85893	6.125e-08	1.47551e-06
Ajmaline	12	27	488	10831	9.85893	6.125e-08	1.47551e-06
Lacosamide	12	27	488	10831	9.85893	6.125e-08	1.47551e-06
Prilocaine	12	27	488	10831	9.85893	6.125e-08	1.47551e-06
Oxcarbazepine	12	27	488	10831	9.85893	6.125e-08	1.47551e-06
Ethotoin	12	27	488	10831	9.85893	6.125e-08	1.47551e-06
Tocainide	12	27	488	10831	9.85893	6.125e-08	1.47551e-06
Oxothiazolidinecarboxylic acid	8	7	492	10851	25.1799	6.53466e-08	1.57216e-06
1D-myo-inositol 1,4,5-trisphosphate	20	91	480	10767	4.92822	6.57418e-08	1.57962e-06
Agomelatine	18	73	482	10785	5.51468	6.77449e-08	1.62565e-06
Motesanib	20	93	480	10765	4.82158	8.95826e-08	2.1469e-06
Zileuton	17	66	483	10792	5.75317	9.18006e-08	2.19722e-06
Mecamylamine	21	103	479	10755	4.57648	9.41568e-08	2.25072e-06
Leflunomide	28	178	472	10680	3.55859	9.79426e-08	2.3382e-06
Candesartan cilexetil	24	134	476	10724	4.0343	9.88266e-08	2.35628e-06
Chlorambucil	16	58	484	10800	6.15296	9.89546e-08	2.35631e-06
Niflumic Acid	27	167	473	10691	3.65332	1.01482e-07	2.41339e-06
Dalfampridine	20	94	480	10764	4.76991	1.04275e-07	2.47664e-06
Serine	27	168	473	10690	3.63129	1.13038e-07	2.68136e-06
Dimercaprol	12	29	488	10829	9.17788	1.14127e-07	2.70027e-06
1-naphthaleneacetic acid	12	29	488	10829	9.17788	1.14127e-07	2.70027e-06
Phosphoramidon	20	95	480	10763	4.71968	1.21153e-07	2.86288e-06
Mephenytoin	13	36	487	10822	8.02208	1.22268e-07	2.88556e-06
Fludrocortisone	21	105	479	10753	4.4886	1.25094e-07	2.9485e-06
Gemfibrozil	29	192	471	10666	3.41975	1.2553e-07	2.95503e-06
Minaprine	28	181	472	10677	3.49866	1.3356e-07	3.14006e-06
Methotrexate	33	241	467	10617	3.11249	1.35153e-07	3.17349e-06
Glutamic Acid	32	229	468	10629	3.17311	1.38929e-07	3.25804e-06
Salbutamol	27	170	473	10688	3.588	1.39907e-07	3.27684e-06
6-[1-(3,5,5,8,8-Pentamethyl-5,6,7,8-Tetrahydronaphthalen-2-Yl)Cyclopropyl]Pyridine-3-Carboxylic Acid	22	116	478	10742	4.26106	1.41726e-07	3.31528e-06
Tolfenamic Acid	19	87	481	10771	4.88881	1.52903e-07	3.56773e-06
Darusentan	19	87	481	10771	4.88881	1.52903e-07	3.56773e-06
[2-Cytidylate-O'-Phosphonyloxyl]-Ethyl-Trimethyl-Ammonium	22	117	478	10741	4.22426	1.61596e-07	3.76585e-06
Irbesartan	25	149	475	10709	3.78234	1.62398e-07	3.77979e-06
2-Amino-1-methyl-6-phenylimidazo(4,5-b)pyridine	21	107	479	10751	4.40391	1.65155e-07	3.83436e-06
2-(1H-INDOL-3-YL)ETHANAMINE	21	107	479	10751	4.40391	1.65155e-07	3.83436e-06
Naphthalene Trisulfonate	11	24	489	10834	10.1488	1.72064e-07	3.98976e-06
Malathion	24	139	476	10719	3.88755	1.80337e-07	4.17639e-06
Lisuride	34	257	466	10601	3.0091	1.81709e-07	4.20292e-06
Trehalose	22	118	478	10740	4.18809	1.84005e-07	4.25074e-06
Hydrochlorothiazide	18	79	482	10779	5.09432	1.88394e-07	4.34133e-06
Aminaphthone	18	79	482	10779	5.09432	1.88394e-07	4.34133e-06
Bindarit	17	70	483	10788	5.42258	1.89254e-07	4.34496e-06
Ciclesonide	17	70	483	10788	5.42258	1.89254e-07	4.34496e-06
N-(3-(Aminomethyl)Benzyl)Acetamidine	17	70	483	10788	5.42258	1.89254e-07	4.34496e-06
Zotepine	32	233	468	10625	3.11748	1.9776e-07	4.53466e-06
Nitroaspirin	13	38	487	10820	7.5991	2.04521e-07	4.67237e-06
Maleic Acid	13	38	487	10820	7.5991	2.04521e-07	4.67237e-06
Higenamine	13	38	487	10820	7.5991	2.04521e-07	4.67237e-06
Epinastine	20	99	480	10759	4.5276	2.16888e-07	4.94882e-06
Salirasib	17	71	483	10787	5.34573	2.25178e-07	5.13167e-06
Trametinib	15	54	485	10804	6.18514	2.30926e-07	5.25621e-06
Ajulemic acid	21	110	479	10748	4.28265	2.47718e-07	5.63152e-06
Lapachone	25	153	475	10705	3.68144	2.53757e-07	5.76176e-06
Amodiaquine	24	142	476	10716	3.80448	2.55436e-07	5.7928e-06
Nicorandil	16	63	484	10795	5.6625	2.58764e-07	5.8611e-06
CF-102	13	39	487	10819	7.40223	2.61888e-07	5.92465e-06
Trapidil	12	32	488	10826	8.31617	2.70048e-07	6.10182e-06
Chlorphenamine	20	101	480	10757	4.43657	2.87246e-07	6.48253e-06
Dexrazoxane	18	82	482	10776	4.90596	3.04251e-07	6.85795e-06
L-Carnitine	16	64	484	10794	5.57308	3.10533e-07	6.99108e-06
Pyrroloquinoline Quinone	17	73	483	10785	5.19835	3.16245e-07	7.11105e-06
Cabergoline	30	214	470	10644	3.17423	3.23619e-07	7.26805e-06
Nitrous oxide	19	92	481	10766	4.62123	3.24675e-07	7.27419e-06
Ibandronate	19	92	481	10766	4.62123	3.24675e-07	7.27419e-06
Desogestrel	20	102	480	10756	4.39268	3.29763e-07	7.3704e-06
Pevonedistat	20	102	480	10756	4.39268	3.29763e-07	7.3704e-06
Flutamide	25	156	475	10702	3.60981	3.51255e-07	7.83191e-06
Orlistat	25	156	475	10702	3.60981	3.51255e-07	7.83191e-06
L-Homoarginine	14	48	486	10810	6.48621	3.55139e-07	7.90901e-06
Paliperidone	32	240	468	10618	3.02458	3.59689e-07	8.00075e-06
Miconazole	21	113	479	10745	4.16785	3.66759e-07	8.14824e-06
3-Methyladenine	17	74	483	10784	5.12787	3.73333e-07	8.2844e-06
Prostaglandin D2	15	57	485	10801	5.85842	4.16626e-07	9.22304e-06
Isoquercetin	15	57	485	10801	5.85842	4.16626e-07	9.22304e-06
Fluspirilene	30	218	470	10640	3.11483	4.61209e-07	1.01978e-05
2-{4-[(2s)-2-[({[(1s)-1-Carboxy-2-Phenylethyl]Amino}Carbonyl)Amino]-3-Oxo-3-(Pentylamino)Propyl]Phenoxy}Malonic Acid	25	159	475	10699	3.54084	4.8238e-07	1.06533e-05
4-Methoxyamphetamine	22	126	478	10732	3.91951	4.96711e-07	1.09568e-05
Sucrose	30	219	470	10639	3.10032	5.0322e-07	1.10797e-05
Mexiletine	15	58	485	10800	5.75695	5.0348e-07	1.10797e-05
Droperidol	23	137	477	10721	3.77292	5.0453e-07	1.10897e-05
Esreboxetine	16	67	484	10791	5.32261	5.27048e-07	1.1571e-05
Domoic Acid	13	42	487	10816	6.87181	5.30142e-07	1.16115e-05
Crotonaldehyde	13	42	487	10816	6.87181	5.30142e-07	1.16115e-05
P-Cresol	22	127	478	10731	3.88833	5.59302e-07	1.22082e-05
Fluoxymesterone	18	86	482	10772	4.676	5.59361e-07	1.22082e-05
Rofecoxib	18	86	482	10772	4.676	5.59361e-07	1.22082e-05
Indole	20	106	480	10752	4.22541	5.63906e-07	1.22861e-05
N-(2,2,2-TRIFLUOROETHYL)-N-{4-[2,2,2-TRIFLUORO-1-HYDROXY-1-(TRIFLUOROMETHYL)ETHYL]PHENYL}BENZENESULFONAMIDE	23	138	477	10720	3.74443	5.64912e-07	1.22861e-05
Stearic acid	23	138	477	10720	3.74443	5.64912e-07	1.22861e-05
Hexachlorophene	22	128	478	10730	3.85764	6.29054e-07	1.36651e-05
9-HYDROXY-4-PHENYL-6H-PYRROLO[3,4-C]CARBAZOLE-1,3-DIONE	18	87	482	10771	4.62215	6.4804e-07	1.40611e-05
Deoxythymidine	14	51	486	10807	6.10165	6.59582e-07	1.42781e-05
Apricoxib	14	51	486	10807	6.10165	6.59582e-07	1.42781e-05
6-Nitroindazole	13	43	487	10815	6.71153	6.63077e-07	1.43038e-05
N,N-dimethylarginine	13	43	487	10815	6.71153	6.63077e-07	1.43038e-05
S-Ethylisothiourea	13	43	487	10815	6.71153	6.63077e-07	1.43038e-05
Methyltrienolone	17	78	483	10780	4.86284	7.07665e-07	1.52479e-05
Nabumetone	15	60	485	10798	5.56359	7.27716e-07	1.56256e-05
Tiaprofenic acid	15	60	485	10798	5.56359	7.27716e-07	1.56256e-05
Dihydralazine	15	60	485	10798	5.56359	7.27716e-07	1.56256e-05
Tolazoline	20	108	480	10750	4.14644	7.30804e-07	1.56738e-05
Phentermine	16	69	484	10789	5.16743	7.39263e-07	1.58369e-05
Methylphenidate	18	88	482	10770	4.56904	7.49318e-07	1.60338e-05
Sodium carbonate	11	29	489	10829	8.39677	7.80328e-07	1.66398e-05
Sapitinib	11	29	489	10829	8.39677	7.80328e-07	1.66398e-05
Solamargine	11	29	489	10829	8.39677	7.80328e-07	1.66398e-05
Alisertib	23	141	477	10717	3.66392	7.88153e-07	1.67874e-05
Emedastine	14	52	486	10806	5.98392	8.03907e-07	1.71034e-05
Beta-(2-Naphthyl)-Alanine	13	44	487	10814	6.55903	8.24977e-07	1.75237e-05
Sibutramine	17	79	483	10779	4.80093	8.25551e-07	1.75237e-05
Dinaciclib	26	176	474	10682	3.32854	8.26617e-07	1.75263e-05
3-Bromo-7-Nitroindazole	15	61	485	10797	5.47332	8.70552e-07	1.84368e-05
Mesoridazine	26	177	474	10681	3.30943	9.09808e-07	1.92243e-05
Fentanyl	26	177	474	10681	3.30943	9.09808e-07	1.92243e-05
Mephedrone	12	37	488	10821	7.18876	9.6602e-07	2.03889e-05
Flavin adenine dinucleotide	18	90	482	10768	4.46689	9.96158e-07	2.10011e-05
Dofetilide	11	30	489	10828	8.11654	1.0246e-06	2.15763e-05
Ketoprofen	24	155	476	10703	3.48091	1.04399e-06	2.19596e-05
Triflupromazine	23	144	477	10714	3.58678	1.08989e-06	2.28993e-05
Cysteamine	22	133	478	10725	3.71031	1.11336e-06	2.3366e-05
Onapristone	18	91	482	10767	4.41741	1.14541e-06	2.40113e-05
Aceclofenac	14	54	486	10804	5.76142	1.18011e-06	2.47109e-05
2-({[3,5-DIFLUORO-3'-(TRIFLUOROMETHOXY)BIPHENYL-4-YL]AMINO}CARBONYL)CYCLOPENT-1-ENE-1-CARBOXYLIC ACID	13	46	487	10812	6.2713	1.25798e-06	2.62526e-05
Selenomethionine	13	46	487	10812	6.2713	1.25798e-06	2.62526e-05
GW-406381	13	46	487	10812	6.2713	1.25798e-06	2.62526e-05
Boric acid	10	24	490	10834	9.20811	1.26101e-06	2.62864e-05
Brompheniramine	17	82	483	10776	4.6241	1.29364e-06	2.69364e-05
Norvaline	11	31	489	10827	7.85439	1.33371e-06	2.77397e-05
RG-4733	20	113	480	10745	3.9613	1.36327e-06	2.82911e-05
8-(2,5-Dimethoxy-Benzyl)-2-Fluoro-9h-Purin-6-Ylamine	20	113	480	10745	3.9613	1.36327e-06	2.82911e-05
Aluminum chloride	14	55	486	10803	5.6562	1.42172e-06	2.94711e-05
Bromfenac	15	64	485	10794	5.21457	1.4627e-06	3.02194e-05
Picrotoxin	15	64	485	10794	5.21457	1.4627e-06	3.02194e-05
Cyamemazine	15	64	485	10794	5.21457	1.4627e-06	3.02194e-05
Methylphenobarbital	17	83	483	10775	4.56778	1.49629e-06	3.08106e-05
Ximelagatran	17	83	483	10775	4.56778	1.49629e-06	3.08106e-05
Metergoline	17	83	483	10775	4.56778	1.49629e-06	3.08106e-05
Diflunisal	16	74	484	10784	4.81608	1.64531e-06	3.38415e-05
SGI-1776	19	104	481	10754	4.08369	1.65282e-06	3.39584e-05
Procainamide	14	56	486	10802	5.55415	1.7066e-06	3.49089e-05
Ondansetron	14	56	486	10802	5.55415	1.7066e-06	3.49089e-05
Cycloserine	14	56	486	10802	5.55415	1.7066e-06	3.49089e-05
Eletriptan	14	56	486	10802	5.55415	1.7066e-06	3.49089e-05
Thiotepa	11	32	489	10826	7.60862	1.72189e-06	3.51443e-05
N-Acetyl Serotonin	11	32	489	10826	7.60862	1.72189e-06	3.51443e-05
Arundic acid	15	65	485	10793	5.13408	1.72859e-06	3.52036e-05
Foretinib	15	65	485	10793	5.13408	1.72859e-06	3.52036e-05
Fluphenazine	34	287	466	10571	2.68701	1.80229e-06	3.66643e-05
8-Bromo-Adenosine-5'-Monophosphate	12	40	488	10818	6.64822	1.91527e-06	3.87506e-05
PF-03758309	12	40	488	10818	6.64822	1.91527e-06	3.87506e-05
Oleic Acid	12	40	488	10818	6.64822	1.91527e-06	3.87506e-05
Palmitoleic Acid	12	40	488	10818	6.64822	1.91527e-06	3.87506e-05
Quinidine barbiturate	12	40	488	10818	6.64822	1.91527e-06	3.87506e-05
Mefenamic acid	18	95	482	10763	4.22992	1.96721e-06	3.9758e-05
Vismodegib	17	85	483	10773	4.45971	1.98977e-06	4.01704e-05
Sarpogrelate	15	66	485	10792	5.05638	2.03701e-06	4.10794e-05
Galunisertib	14	57	486	10801	5.45762	2.04139e-06	4.11231e-05
Pipamperone	27	199	473	10659	3.05699	2.21839e-06	4.46402e-05
Abexinostat	16	76	484	10782	4.68815	2.22762e-06	4.47774e-05
Coenzyme M	10	26	490	10832	8.49905	2.25757e-06	4.50866e-05
Mapracorat	10	26	490	10832	8.49905	2.25757e-06	4.50866e-05
IC261	10	26	490	10832	8.49905	2.25757e-06	4.50866e-05
8-BENZO[1,3]DIOXOL-,5-YLMETHYL-9-BUTYL-9H-	10	26	490	10832	8.49905	2.25757e-06	4.50866e-05
4-(2-methoxyethoxy)-6-methylpyrimidin-2-amine	10	26	490	10832	8.49905	2.25757e-06	4.50866e-05
9-Butyl-8-(3-Methoxybenzyl)-9h-Purin-6-Amine	10	26	490	10832	8.49905	2.25757e-06	4.50866e-05
5-Fluoro-2'-Deoxyuridine-5'-Monophosphate	13	49	487	10809	5.88631	2.2878e-06	4.53007e-05
Lornoxicam	13	49	487	10809	5.88631	2.2878e-06	4.53007e-05
Suprofen	13	49	487	10809	5.88631	2.2878e-06	4.53007e-05
Nepafenac	13	49	487	10809	5.88631	2.2878e-06	4.53007e-05
Fenoprofen	13	49	487	10809	5.88631	2.2878e-06	4.53007e-05
Lumiracoxib	13	49	487	10809	5.88631	2.2878e-06	4.53007e-05
Antrafenine	13	49	487	10809	5.88631	2.2878e-06	4.53007e-05
Antipyrine	13	49	487	10809	5.88631	2.2878e-06	4.53007e-05
Piperine	19	107	481	10751	3.96821	2.39735e-06	4.74194e-05
Guanfacine	14	58	486	10800	5.36228	2.43358e-06	4.80848e-05
Aleglitazar	16	77	484	10781	4.62727	2.58319e-06	5.09866e-05
Aminophylline	22	141	478	10717	3.49754	2.6289e-06	5.16157e-05
Imidazole	22	141	478	10717	3.49754	2.6289e-06	5.16157e-05
Lansoprazole	22	141	478	10717	3.49754	2.6289e-06	5.16157e-05
Ticagrelor	9	20	491	10838	9.92753	2.62895e-06	5.16157e-05
Prasugrel	9	20	491	10838	9.92753	2.62895e-06	5.16157e-05
Sertindole	21	130	479	10728	3.61707	2.72687e-06	5.34817e-05
Mimosine	20	119	480	10739	3.75893	2.75886e-06	5.40519e-05
Mycophenolate mofetil	11	34	489	10824	7.15846	2.80506e-06	5.48528e-05
N-Omega-Hydroxy-L-Arginine	15	68	485	10790	4.90588	2.80564e-06	5.48528e-05
Tetracaine	10	27	490	10831	8.18396	2.97317e-06	5.8006e-05
Gamma-Carboxy-Glutamic Acid	10	27	490	10831	8.18396	2.97317e-06	5.8006e-05
Resatorvid	16	78	484	10780	4.56731	2.98892e-06	5.8252e-05
Perphenazine	29	228	471	10630	2.87018	2.9986e-06	5.83795e-05
Azelastine	21	131	479	10727	3.5892	3.03688e-06	5.9001e-05
Guanethidine	21	131	479	10727	3.5892	3.03688e-06	5.9001e-05
Artemisinin	18	99	482	10759	4.05763	3.29018e-06	6.38554e-05
L-Citrulline	14	60	486	10798	5.18264	3.42479e-06	6.63985e-05
Iloperidone	29	230	471	10628	2.8447	3.50345e-06	6.78528e-05
Phylloquinone	9	21	491	10837	9.45429	3.61045e-06	6.98523e-05
Memantine	25	180	475	10678	3.12168	3.63801e-06	7.03121e-05
6-AMINO-BENZO[DE]ISOQUINOLINE-1,3-DIONE	15	70	485	10788	4.76506	3.82406e-06	7.38311e-05
Furosemide	19	111	481	10747	3.824	3.8605e-06	7.43801e-05
Zebularine	19	111	481	10747	3.824	3.8605e-06	7.43801e-05
10-Propargyl-5,8-Dideazafolic Acid	10	28	490	10830	7.8914	3.87786e-06	7.46371e-05
Beta carotene	11	36	489	10822	6.7598	4.44334e-06	8.5344e-05
Tiopronin	11	36	489	10822	6.7598	4.44334e-06	8.5344e-05
Primaquine	16	81	484	10777	4.3972	4.57159e-06	8.77167e-05
Pargyline	14	62	486	10796	5.01397	4.76033e-06	9.12438e-05
3-(4-HYDROXY-PHENYL)PYRUVIC ACID	13	53	487	10805	5.44031	4.79183e-06	9.17529e-05
Digoxin	19	113	481	10745	3.75488	4.86034e-06	9.29689e-05
Risedronate	17	92	483	10766	4.11787	5.0872e-06	9.72081e-05
Trimethoprim	15	72	485	10786	4.63189	5.16063e-06	9.851e-05
Momelotinib	16	82	484	10776	4.3432	5.24583e-06	0.000100033
Promethazine	27	210	473	10648	2.89391	5.50274e-06	0.000104825
Bromazepam	11	37	489	10821	6.57712	5.53857e-06	0.000105184
Cefalotin	11	37	489	10821	6.57712	5.53857e-06	0.000105184
Fendiline	11	37	489	10821	6.57712	5.53857e-06	0.000105184
Acamprosate	14	63	486	10795	4.93425	5.58749e-06	0.000106004
Trimipramine	19	115	481	10743	3.68904	6.08837e-06	0.000115389
Lercanidipine	7	11	493	10847	13.9893	6.40259e-06	0.000121221
Chlorothiazide	14	64	486	10794	4.8569	6.53979e-06	0.000123604
Ebastine	9	23	491	10835	8.63146	6.54179e-06	0.000123604
Phenylbutazone	18	105	482	10753	3.82394	6.79973e-06	0.000128347
Repaglinide	15	74	485	10784	4.50599	6.89896e-06	0.00012979
Tolbutamide	15	74	485	10784	4.50599	6.89896e-06	0.00012979
Aminosalicylic Acid	15	74	485	10784	4.50599	6.89896e-06	0.00012979
Zuclopenthixol	24	175	476	10683	3.07741	6.90414e-06	0.00012979
Sonidegib	23	163	477	10695	3.1632	7.05141e-06	0.000132425
Dichloroacetic Acid	20	128	480	10730	3.49215	7.33414e-06	0.000137595
Phenoxybenzamine	19	117	481	10741	3.62547	7.58957e-06	0.000142244
Temozolomide	20	129	480	10729	3.46476	8.13144e-06	0.000152246
Benzquinamide	18	107	482	10751	3.75104	8.56406e-06	0.000160184
Levothyroxine	16	86	484	10772	4.13976	8.9219e-06	0.00016671
Nisoldipine	13	57	487	10801	5.05751	9.46663e-06	0.000176711
Methylthioninium	18	108	482	10750	3.71604	9.59184e-06	0.000178868
Piribedil	23	167	477	10691	3.08629	1.00697e-05	0.00018759
Rebastinib	10	32	490	10826	6.90173	1.02982e-05	0.000191509
Methysergide	14	67	486	10791	4.63829	1.03169e-05	0.000191509
Domiphen	8	18	492	10840	9.78695	1.03213e-05	0.000191509
Benzethonium	8	18	492	10840	9.78695	1.03213e-05	0.000191509
Sapropterin	11	40	489	10818	6.08126	1.03562e-05	0.000191965
Mycophenolic acid	15	77	485	10781	4.32922	1.04871e-05	0.000194197
Sotrastaurin	17	98	483	10760	3.8639	1.06492e-05	0.000197003
MK-212	13	58	487	10800	4.96875	1.11309e-05	0.000205301
M-chlorophenylpiperazine	13	58	487	10800	4.96875	1.11309e-05	0.000205301
3,4,5-Trimethoxyamphetamine	13	58	487	10800	4.96875	1.11309e-05	0.000205301
Sincalide	9	25	491	10833	7.94046	1.13068e-05	0.000208338
Pyridoxal Phosphate	16	88	484	10770	4.04501	1.15086e-05	0.000211846
Famotidine	11	41	489	10817	5.93257	1.26208e-05	0.000231632
Lomustine	11	41	489	10817	5.93257	1.26208e-05	0.000231632
13-Acetylphorbol	11	41	489	10817	5.93257	1.26208e-05	0.000231632
Fenoterol	16	89	484	10769	3.99924	1.30368e-05	0.000238794
Glutathione disulfide	16	89	484	10769	3.99924	1.30368e-05	0.000238794
Salmeterol	23	170	477	10688	3.03099	1.30551e-05	0.000238893
PX-12	17	100	483	10758	3.78605	1.34571e-05	0.000246007
Picropodophyllin	14	69	486	10789	4.50308	1.38032e-05	0.000252085
AZD-7762	13	60	487	10798	4.80263	1.52477e-05	0.000278193
Xanthine	11	42	489	10816	5.7909	1.53034e-05	0.000278662
Grepafloxacin	11	42	489	10816	5.7909	1.53034e-05	0.000278662
Thieno[2,3-B]Pyridine-2-Carboxamidine	6	8	494	10850	16.4613	1.56797e-05	0.0002844
(2R)-1-(2,6-dimethylphenoxy)propan-2-amine	6	8	494	10850	16.4613	1.56797e-05	0.0002844
1-[4-(2-oxo-2-phenylethyl)phenyl]guanidine	6	8	494	10850	16.4613	1.56797e-05	0.0002844
6-(N-Phenylcarbamyl)-2-Naphthalenecarboxamidine	6	8	494	10850	16.4613	1.56797e-05	0.0002844
Melarsoprol	12	51	488	10807	5.20909	1.59235e-05	0.000288538
Selenic acid	17	102	483	10756	3.71044	1.6908e-05	0.000306081
D-Serine	15	81	485	10777	4.11403	1.78055e-05	0.000322014
Adapalene	14	71	486	10787	4.37546	1.82906e-05	0.000330464
Muscimol	18	114	482	10744	3.51884	1.84351e-05	0.000332678
Putrescine	11	43	489	10815	5.65579	1.84668e-05	0.000332678
Levosimendan	11	43	489	10815	5.65579	1.84668e-05	0.000332678
Glipizide	16	92	484	10766	3.86793	1.87621e-05	0.00033767
2'-Deoxycytidine	12	52	488	10806	5.1089	1.8828e-05	0.000338528
Strontium ranelate	8	20	492	10838	8.80755	1.89948e-05	0.000340866
N-Formylmethionine	8	20	492	10838	8.80755	1.89948e-05	0.000340866
Domperidone	19	126	481	10732	3.36384	1.93395e-05	0.000346717
Lurasidone	20	138	480	10720	3.23612	1.96855e-05	0.000352581
3-Deaza-Adenosine	10	35	490	10823	6.30771	1.98235e-05	0.000354369
Saxagliptin	10	35	490	10823	6.30771	1.98235e-05	0.000354369
Apraclonidine	13	62	487	10796	4.64689	2.06448e-05	0.000368341
Fluocinonide	13	62	487	10796	4.64689	2.06448e-05	0.000368341
Tranylcypromine	14	72	486	10786	4.31432	2.09822e-05	0.000374002
Propiomazine	23	176	477	10682	2.92605	2.154e-05	0.000383576
Isosorbide Mononitrate	11	44	489	10814	5.52605	2.21812e-05	0.000394616
Etoricoxib	15	83	485	10775	4.01425	2.29337e-05	0.000407613
Thioproperazine	21	152	479	10706	3.0874	2.33658e-05	0.000414896
L-Valine	9	28	491	10830	7.08695	2.38326e-05	0.000422377
Thiamylal	9	28	491	10830	7.08695	2.38326e-05	0.000422377
8-cyclopentyl-1,3-dipropylxanthine	18	117	482	10741	3.42768	2.51459e-05	0.000444802
Calcium Chloride	18	117	482	10741	3.42768	2.51459e-05	0.000444802
Sulpiride	19	129	481	10729	3.28471	2.59157e-05	0.000457983
Gpi-1046	12	54	488	10804	4.91818	2.60488e-05	0.000459898
S-Ethyl-N-Phenyl-Isothiourea	11	45	489	10813	5.40354	2.65247e-05	0.000467855
Lutein	16	95	484	10763	3.74411	2.66184e-05	0.000469063
Felodipine	14	74	486	10784	4.19699	2.743e-05	0.000482907
Chloroprocaine	13	64	487	10794	4.50093	2.76469e-05	0.000486264
Flupentixol	21	154	479	10704	3.04675	2.78223e-05	0.000488886
TAK-733	7	15	493	10843	10.258	2.94188e-05	0.000515964
Alpha-Methyl-N-Acetyl-D-Glucosamine	7	15	493	10843	10.258	2.94188e-05	0.000515964
Imidapril	12	55	488	10803	4.8285	3.04862e-05	0.000529683
Desflurane	12	55	488	10803	4.8285	3.04862e-05	0.000529683
Efatutazone	12	55	488	10803	4.8285	3.04862e-05	0.000529683
(2S)-2-(4-ethylphenoxy)-3-phenylpropanoic acid	12	55	488	10803	4.8285	3.04862e-05	0.000529683
Capric acid	12	55	488	10803	4.8285	3.04862e-05	0.000529683
(2S)-2-(biphenyl-4-yloxy)-3-phenylpropanoic acid	12	55	488	10803	4.8285	3.04862e-05	0.000529683
(2S)-5-hydroxy-2-(4-hydroxyphenyl)-7-methoxy-2,3-dihydro-4H-chromen-4-one	12	55	488	10803	4.8285	3.04862e-05	0.000529683
3-(5-methoxy-1H-indol-3-yl)propanoic acid	12	55	488	10803	4.8285	3.04862e-05	0.000529683
(2S)-2-(4-chlorophenoxy)-3-phenylpropanoic acid	12	55	488	10803	4.8285	3.04862e-05	0.000529683
2,4-thiazolidinedione	12	55	488	10803	4.8285	3.04862e-05	0.000529683
Glycine betaine	20	143	480	10715	3.12154	3.11462e-05	0.000540643
Batimastat	14	75	486	10783	4.14069	3.12625e-05	0.00054165
2-PHENYL-4H-BENZO[H]CHROMEN-4-ONE	14	75	486	10783	4.14069	3.12625e-05	0.00054165
Rifabutin	11	46	489	10812	5.28562	3.15835e-05	0.000546702
Benzphetamine	15	86	485	10772	3.87332	3.30732e-05	0.000571727
K201	8	22	492	10836	8.00648	3.30908e-05	0.000571727
Orphenadrine	16	97	484	10761	3.66641	3.33562e-05	0.000575242
Montelukast	16	97	484	10761	3.66641	3.33562e-05	0.000575242
N-Ethylmaleimide	22	169	478	10689	2.91057	3.41938e-05	0.000589139
Angiotensin 1-7	10	38	490	10820	5.80887	3.60902e-05	0.000621237
Xylometazoline	13	66	487	10792	4.36378	3.66419e-05	0.000628985
Dapiprazole	13	66	487	10792	4.36378	3.66419e-05	0.000628985
Trimazosin	13	66	487	10792	4.36378	3.66419e-05	0.000628985
Metoclopramide	20	145	480	10713	3.07792	3.71957e-05	0.000637902
Escitalopram	18	121	482	10737	3.31315	3.7447e-05	0.00064162
N,N-dimethylformamide	8	23	492	10835	7.6582	4.28995e-05	0.000734365
Cetirizine	17	111	483	10747	3.40708	4.42277e-05	0.000756405
Indirubin	19	136	481	10722	3.11365	4.96011e-05	0.000847523
Dapsone	14	79	486	10779	3.9298	5.16965e-05	0.000882516
Octreotide	11	49	489	10809	4.96037	5.20559e-05	0.000886207
3-Tyrosine	11	49	489	10809	4.96037	5.20559e-05	0.000886207
Benzoctamine	11	49	489	10809	4.96037	5.20559e-05	0.000886207
Nilutamide	13	69	487	10789	4.17298	5.48989e-05	0.000923943
Tosyl-D-Proline	8	24	492	10834	7.33711	5.50187e-05	0.000923943
(6S)-5,6,7,8-tetrahydrofolate	8	24	492	10834	7.33711	5.50187e-05	0.000923943
N-[Tosyl-D-Prolinyl]Amino-Ethanethiol	8	24	492	10834	7.33711	5.50187e-05	0.000923943
5,10-Methylene-6-Hydrofolic Acid	8	24	492	10834	7.33711	5.50187e-05	0.000923943
3-DIPHENOL-6-NITRO-3H-BENZO[DE]ISOCHROMEN-1-ONE	8	24	492	10834	7.33711	5.50187e-05	0.000923943
N-Carboxymethionine	8	24	492	10834	7.33711	5.50187e-05	0.000923943
N,O-Didansyl-L-Tyrosine	8	24	492	10834	7.33711	5.50187e-05	0.000923943
Flucytosine	8	24	492	10834	7.33711	5.50187e-05	0.000923943
Sp-876	8	24	492	10834	7.33711	5.50187e-05	0.000923943
Sp-722	8	24	492	10834	7.33711	5.50187e-05	0.000923943
6-ETHYL-5-PHENYLPYRIMIDINE-2,4-DIAMINE	8	24	492	10834	7.33711	5.50187e-05	0.000923943
LY341770	8	24	492	10834	7.33711	5.50187e-05	0.000923943
2-bromophenol	8	24	492	10834	7.33711	5.50187e-05	0.000923943
Levoleucovorin	8	24	492	10834	7.33711	5.50187e-05	0.000923943
Bivalirudin	12	59	488	10799	4.49965	5.54546e-05	0.000930422
Modafinil	16	102	484	10756	3.48529	5.72034e-05	0.000958898
Carnosine	15	91	485	10767	3.65841	5.88705e-05	0.000985953
Acepromazine	19	138	481	10720	3.06797	5.92211e-05	0.000990932
Phenylpropanolamine	17	114	483	10744	3.3165	5.96114e-05	0.000996565
Amisulpride	18	126	482	10732	3.18023	6.01621e-05	0.00100487
Olaparib	13	70	487	10788	4.11303	6.2531e-05	0.001043
Abacavir	10	41	490	10817	5.38255	6.26139e-05	0.001043
Mepivacaine	10	41	490	10817	5.38255	6.26139e-05	0.001043
Bethanidine	14	81	486	10777	3.83221	6.57224e-05	0.0010938
D-phenylalanyl-N-benzyl-L-prolinamide	8	25	492	10833	7.04307	6.98574e-05	0.00114923
6-(2-HYDROXY-CYCLOPENTYL)-7-OXO-HEPTANAMIDINE	8	25	492	10833	7.04307	6.98574e-05	0.00114923
D-leucyl-N-(4-carbamimidoylbenzyl)-L-prolinamide	8	25	492	10833	7.04307	6.98574e-05	0.00114923
Activated charcoal	8	25	492	10833	7.04307	6.98574e-05	0.00114923
D-leucyl-N-(3-chlorobenzyl)-L-prolinamide	8	25	492	10833	7.04307	6.98574e-05	0.00114923
4-TERT-BUTYLBENZENESULFONIC ACID	8	25	492	10833	7.04307	6.98574e-05	0.00114923
Argatroban	8	25	492	10833	7.04307	6.98574e-05	0.00114923
Dabigatran etexilate	8	25	492	10833	7.04307	6.98574e-05	0.00114923
D-phenylalanyl-N-(3-chlorobenzyl)-L-prolinamide	8	25	492	10833	7.04307	6.98574e-05	0.00114923
D-phenylalanyl-N-(3-methylbenzyl)-L-prolinamide	8	25	492	10833	7.04307	6.98574e-05	0.00114923
4-[3-(4-CHLOROPHENYL)-1H-PYRAZOL-5-YL]PIPERIDINE	8	25	492	10833	7.04307	6.98574e-05	0.00114923
D-phenylalanyl-N-(3-fluorobenzyl)-L-prolinamide	8	25	492	10833	7.04307	6.98574e-05	0.00114923
2-NAPHTHALENESULFONIC ACID	8	25	492	10833	7.04307	6.98574e-05	0.00114923
Glutaral	9	33	491	10825	6.01041	7.01946e-05	0.00115376
Dihydromorphine	13	71	487	10787	4.05478	7.10676e-05	0.00116604
Azelaic Acid	13	71	487	10787	4.05478	7.10676e-05	0.00116604
Ibipinabant	17	116	483	10742	3.25873	7.23269e-05	0.00118461
Erythromycin	17	116	483	10742	3.25873	7.23269e-05	0.00118461
6-{[(CYCLOHEXYLAMINO)CARBONYL]AMINO}HEXANOIC ACID	7	18	493	10840	8.54744	7.39035e-05	0.00120831
Tandutinib	7	18	493	10840	8.54744	7.39035e-05	0.00120831
Tizanidine	10	42	490	10816	5.25395	7.4517e-05	0.00121727
Oxatomide	15	94	485	10764	3.54085	8.16675e-05	0.0013329
Dexfosfoserine	14	83	486	10775	3.7385	8.29573e-05	0.00134968
SB-409513	11	52	489	10806	4.67313	8.30137e-05	0.00134968
2-Cyclopropylmethylenepropanal	6	12	494	10846	10.9711	8.33496e-05	0.00134968
1-Methyl-2-Oxy-5,5-Dimethyl Pyrrolidine	6	12	494	10846	10.9711	8.33496e-05	0.00134968
Tinoridine	6	12	494	10846	10.9711	8.33496e-05	0.00134968
Remikiren	6	12	494	10846	10.9711	8.33496e-05	0.00134968
N-Methyl-N-(Methylbenzyl)Formamide	6	12	494	10846	10.9711	8.33496e-05	0.00134968
Enalkiren	6	12	494	10846	10.9711	8.33496e-05	0.00134968
2-Methyl-3-(2-Aminothiazolo)Propanal	6	12	494	10846	10.9711	8.33496e-05	0.00134968
Amlexanox	12	62	488	10796	4.28081	8.43038e-05	0.00136394
Nilvadipine	9	34	491	10824	5.83327	8.53615e-05	0.00137985
Dyphylline	16	106	484	10752	3.35255	8.60001e-05	0.00138897
Cobimetinib	8	26	492	10832	6.77178	8.7873e-05	0.00140941
1,2,5,8-tetrahydroxyanthracene-9,10-dione	8	26	492	10832	6.77178	8.7873e-05	0.00140941
2-Aminothiazoline	8	26	492	10832	6.77178	8.7873e-05	0.00140941
S-Isopropyl-Isothiourea	8	26	492	10832	6.77178	8.7873e-05	0.00140941
7-Nitroindazole-2-Carboxamidine	8	26	492	10832	6.77178	8.7873e-05	0.00140941
Tilarginine	8	26	492	10832	6.77178	8.7873e-05	0.00140941
2,4-Diamino-6-Phenyl-5,6,7,8,-Tetrahydropteridine	8	26	492	10832	6.77178	8.7873e-05	0.00140941
Se-Ethyl-Isoselenourea	8	26	492	10832	6.77178	8.7873e-05	0.00140941
Levonordefrin	13	73	487	10785	3.94309	9.12131e-05	0.00145794
Guanadrel	13	73	487	10785	3.94309	9.12131e-05	0.00145794
Ibrutinib	13	73	487	10785	3.94309	9.12131e-05	0.00145794
Apomine	13	73	487	10785	3.94309	9.12131e-05	0.00145794
Alectinib	14	84	486	10774	3.69376	9.29612e-05	0.00148461
Pethidine	16	107	484	10751	3.32091	9.49336e-05	0.00151481
(3-{3-[[2-Chloro-3-(Trifluoromethyl)Benzyl](2,2-Diphenylethyl)Amino]Propoxy}Phenyl)Acetic Acid	17	119	483	10739	3.17571	9.58809e-05	0.0015273
Dienogest	17	119	483	10739	3.17571	9.58809e-05	0.0015273
Phencyclidine	11	53	489	10805	4.5846	9.63353e-05	0.0015306
para-Coumaric Acid	11	53	489	10805	4.5846	9.63353e-05	0.0015306
MMDA	11	53	489	10805	4.5846	9.63353e-05	0.0015306
D-glucitol 6-phosphate	7	19	493	10839	8.09748	9.73285e-05	0.00154506
Cilnidipine	5	7	495	10851	15.6522	9.92137e-05	0.00157364
Zenarestat	9	35	491	10823	5.66619	0.000103187	0.00162969
Zomepirac	9	35	491	10823	5.66619	0.000103187	0.00162969
Estazolam	9	35	491	10823	5.66619	0.000103187	0.00162969
Brivanib alaninate	9	35	491	10823	5.66619	0.000103187	0.00162969
Clavulanate	9	35	491	10823	5.66619	0.000103187	0.00162969
Econazole	10	44	490	10814	5.0137	0.000104156	0.00164361
TAK-593	8	27	492	10831	6.52132	0.000109574	0.0017247
[(2-AMINO-ALPHA-METHOXYIMINO-4-THIAZOLYLACETYL)AMINO]METHYLBORONIC ACID	8	27	492	10831	6.52132	0.000109574	0.0017247
CP-547632	8	27	492	10831	6.52132	0.000109574	0.0017247
Diphenhydramine	15	97	485	10761	3.4304	0.000111831	0.00175874
methyl 4-(2,3-dihydroxy-5-methylphenoxy)-2-hydroxy-6-methylbenzoate	6	13	494	10845	10.1266	0.000117317	0.00184345
N-[2-(4-BROMOCINNAMYLAMINO)ETHYL]-5-ISOQUINOLINE SULFONAMIDE	9	36	491	10822	5.50752	0.000124027	0.00194726
Ethosuximide	7	20	493	10838	7.69252	0.000126456	0.00198037
Nimustine	7	20	493	10838	7.69252	0.000126456	0.00198037
Fluvoxamine	7	20	493	10838	7.69252	0.000126456	0.00198037
Bufotenine	8	28	492	10830	6.2862	0.000135521	0.00210987
Pruvanserin	8	28	492	10830	6.2862	0.000135521	0.00210987
Cyclobenzaprine	8	28	492	10830	6.2862	0.000135521	0.00210987
2,5-Dimethoxy-4-ethylamphetamine	8	28	492	10830	6.2862	0.000135521	0.00210987
Amperozide	8	28	492	10830	6.2862	0.000135521	0.00210987
2,4-Dihydroxybenzoic Acid	8	28	492	10830	6.2862	0.000135521	0.00210987
Pimavanserin	8	28	492	10830	6.2862	0.000135521	0.00210987
Molindone	19	148	481	10710	2.85805	0.000136649	0.00212566
Indirubin-5-Sulphonate	16	111	484	10747	3.20008	0.000139311	0.00216525
Uracil	10	46	490	10812	4.7954	0.000143209	0.00222397
Aminocaproic Acid	13	77	487	10781	3.73637	0.000146687	0.00227608
Cloxazolam	9	37	491	10821	5.35906	0.000148274	0.00229879
Cyclandelate	5	8	495	10850	13.6886	0.000155407	0.00240735
Ketobemidone	14	89	486	10769	3.4849	0.000160304	0.00248115
(11E)-OCTADEC-11-ENOIC ACID	10	47	490	10811	4.69264	0.000166959	0.00257986
Heptyl-Beta-D-Glucopyranoside	10	47	490	10811	4.69264	0.000166959	0.00257986
Theobromine	14	90	486	10768	3.44587	0.000177934	0.00274715
Danusertib	15	102	485	10756	3.26076	0.000183828	0.00283515
Allylestrenol	13	79	487	10779	3.64134	0.000183939	0.00283515
Trichlormethiazide	10	48	490	10810	4.59475	0.00019394	0.00298682
Deslanoside	7	22	493	10836	6.99081	0.000205883	0.00316288
Acetyldigitoxin	7	22	493	10836	6.99081	0.000205883	0.00316288
Dodecyl Sulfate	7	22	493	10836	6.99081	0.000205883	0.00316288
Pralatrexate	9	39	491	10819	5.08399	0.00020872	0.00320382
Pipotiazine	17	128	483	10730	2.95	0.000211568	0.00324486
3-Hydroxy-3-Methyl-Glutaric Acid	6	15	494	10843	8.77598	0.000217631	0.00333509
Barium sulfate	10	49	490	10809	4.50068	0.000224491	0.00343455
Fostamatinib	10	49	490	10809	4.50068	0.000224491	0.00343455
Vincristine	13	81	487	10777	3.55091	0.000229034	0.00349543
Dipivefrin	13	81	487	10777	3.55091	0.000229034	0.00349543
Acetazolamide	13	81	487	10777	3.55091	0.000229034	0.00349543
Duroquinone	5	9	495	10849	12.1665	0.000233032	0.00354189
Apaziquone	5	9	495	10849	12.1665	0.000233032	0.00354189
Bishydroxy[2h-1-Benzopyran-2-One,1,2-Benzopyrone]	5	9	495	10849	12.1665	0.000233032	0.00354189
Beta-Hydroxyasparagine	5	9	495	10849	12.1665	0.000233032	0.00354189
Cefoxitin	5	9	495	10849	12.1665	0.000233032	0.00354189
Thiethylperazine	19	155	481	10703	2.72723	0.00023437	0.00355931
Clioquinol	15	105	485	10753	3.16674	0.000243999	0.00369647
Blonanserin	15	105	485	10753	3.16674	0.000243999	0.00369647
Thiothixene	15	105	485	10753	3.16674	0.000243999	0.00369647
Ceftriaxone	8	31	492	10827	5.67703	0.000245299	0.00371011
Febuxostat	8	31	492	10827	5.67703	0.000245299	0.00371011
2-Allylphenol	9	40	491	10818	4.95554	0.000245875	0.00371278
Mazindol	9	40	491	10818	4.95554	0.000245875	0.00371278
Cinnarizine	11	60	489	10798	4.04751	0.000251222	0.00378737
Levomethadyl Acetate	11	60	489	10798	4.04751	0.000251222	0.00378737
(4-AMINO-2-{[1-(METHYLSULFONYL)PIPERIDIN-4-YL]AMINO}PYRIMIDIN-5-YL)(2,3-DIFLUORO-6-METHOXYPHENYL)METHANONE	13	82	487	10776	3.50729	0.000254925	0.00384008
Omapatrilat	10	50	490	10808	4.41029	0.000258978	0.00389796
Tiapride	15	107	485	10751	3.10698	0.000292962	0.00440589
Sorbinil	8	32	492	10826	5.49831	0.000294983	0.00441841
Fructose-6-Phosphate	8	32	492	10826	5.49831	0.000294983	0.00441841
Aniracetam	8	32	492	10826	5.49831	0.000294983	0.00441841
Clonazepam	8	32	492	10826	5.49831	0.000294983	0.00441841
Glucosamine	8	32	492	10826	5.49831	0.000294983	0.00441841
Tianeptine	10	51	490	10807	4.32345	0.000297791	0.00445687
Clofazimine	15	108	485	10750	3.07794	0.000320466	0.00479237
Glycerol-2-Phosphate	7	24	493	10834	6.40612	0.000321347	0.00479396
Ticrynafen	7	24	493	10834	6.40612	0.000321347	0.00479396
Desvenlafaxine	7	24	493	10834	6.40612	0.000321347	0.00479396
Secobarbital	14	96	486	10762	3.22875	0.000322972	0.00481434
Dydrogesterone	12	73	488	10785	3.6321	0.000325837	0.00485316
Galantamine	9	42	491	10816	4.71973	0.000336725	0.00500547
Piclamilast	9	42	491	10816	4.71973	0.000336725	0.00500547
Phenelzine	16	121	484	10737	2.93294	0.000336872	0.00500547
Mefloquine	10	52	490	10806	4.23995	0.000341347	0.00506791
Prochlorperazine	17	134	483	10724	2.81637	0.000344078	0.00510437
L-Glutamine	13	85	487	10773	3.38258	0.000348129	0.00516035
Diosmin	8	33	492	10825	5.33213	0.000352589	0.00522229
Dobutamine	11	63	489	10795	3.85396	0.000364108	0.00538861
Simendan	6	17	494	10841	7.74353	0.000375568	0.00553616
Prenylamine	6	17	494	10841	7.74353	0.000375568	0.00553616
Pentoxyverine	6	17	494	10841	7.74353	0.000375568	0.00553616
Chlorobutanol	6	17	494	10841	7.74353	0.000375568	0.00553616
Clobutinol	6	17	494	10841	7.74353	0.000375568	0.00553616
Tarenflurbil	14	98	486	10760	3.16228	0.000389774	0.00573655
Physostigmine	10	53	490	10805	4.15962	0.000390089	0.00573655
Menthol	10	53	490	10805	4.15962	0.000390089	0.00573655
Oxymetholone	4	5	496	10853	17.4901	0.000391769	0.00575669
Didanosine	12	75	488	10783	3.5347	0.000405623	0.00595085
Axitinib	12	75	488	10783	3.5347	0.000405623	0.00595085
Primidone	11	64	489	10794	3.7935	0.000410116	0.00600727
PD-0325901	11	64	489	10794	3.7935	0.000410116	0.00600727
Mebendazole	8	34	492	10824	5.17488	0.000419035	0.00613308
Diosmetin	10	54	490	10804	4.08228	0.000444488	0.0065005
Dimethyltryptamine	9	44	491	10814	4.50381	0.000453648	0.00662709
Idazoxan	15	112	485	10746	2.96693	0.000453858	0.00662709
Dexketoprofen	5	11	495	10847	9.95501	0.00047251	0.00688861
Malonyl-CoA	5	11	495	10847	9.95501	0.00047251	0.00688861
Drotaverine	6	18	494	10840	7.31143	0.000482328	0.00700973
CC-401	6	18	494	10840	7.31143	0.000482328	0.00700973
Triptorelin	6	18	494	10840	7.31143	0.000482328	0.00700973
Recoflavone	6	18	494	10840	7.31143	0.000482328	0.00700973
Tolrestat	7	26	493	10832	5.91321	0.000483704	0.00701327
Triamcinolone	7	26	493	10832	5.91321	0.000483704	0.00701327
Darunavir	7	26	493	10832	5.91321	0.000483704	0.00701327
Ornithine	8	35	492	10823	5.02598	0.000495303	0.00715909
2'-Monophosphoadenosine 5'-Diphosphoribose	8	35	492	10823	5.02598	0.000495303	0.00715909
Daidzin	8	35	492	10823	5.02598	0.000495303	0.00715909
Raltitrexed	8	35	492	10823	5.02598	0.000495303	0.00715909
Heptabarbital	10	55	490	10803	4.00776	0.000505042	0.00728286
Aprobarbital	10	55	490	10803	4.00776	0.000505042	0.00728286
Barbituric acid derivative	10	55	490	10803	4.00776	0.000505042	0.00728286
T-62	9	45	491	10813	4.40335	0.000523546	0.0075205
Preladenant	9	45	491	10813	4.40335	0.000523546	0.0075205
Regadenoson	9	45	491	10813	4.40335	0.000523546	0.0075205
Nitrazepam	9	45	491	10813	4.40335	0.000523546	0.0075205
(4R,5R)-1,2-dithiane-4,5-diol	9	45	491	10813	4.40335	0.000523546	0.0075205
Flunitrazepam	14	102	486	10756	3.03717	0.000559312	0.00802805
1-Hydroxy-3-Methylbutane	7	27	493	10831	5.69384	0.000586327	0.00840282
Boceprevir	7	27	493	10831	5.69384	0.000586327	0.00840282
Pictilisib	9	46	491	10812	4.30726	0.000602037	0.00862131
Phosphorylcolamine	6	19	494	10839	6.92616	0.000611304	0.00873381
Chlorthalidone	6	19	494	10839	6.92616	0.000611304	0.00873381
Torasemide	6	19	494	10839	6.92616	0.000611304	0.00873381
Brimonidine	12	79	488	10779	3.35451	0.000615334	0.00878463
Codeine	17	142	483	10716	2.65581	0.000628496	0.00896378
GI-181771X	4	6	496	10852	14.5718	0.000630296	0.00896378
Dexloxiglumide	4	6	496	10852	14.5718	0.000630296	0.00896378
Lintitript	4	6	496	10852	14.5718	0.000630296	0.00896378
Mezlocillin	4	6	496	10852	14.5718	0.000630296	0.00896378
Benzylcysteine	5	12	495	10846	9.12529	0.000645348	0.00915577
Methyl isocyanate	5	12	495	10846	9.12529	0.000645348	0.00915577
4-{2-[(7-amino-2-furan-2-yl[1,2,4]triazolo[1,5-a][1,3,5]triazin-5-yl)amino]ethyl}phenol	10	57	490	10801	3.86663	0.000646753	0.00915577
Benzofuran-2-Carboxylic Acid {(S)-3-Methyl-1-[3-Oxo-1-(Pyridin-2-Ylsulfonyl)Azepan-4-Ylcarbamoyl]Butyl}Amide	10	57	490	10801	3.86663	0.000646753	0.00915577
Piclidenoson	10	57	490	10801	3.86663	0.000646753	0.00915577
Istradefylline	10	57	490	10801	3.86663	0.000646753	0.00915577
Flibanserin	8	37	492	10821	4.75415	0.000681556	0.00964111
Astemizole	9	47	491	10811	4.21528	0.000689898	0.00975168
(Z,Z)-4-Hydroxy-N,N,N-Trimethyl-10-Oxo-7-[(1-Oxo-9-Octadecenyl)Oxy]-3,5,9-Trioxa-4-Phosphaheptacos-18-En-1-Aminium-4-Oxide	7	28	493	10830	5.49098	0.000705515	0.00994971
Freselestat	7	28	493	10830	5.49098	0.000705515	0.00994971
Anthranilic acid	7	28	493	10830	5.49098	0.000705515	0.00994971
Binodenoson	11	69	489	10789	3.51664	0.000719773	0.0101431
Voclosporin	6	20	494	10838	6.58007	0.000765496	0.0107792
Ramatroban	9	48	491	10810	4.12714	0.000787948	0.011087
L-Proline	3	2	497	10856	32.7552	0.000793505	0.0111444
KRN-7000	8	38	492	10820	4.62895	0.000793826	0.0111444
Misoprostol	8	38	492	10820	4.62895	0.000793826	0.0111444
beta-Naphthoflavone	15	119	485	10739	2.79063	0.000802308	0.0112549
Buprenorphine	12	82	488	10776	3.23091	0.000826648	0.0115876
Protriptyline	7	29	493	10829	5.30035	0.0008431	0.0118093
SGS-742	5	13	495	10845	8.42343	0.000861501	0.012058
4-(1-methyl-1-phenylethyl)phenol	9	49	491	10809	4.04262	0.000897052	0.0125461
Butabarbital	10	60	490	10798	3.67184	0.0009196	0.0128036
Butalbital	10	60	490	10798	3.67184	0.0009196	0.0128036
Butethal	10	60	490	10798	3.67184	0.0009196	0.0128036
Hexobarbital	10	60	490	10798	3.67184	0.0009196	0.0128036
Talbutal	10	60	490	10798	3.67184	0.0009196	0.0128036
Metharbital	10	60	490	10798	3.67184	0.0009196	0.0128036
3,4-DIHYDRO-4-OXO-3-((5-TRIFLUOROMETHYL-2-BENZOTHIAZOLYL)METHYL)-1-PHTHALAZINE ACETIC ACID	6	21	494	10837	6.26485	0.000948079	0.0131804
Oxybuprocaine	6	21	494	10837	6.26485	0.000948079	0.0131804
Patidegib	4	7	496	10851	12.4969	0.000956155	0.0132827
Barbital	11	72	489	10786	3.36921	0.000984908	0.0136719
Bromperidol	14	109	486	10749	2.84032	0.00100697	0.0139678
Abiraterone	9	50	491	10808	3.9615	0.00101811	0.0141118
Rilpivirine	8	40	492	10818	4.39643	0.00106284	0.014677
Indoramin	8	40	492	10818	4.39643	0.00106284	0.014677
Tolcapone	8	40	492	10818	4.39643	0.00106284	0.014677
Kynurenic Acid	8	40	492	10818	4.39643	0.00106284	0.014677
Cinitapride	8	40	492	10818	4.39643	0.00106284	0.014677
Dextropropoxyphene	10	62	490	10796	3.55293	0.0011492	0.015764
3-Methylthiofentanyl	10	62	490	10796	3.55293	0.0011492	0.015764
Oxycodone	10	62	490	10796	3.55293	0.0011492	0.015764
Levorphanol	10	62	490	10796	3.55293	0.0011492	0.015764
3-Methylfentanyl	10	62	490	10796	3.55293	0.0011492	0.015764
Carfentanil	10	62	490	10796	3.55293	0.0011492	0.015764
Hydromorphone	10	62	490	10796	3.55293	0.0011492	0.015764
Nalbuphine	10	62	490	10796	3.55293	0.0011492	0.015764
Etonitazene	10	62	490	10796	3.55293	0.0011492	0.015764
Bimatoprost	9	51	491	10807	3.88358	0.00115208	0.0157918
Micafungin	6	22	494	10836	5.98002	0.00116239	0.0159214
Levamisole	7	31	493	10827	4.95724	0.00118128	0.0161683
Tenofovir disoproxil	8	41	492	10817	4.28885	0.00122225	0.0167167
Pyrophosphoric acid	14	112	486	10746	2.76349	0.00127531	0.0174296
Teniposide	9	52	491	10806	3.80868	0.00129994	0.01774
Procaine	9	52	491	10806	3.80868	0.00129994	0.01774
Remoxipride	14	113	486	10745	2.73879	0.00137709	0.0187791
Guanabenz	7	32	493	10826	4.80221	0.00138603	0.0188457
Carbetocin	7	32	493	10826	4.80221	0.00138603	0.0188457
Sonolisib	7	32	493	10826	4.80221	0.00138603	0.0188457
5-QUINOXALIN-6-YLMETHYLENE-THIAZOLIDINE-2,4-DIONE	7	32	493	10826	4.80221	0.00138603	0.0188457
Phenacetin	8	42	492	10816	4.18641	0.00140013	0.0189819
Pyroxamide	8	42	492	10816	4.18641	0.00140013	0.0189819
Tacedinaline	8	42	492	10816	4.18641	0.00140013	0.0189819
Resminostat	8	42	492	10816	4.18641	0.00140013	0.0189819
2',3'-Dideoxyadenosine-5'-Triphosphate	6	23	494	10835	5.7197	0.00141191	0.0191276
1-(9-ethyl-9H-carbazol-3-yl)-N-methylmethanamine	10	64	490	10794	3.44128	0.00142359	0.0192018
Cidofovir	10	64	490	10794	3.44128	0.00142359	0.0192018
Cilengitide	10	64	490	10794	3.44128	0.00142359	0.0192018
Thymectacin	10	64	490	10794	3.44128	0.00142359	0.0192018
(3s,6s,9r,10r,11s,12s,13e,15e,18s,21s)-18-{(1e,3e,7s,8s)-9-[(2s,3r,4s,5s,6r,9s,11s)-9-Ethyl-4-Hydroxy-3,5,11-Trimethyl-8-Oxo-1-Oxa-7-Azaspiro[5.5]Undec-2-Yl]-8-Hydroxy-1,7-Dimethylnona-1,3-Dienyl}-10,12-Dihydroxy-3-(3-Hydroxybenzyl)-6-Isopropyl-11-Methyl-	10	64	490	10794	3.44128	0.00142359	0.0192018
APR-246	10	64	490	10794	3.44128	0.00142359	0.0192018
METHYL (2Z)-2-(2-{[6-(2-CYANOPHENOXY)PYRIMIDIN-4-YL]OXY}PHENYL)-3-METHOXYACRYLATE	5	15	495	10843	7.29867	0.00144924	0.0195335
L-Leucine	3	3	497	10855	21.8203	0.00153514	0.0206764
Alogliptin	15	128	485	10730	2.59212	0.00156243	0.0210197
2'-cyano-2'-deoxy-1-(beta-D-arabinofuranosyl)cytosine	12	89	488	10769	2.97492	0.0015629	0.0210197
Propericiazine	8	43	492	10815	4.08875	0.00159798	0.0212758
Calusterone	8	43	492	10815	4.08875	0.00159798	0.0212758
Boldenone	8	43	492	10815	4.08875	0.00159798	0.0212758
Drostanolone	8	43	492	10815	4.08875	0.00159798	0.0212758
Apalutamide	8	43	492	10815	4.08875	0.00159798	0.0212758
Methyltestosterone	8	43	492	10815	4.08875	0.00159798	0.0212758
Oxandrolone	8	43	492	10815	4.08875	0.00159798	0.0212758
Delta1-dihydrotestosterone	8	43	492	10815	4.08875	0.00159798	0.0212758
Nandrolone phenpropionate	8	43	492	10815	4.08875	0.00159798	0.0212758
Testosterone Propionate	8	43	492	10815	4.08875	0.00159798	0.0212758
Cabazitaxel	8	43	492	10815	4.08875	0.00159798	0.0212758
Cyproterone acetate	8	43	492	10815	4.08875	0.00159798	0.0212758
N-[4-(3-BROMO-PHENYLAMINO)-QUINAZOLIN-6-YL]-ACRYLAMIDE	8	43	492	10815	4.08875	0.00159798	0.0212758
5,6-Cyclic-Tetrahydropteridine	8	43	492	10815	4.08875	0.00159798	0.0212758
Phloroglucinol	7	33	493	10825	4.65629	0.00161746	0.0215198
4r-Fluoro-N6-Ethanimidoyl-L-Lysine	6	24	494	10834	5.48185	0.00170027	0.022557
L-Thiocitrulline	6	24	494	10834	5.48185	0.00170027	0.022557
4-(1H-IMIDAZOL-1-YL)PHENOL	6	24	494	10834	5.48185	0.00170027	0.022557
Thiocoumarin	6	24	494	10834	5.48185	0.00170027	0.022557
CHS-828	10	66	490	10792	3.3364	0.001749	0.0231868
Ramelteon	5	16	495	10842	6.84212	0.00183412	0.0242979
Cyclosporine	9	55	491	10803	3.59959	0.00183736	0.0243235
Mitiglinide	7	34	493	10824	4.5191	0.00187788	0.0248069
Lafutidine	7	34	493	10824	4.5191	0.00187788	0.0248069
Nerispirdine	7	34	493	10824	4.5191	0.00187788	0.0248069
Levobupivacaine	4	9	496	10849	9.71613	0.00193094	0.0254717
Benzocaine	4	9	496	10849	9.71613	0.00193094	0.0254717
(R)-Rolipram	6	25	494	10833	5.26134	0.00203121	0.0267374
Dodecyl-Alpha-D-Maltoside	6	25	494	10833	5.26134	0.00203121	0.0267374
CD564	6	25	494	10833	5.26134	0.00203121	0.0267374
Gliquidone	9	56	491	10802	3.535	0.00205148	0.0269659
6-O-Cyclohexylmethyl Guanine	9	56	491	10802	3.535	0.00205148	0.0269659
Troxerutin	8	45	492	10813	3.90653	0.00205975	0.0270172
(3R,4S)-1-(3,4-DIMETHOXYPHENYL)-3-(3-METHYLPHENYL)PIPERIDIN-4-AMINE	8	45	492	10813	3.90653	0.00205975	0.0270172
Terameprocol	8	45	492	10813	3.90653	0.00205975	0.0270172
Mocetinostat	10	68	490	10790	3.23769	0.0021321	0.0279268
Ketotifen	10	68	490	10790	3.23769	0.0021321	0.0279268
GTS-21	14	119	486	10739	2.59909	0.0021406	0.0280184
Bunazosin	7	35	493	10823	4.38954	0.00216964	0.0282988
Alfuzosin	7	35	493	10823	4.38954	0.00216964	0.0282988
Tamsulosin	7	35	493	10823	4.38954	0.00216964	0.0282988
Midodrine	7	35	493	10823	4.38954	0.00216964	0.0282988
Silodosin	7	35	493	10823	4.38954	0.00216964	0.0282988
Tenocyclidine	9	57	491	10801	3.47267	0.00228504	0.0296241
Succinylcholine	9	57	491	10801	3.47267	0.00228504	0.0296241
Inhibitor Idd 384	5	17	495	10841	6.43789	0.00228879	0.0296241
IDD594	5	17	495	10841	6.43789	0.00228879	0.0296241
3-[5-(3-nitrophenyl)thiophen-2-yl]propanoic acid	5	17	495	10841	6.43789	0.00228879	0.0296241
Alrestatin	5	17	495	10841	6.43789	0.00228879	0.0296241
Aluminum sulfate	5	17	495	10841	6.43789	0.00228879	0.0296241
Bevirimat	5	17	495	10841	6.43789	0.00228879	0.0296241
Kanamycin	5	17	495	10841	6.43789	0.00228879	0.0296241
Abemaciclib	5	17	495	10841	6.43789	0.00228879	0.0296241
Ridogrel	5	17	495	10841	6.43789	0.00228879	0.0296241
Tipifarnib	10	69	490	10789	3.19049	0.0023475	0.0303627
Rescinnamine	6	26	494	10832	5.0578	0.00240859	0.0310233
Trandolapril	6	26	494	10832	5.0578	0.00240859	0.0310233
5'-FLUORO-2',5'-DIDEOXYADENOSINE	6	26	494	10832	5.0578	0.00240859	0.0310233
Fosinopril	6	26	494	10832	5.0578	0.00240859	0.0310233
Spirapril	6	26	494	10832	5.0578	0.00240859	0.0310233
Isoquinoline	6	26	494	10832	5.0578	0.00240859	0.0310233
Levofloxacin	14	121	486	10737	2.55574	0.00246216	0.0316913
Gallopamil	9	58	491	10800	3.41249	0.00253925	0.0326384
Amcinonide	9	58	491	10800	3.41249	0.00253925	0.0326384
Methimazole	10	70	490	10788	3.14463	0.00258003	0.0331395
Glycodiazine	4	10	496	10848	8.74467	0.00261011	0.0334334
4-(5-phenyl-1H-pyrrolo[2,3-b]pyridin-3-yl)benzoic acid	4	10	496	10848	8.74467	0.00261011	0.0334334
GSK-356278	4	10	496	10848	8.74467	0.00261011	0.0334334
Filaminast	4	10	496	10848	8.74467	0.00261011	0.0334334
BLXA4	9	59	491	10799	3.35435	0.00281539	0.0359762
Cefuroxime	9	59	491	10799	3.35435	0.00281539	0.0359762
Tolnaftate	9	59	491	10799	3.35435	0.00281539	0.0359762
Chlorpropamide	5	18	495	10840	6.08056	0.00282025	0.0359762
Latamoxef	5	18	495	10840	6.08056	0.00282025	0.0359762
Sodium hydroxide	5	18	495	10840	6.08056	0.00282025	0.0359762
Nelarabine	6	27	494	10831	4.87071	0.00283634	0.0361319
Otenabant	6	27	494	10831	4.87071	0.00283634	0.0361319
Pranlukast	12	97	488	10761	2.7276	0.0029931	0.0381027
Setiptiline	7	38	493	10820	4.0421	0.00325784	0.0413596
Tramazoline	7	38	493	10820	4.0421	0.00325784	0.0413596
Bafilomycin A1	7	38	493	10820	4.0421	0.00325784	0.0413596
Flunarizine	7	38	493	10820	4.0421	0.00325784	0.0413596
Norgestimate	8	49	492	10809	3.58612	0.00329401	0.0417901
Linagliptin	6	28	494	10830	4.69615	0.00331849	0.042072
Methylamine	10	73	490	10785	3.01459	0.00339014	0.0429218
Anthralin	10	73	490	10785	3.01459	0.00339014	0.0429218
4-[(5-methoxy-2-methylphenoxy)methyl]pyridine	4	11	496	10847	7.95009	0.00343671	0.0433635
2,6-dicarboxynaphthalene	4	11	496	10847	7.95009	0.00343671	0.0433635
1,3,5-BENZENETRICARBOXYLIC ACID	4	11	496	10847	7.95009	0.00343671	0.0433635
SEBACIC ACID	4	11	496	10847	7.95009	0.00343671	0.0433635
2-[(2-methoxy-5-methylphenoxy)methyl]pyridine	4	11	496	10847	7.95009	0.00343671	0.0433635
Deserpidine	7	39	493	10819	3.93823	0.0037001	0.0466356
Pregabalin	10	74	490	10784	2.97359	0.00370105	0.0466356
6-HYDROXY-1,3-BENZOTHIAZOLE-2-SULFONAMIDE	6	29	494	10829	4.53452	0.00385911	0.0485284
S-Ethyl-N-[4-(Trifluoromethyl)Phenyl]Isothiourea	6	29	494	10829	4.53452	0.00385911	0.0485284
Diazepinomicin	6	29	494	10829	4.53452	0.00385911	0.0485284
Ivabradine	3	5	497	10853	13.0928	0.00402294	0.0503161
Letaxaban	3	5	497	10853	13.0928	0.00402294	0.0503161
Apixaban	3	5	497	10853	13.0928	0.00402294	0.0503161
Edoxaban	3	5	497	10853	13.0928	0.00402294	0.0503161
Eribaxaban	3	5	497	10853	13.0928	0.00402294	0.0503161
Darexaban	3	5	497	10853	13.0928	0.00402294	0.0503161
Rivaroxaban	3	5	497	10853	13.0928	0.00402294	0.0503161
N-[2-(2-iodo-5-methoxy-1H-indol-3-yl)ethyl]acetamide	3	5	497	10853	13.0928	0.00402294	0.0503161
Oxprenolol	8	51	492	10807	3.44488	0.00409468	0.0511101
Acebutolol	8	51	492	10807	3.44488	0.00409468	0.0511101
Nadolol	8	51	492	10807	3.44488	0.00409468	0.0511101
Sofinicline	5	20	495	10838	5.47276	0.00414153	0.0515564
Imidacloprid	5	20	495	10838	5.47276	0.00414153	0.0515564
Bradanicline	5	20	495	10838	5.47276	0.00414153	0.0515564
3,6,9,12,15,18-HEXAOXAICOSANE	5	20	495	10838	5.47276	0.00414153	0.0515564
Telbivudine	4	12	496	10846	7.28596	0.00442477	0.0549718
2,3-Dihydroxy-Benzoic Acid	4	12	496	10846	7.28596	0.00442477	0.0549718
D-Eritadenine	4	12	496	10846	7.28596	0.00442477	0.0549718
Metaraminol	6	30	494	10828	4.38268	0.00446231	0.055401
Rotigaptide	8	52	492	10806	3.37833	0.00454739	0.0564196
Cholesterol-Sulfate	9	64	491	10794	3.09092	0.00457107	0.0566757
Hymenialdisine	10	77	490	10781	2.85697	0.00477114	0.0591168
SU9516	11	90	489	10768	2.69102	0.00477527	0.0591285
alpha-D-glucose 6-phosphate	5	21	495	10837	5.21098	0.00494535	0.0611937
Tetraethylammonium	8	53	492	10805	3.31429	0.00503757	0.0622933
5,6-dichloro-1-beta-D-ribofuranosyl-1H-benzimidazole	6	31	494	10827	4.24098	0.00513223	0.0633795
Hydroxyzine	6	31	494	10827	4.24098	0.00513223	0.0633795
6-O-Phosphoryl Inosine Monophosphate	11	91	489	10767	2.66121	0.00514671	0.0635161
Doxepin	14	133	486	10725	2.32283	0.00533207	0.0657599
Tetrabenazine	11	92	489	10766	2.63217	0.00554064	0.0682868
Paramethadione	4	13	496	10845	6.72525	0.00558767	0.068548
Methsuximide	4	13	496	10845	6.72525	0.00558767	0.068548
Trimethadione	4	13	496	10845	6.72525	0.00558767	0.068548
Adenosine-5-Diphosphoribose	4	13	496	10845	6.72525	0.00558767	0.068548
Terbogrel	4	13	496	10845	6.72525	0.00558767	0.068548
Ifetroban	4	13	496	10845	6.72525	0.00558767	0.068548
Seratrodast	4	13	496	10845	6.72525	0.00558767	0.068548
Elamipretide	10	79	490	10779	2.78414	0.00561004	0.0687316
L-Tryptophan	10	79	490	10779	2.78414	0.00561004	0.0687316
Oxfenicine	3	6	497	10852	10.9109	0.00583853	0.0714368
Roxadustat	3	6	497	10852	10.9109	0.00583853	0.0714368
Acyline	5	22	495	10836	4.97335	0.00585382	0.0715768
Guanosine-5'-Monophosphate	6	32	494	10826	4.10817	0.00587304	0.0717172
Alpha,Beta-Methyleneadenosine-5'-Triphosphate	6	32	494	10826	4.10817	0.00587304	0.0717172
Anagrelide	7	43	493	10815	3.57043	0.0059381	0.072464
Zolmitriptan	8	55	492	10803	3.19321	0.00613819	0.0748566
Coumarin	9	68	491	10790	2.90807	0.00650959	0.0793339
Tonapofylline	10	81	490	10777	2.71491	0.00655994	0.0798951
Ethopropazine	6	33	494	10825	3.98344	0.00668886	0.0812521
Cannabidiol	6	33	494	10825	3.98344	0.00668886	0.0812521
Nabilone	6	33	494	10825	3.98344	0.00668886	0.0812521
3,4-Dihydroxybenzoic Acid	6	33	494	10825	3.98344	0.00668886	0.0812521
Sotalol	8	56	492	10802	3.13591	0.00675259	0.0819727
Bifeprunox	11	95	489	10763	2.54814	0.00686656	0.0833018
(5BETA)-PREGNANE-3,20-DIONE	5	23	495	10835	4.75719	0.0068737	0.083334
Ivermectin	4	14	496	10844	6.24367	0.00693801	0.0840039
Cefdinir	4	14	496	10844	6.24367	0.00693801	0.0840039
Benperidol	10	82	490	10776	2.68156	0.00707945	0.0854935
Alizapride	10	82	490	10776	2.68156	0.00707945	0.0854935
Acetophenazine	10	82	490	10776	2.68156	0.00707945	0.0854935
Nomifensine	10	82	490	10776	2.68156	0.00707945	0.0854935
Lucanthone	7	45	493	10813	3.41114	0.00737699	0.0890288
AZD-2066	5	24	495	10834	4.558	0.00801158	0.0966245
Succinyl-Coenzyme A	3	7	497	10851	9.35232	0.00807063	0.0972735
OLOMOUCINE II	7	46	493	10812	3.33669	0.00818613	0.0986017
Castanospermine	4	15	496	10843	5.82745	0.00848753	0.1021
Radicicol	4	15	496	10843	5.82745	0.00848753	0.1021
Niguldipine	6	35	494	10823	3.75465	0.00856197	0.102862
Prucalopride	6	35	494	10823	3.75465	0.00856197	0.102862
Betaxolol	8	59	492	10799	2.97567	0.00887628	0.106569
Kinetin	9	72	491	10786	2.74553	0.009025	0.108284
Latanoprost	7	47	493	10811	3.2654	0.00905878	0.10862
TAK-901	5	25	495	10833	4.37585	0.00927384	0.110556
4-Methyl-1,2-Benzenediol	5	25	495	10833	4.37585	0.00927384	0.110556
Trimethaphan	5	25	495	10833	4.37585	0.00927384	0.110556
N-Acetyl-L-Glutamate	5	25	495	10833	4.37585	0.00927384	0.110556
Carglumic Acid	5	25	495	10833	4.37585	0.00927384	0.110556
Rivanicline	5	25	495	10833	4.37585	0.00927384	0.110556
Sulfaphenazole	5	25	495	10833	4.37585	0.00927384	0.110556
Cefazolin	5	25	495	10833	4.37585	0.00927384	0.110556
Phosphoaminophosphonic Acid Guanylate Ester	5	25	495	10833	4.37585	0.00927384	0.110556
Itopride	11	100	489	10758	2.41971	0.00961418	0.114184
(2S,3R)-3-(6-amino-9H-purin-9-yl)nonan-2-ol	6	36	494	10822	3.65029	0.00962736	0.114184
FR117016	6	36	494	10822	3.65029	0.00962736	0.114184
Pentostatin	6	36	494	10822	3.65029	0.00962736	0.114184
1-Deaza-Adenosine	6	36	494	10822	3.65029	0.00962736	0.114184
6-Hydroxy-1,6-Dihydro Purine Nucleoside	6	36	494	10822	3.65029	0.00962736	0.114184
Ergonovine	6	36	494	10822	3.65029	0.00962736	0.114184
Alanyl Glutamine	6	36	494	10822	3.65029	0.00962736	0.114184
Varenicline	7	48	493	10810	3.1971	0.00999769	0.118501
Drospirenone	10	87	490	10771	2.52624	0.0101704	0.120471
N-(6-Aminohexyl)-5-Chloro-1-Naphthalenesulfonamide	4	16	496	10842	5.4637	0.0102471	0.121225
R-Styrene Oxide	4	16	496	10842	5.4637	0.0102471	0.121225
Enprofylline	5	26	495	10832	4.20724	0.0106666	0.125708
Benzthiazide	5	26	495	10832	4.20724	0.0106666	0.125708
5-deoxyflavanone	5	26	495	10832	4.20724	0.0106666	0.125708
Cytidine 3'-monophosphate	5	26	495	10832	4.20724	0.0106666	0.125708
Berzosertib	5	26	495	10832	4.20724	0.0106666	0.125708
Quisinostat	5	26	495	10832	4.20724	0.0106666	0.125708
Bendroflumethiazide	6	37	494	10821	3.55141	0.0107839	0.126768
Polydatin	6	37	494	10821	3.55141	0.0107839	0.126768
Mizolastine	6	37	494	10821	3.55141	0.0107839	0.126768
L-Methionine	6	37	494	10821	3.55141	0.0107839	0.126768
Cholic Acid	11	102	489	10756	2.37183	0.0109243	0.128337
Safinamide	7	49	493	10809	3.13158	0.0110056	0.12921
Allopurinol	10	89	490	10769	2.46906	0.0116599	0.136805
Phosphomethylphosphonic Acid Adenosyl Ester	6	38	494	10820	3.45765	0.0120355	0.141124
Enflurane	7	50	493	10808	3.06868	0.0120852	0.141617
Dihomo-gamma-linolenic acid	5	27	495	10831	4.05118	0.0121959	0.142644
NADH	4	17	496	10841	5.14147	0.0122266	0.142644
2-HYDROXY-3,5-DIIODOBENZOIC ACID	4	17	496	10841	5.14147	0.0122266	0.142644
Firategrast	4	17	496	10841	5.14147	0.0122266	0.142644
3,5-Dimethyl-1-(3-Nitrophenyl)-1h-Pyrazole-4-Carboxylic Acid Ethyl Ester	4	17	496	10841	5.14147	0.0122266	0.142644
D-Lactic acid	4	17	496	10841	5.14147	0.0122266	0.142644
Guvacine	4	17	496	10841	5.14147	0.0122266	0.142644
Teneligliptin	3	9	497	10849	7.2733	0.0138565	0.161053
1-biphenyl-2-ylmethanamine	3	9	497	10849	7.2733	0.0138565	0.161053
(2s)-Pyrrolidin-2-Ylmethylamine	3	9	497	10849	7.2733	0.0138565	0.161053
1-(1-phenylcyclopentyl)methylamine	3	9	497	10849	7.2733	0.0138565	0.161053
VX-702	3	9	497	10849	7.2733	0.0138565	0.161053
Benzylamine	3	9	497	10849	7.2733	0.0138565	0.161053
Hydroflumethiazide	5	28	495	10830	3.90633	0.0138673	0.161077
Ranitidine	4	18	496	10840	4.85513	0.014435	0.167567
Nicergoline	6	40	494	10818	3.28419	0.0148388	0.172039
Entacapone	6	40	494	10818	3.28419	0.0148388	0.172039
Stiripentol	5	29	495	10829	3.77066	0.015686	0.181521
Asimadoline	5	29	495	10829	3.77066	0.015686	0.181521
Salvinorin A	5	29	495	10829	3.77066	0.015686	0.181521
4-[4-AMINO-6-(5-CHLORO-1H-INDOL-4-YLMETHYL)-[1,3,5]TRIAZIN-2-YLAMINO]-BENZONITRILE	8	66	492	10792	2.65843	0.015726	0.181757
Imexon	8	66	492	10792	2.65843	0.015726	0.181757
Methoxyflurane	7	53	493	10805	2.89422	0.0157808	0.182277
Pyruvaldehyde	12	123	488	10735	2.14592	0.0158818	0.18333
Dimethylallyl Diphosphate	6	41	494	10817	3.20382	0.0163977	0.189168
Afamelanotide	4	19	496	10839	4.59922	0.0168803	0.194493
4-Iodo-L-phenylalanine	4	19	496	10839	4.59922	0.0168803	0.194493
Pyrazole	8	67	492	10791	2.61867	0.01695	0.195055
Icosapent ethyl	8	67	492	10791	2.61867	0.01695	0.195055
1-Hydroxy-2-Amino-3-Cyclohexylpropane	7	54	493	10804	2.84037	0.0171734	0.197381
Macitentan	7	54	493	10804	2.84037	0.0171734	0.197381
Indobufen	3	10	497	10848	6.54658	0.0174342	0.200131
Alprazolam	3	10	497	10848	6.54658	0.0174342	0.200131
Triclosan	11	110	489	10748	2.19761	0.0175705	0.201571
Synephrine	5	30	495	10828	3.64495	0.0176572	0.202066
Marizomib	5	30	495	10828	3.64495	0.0176572	0.202066
Pyrvinium	5	30	495	10828	3.64495	0.0176572	0.202066
Alpha-Phosphoribosylpyrophosphoric Acid	5	30	495	10828	3.64495	0.0176572	0.202066
Magnesium Sulfate	2	3	498	10855	14.5176	0.0177008	0.202315
Ezutromid	2	3	498	10855	14.5176	0.0177008	0.202315
Mephentermine	6	42	494	10816	3.12726	0.0180659	0.206362
Pindolol	9	82	491	10776	2.40853	0.0184811	0.210975
Bretylium	7	55	493	10803	2.78848	0.0186506	0.212779
Allicin	4	20	496	10838	4.36904	0.0195692	0.222848
Glycolic acid	4	20	496	10838	4.36904	0.0195692	0.222848
Prinomastat	4	20	496	10838	4.36904	0.0195692	0.222848
1,2,4-Triazole	5	31	495	10827	3.52714	0.0197854	0.225034
Azelnidipine	5	31	495	10827	3.52714	0.0197854	0.225034
Pyridostigmine	6	43	494	10815	3.05427	0.0198469	0.225595
Mercuribenzoic Acid	7	56	493	10802	2.73845	0.0202147	0.229635
Terbutaline	14	159	486	10699	1.93824	0.0205376	0.233161
Cilastatin	3	11	497	10847	5.94999	0.0214771	0.243233
LFA703	3	11	497	10847	5.94999	0.0214771	0.243233
Sulfadoxine	3	11	497	10847	5.94999	0.0214771	0.243233
Isatin	3	11	497	10847	5.94999	0.0214771	0.243233
Ospemifene	6	44	494	10814	2.9846	0.0217435	0.24595
Equilin	6	44	494	10814	2.9846	0.0217435	0.24595
Levallorphan	5	32	495	10826	3.41662	0.0220749	0.248488
Methadyl Acetate	5	32	495	10826	3.41662	0.0220749	0.248488
Ohmefentanyl	5	32	495	10826	3.41662	0.0220749	0.248488
Anileridine	5	32	495	10826	3.41662	0.0220749	0.248488
GSK-1521498	5	32	495	10826	3.41662	0.0220749	0.248488
Sodium sulfide	5	32	495	10826	3.41662	0.0220749	0.248488
Alfentanil	5	32	495	10826	3.41662	0.0220749	0.248488
Ethylmorphine	5	32	495	10826	3.41662	0.0220749	0.248488
Sparfosic acid	4	21	496	10837	4.16073	0.0225078	0.252748
Broxuridine	4	21	496	10837	4.16073	0.0225078	0.252748
Metoprine	4	21	496	10837	4.16073	0.0225078	0.252748
Benzofuran	4	21	496	10837	4.16073	0.0225078	0.252748
(S)-Wiskostatin	7	58	493	10800	2.64363	0.0236125	0.264993
Barasertib	6	45	494	10813	2.91802	0.0237588	0.265992
Estriol	6	45	494	10813	2.91802	0.0237588	0.265992
3-(2-Benzothiazolylthio)-1-Propanesulfonic Acid	6	45	494	10813	2.91802	0.0237588	0.265992
Pidotimod	6	45	494	10813	2.91802	0.0237588	0.265992
Tri-Chloro-Acetaldehyde	9	86	491	10772	2.29577	0.0237843	0.266117
Dcka, 5,7-Dichlorokynurenic Acid	5	33	495	10825	3.3128	0.0245298	0.274127
Cycloleucine	5	33	495	10825	3.3128	0.0245298	0.274127
8-azaguanine	4	22	496	10836	3.97143	0.025701	0.287043
5,8-dimethoxy-1,4-dimethylquinolin-2(1H)-one	2	4	498	10854	10.891	0.0257836	0.28762
Tretazicar	2	4	498	10854	10.891	0.0257836	0.28762
Dimethylthiambutene	6	46	494	10812	2.85434	0.0258956	0.287818
Hydrocodone	6	46	494	10812	2.85434	0.0258956	0.287818
Sufentanil	6	46	494	10812	2.85434	0.0258956	0.287818
Oxymorphone	6	46	494	10812	2.85434	0.0258956	0.287818
Diphenoxylate	6	46	494	10812	2.85434	0.0258956	0.287818
Cefmetazole	3	12	497	10846	5.45468	0.0259873	0.287818
Aniline	3	12	497	10846	5.45468	0.0259873	0.287818
clomethiazole	3	12	497	10846	5.45468	0.0259873	0.287818
Carbon monoxide	3	12	497	10846	5.45468	0.0259873	0.287818
Ethyl Oxo(Piperidin-1-Yl)Acetate	3	12	497	10846	5.45468	0.0259873	0.287818
(3r)-1-Acetyl-3-Methylpiperidine	3	12	497	10846	5.45468	0.0259873	0.287818
7-AMINO-4-METHYL-CHROMEN-2-ONE	3	12	497	10846	5.45468	0.0259873	0.287818
4-{[(2,6-dichlorophenyl)carbonyl]amino}-N-piperidin-4-yl-1H-pyrazole-3-carboxamide	5	34	495	10824	3.21509	0.0271534	0.300554
Sitaxentan	8	74	492	10784	2.3693	0.0274981	0.304007
Triamterene	8	74	492	10784	2.3693	0.0274981	0.304007
Dutasteride	6	47	494	10811	2.79336	0.0281564	0.310914
dATP	6	47	494	10811	2.79336	0.0281564	0.310914
Quizartinib	4	23	496	10835	3.79782	0.0291527	0.320772
Eprosartan	4	23	496	10835	3.79782	0.0291527	0.320772
Forasartan	4	23	496	10835	3.79782	0.0291527	0.320772
Saprisartan	4	23	496	10835	3.79782	0.0291527	0.320772
Neamine	4	23	496	10835	3.79782	0.0291527	0.320772
Aranidipine	4	23	496	10835	3.79782	0.0291527	0.320772
Diacerein	8	75	492	10783	2.33737	0.0293081	0.322291
Benzylpenicilloyl Polylysine	5	35	495	10823	3.12297	0.0299491	0.327594
Inosinic Acid	5	35	495	10823	3.12297	0.0299491	0.327594
Ketazolam	5	35	495	10823	3.12297	0.0299491	0.327594
Emapunil	5	35	495	10823	3.12297	0.0299491	0.327594
Zopiclone	5	35	495	10823	3.12297	0.0299491	0.327594
Clorazepate	5	35	495	10823	3.12297	0.0299491	0.327594
Etifoxine	5	35	495	10823	3.12297	0.0299491	0.327594
Chlormezanone	5	35	495	10823	3.12297	0.0299491	0.327594
Adinazolam	5	35	495	10823	3.12297	0.0299491	0.327594
Vigabatrin	6	48	494	10810	2.73493	0.0305436	0.333507
Sulfinpyrazone	6	48	494	10810	2.73493	0.0305436	0.333507
Thiabendazole	6	48	494	10810	2.73493	0.0305436	0.333507
1,3-DIPHENYLUREA	3	13	497	10845	5.03346	0.0309632	0.336507
N-[(CYCLOHEXYLAMINO)CARBONYL]GLYCINE	3	13	497	10845	5.03346	0.0309632	0.336507
4-{[(CYCLOHEXYLAMINO)CARBONYL]AMINO}BUTANOIC ACID	3	13	497	10845	5.03346	0.0309632	0.336507
Isocarboxazid	3	13	497	10845	5.03346	0.0309632	0.336507
Zimelidine	3	13	497	10845	5.03346	0.0309632	0.336507
Indantadol	3	13	497	10845	5.03346	0.0309632	0.336507
1-(5-Tert-Butyl-2-P-Tolyl-2h-Pyrazol-3-Yl)-3-[4-(2-Morpholin-4-Yl-Ethoxy)-Naphthalen-1-Yl]-Urea	3	13	497	10845	5.03346	0.0309632	0.336507
Leucovorin	3	13	497	10845	5.03346	0.0309632	0.336507
Methoxsalen	7	62	493	10796	2.47209	0.0315459	0.342639
Sulfanilamide	4	24	496	10834	3.63964	0.0328658	0.356351
Aminoglutethimide	4	24	496	10834	3.63964	0.0328658	0.356351
Sotagliflozin	4	24	496	10834	3.63964	0.0328658	0.356351
Beclomethasone dipropionate	5	36	495	10822	3.03596	0.0329195	0.356516
Lauryl Dimethylamine-N-Oxide	5	36	495	10822	3.03596	0.0329195	0.356516
Azathioprine	10	108	490	10750	2.03119	0.0350982	0.37989
Eszopiclone	6	50	494	10808	2.62521	0.0357059	0.386242
Voriconazole	5	37	495	10821	2.95365	0.0360671	0.389696
Faldaprevir	5	37	495	10821	2.95365	0.0360671	0.389696
Bevantolol	7	64	493	10794	2.39443	0.0361113	0.389947
Tiagabine	3	14	497	10844	4.67407	0.0364008	0.392616
M-Aminophenylboronic Acid	3	14	497	10844	4.67407	0.0364008	0.392616
Ubidecarenone	4	25	496	10833	3.49381	0.0368425	0.396919
Ethyl carbamate	4	25	496	10833	3.49381	0.0368425	0.396919
Reparixin	5	38	495	10820	2.87568	0.0393939	0.423178
RALOXIFENE CORE	5	38	495	10820	2.87568	0.0393939	0.423178
Fulvestrant	5	38	495	10820	2.87568	0.0393939	0.423178
Chlorotrianisene	5	38	495	10820	2.87568	0.0393939	0.423178
Phenyl salicylate	5	38	495	10820	2.87568	0.0393939	0.423178
Methantheline	4	26	496	10832	3.35914	0.0410839	0.440823
Cantharidin	4	26	496	10832	3.35914	0.0410839	0.440823
Etonogestrel	5	39	495	10819	2.8017	0.0429013	0.459793
Ethynodiol diacetate	5	39	495	10819	2.8017	0.0429013	0.459793
Florbetaben (18F)	1	0	499	10858	Inf	0.0440218	0.47153
Gabexate	2	6	498	10852	7.2607	0.0454023	0.486036
Cyclothiazide	4	27	496	10831	3.23446	0.0455901	0.486365
Irosustat	4	27	496	10831	3.23446	0.0455901	0.486365
Glycine	4	27	496	10831	3.23446	0.0455901	0.486365
Carfilzomib	4	27	496	10831	3.23446	0.0455901	0.486365
Liotrix	4	27	496	10831	3.23446	0.0455901	0.486365
Dextrothyroxine	4	27	496	10831	3.23446	0.0455901	0.486365
Platelet Activating Factor	5	40	495	10818	2.73143	0.0465908	0.496754
Hexamethonium	6	54	494	10804	2.42975	0.0476311	0.507264
[2(R,S)-2-Sulfanylheptanoyl]-Phe-Ala	6	54	494	10804	2.42975	0.0476311	0.507264
Deramciclane	3	16	497	10842	4.08942	0.048632	0.51733
Glisoxepide	3	16	497	10842	4.08942	0.048632	0.51733
Plitidepsin	7	69	493	10789	2.22	0.0493685	0.524564
Halofuginone	7	69	493	10789	2.22	0.0493685	0.524564
Diundecyl Phosphatidyl Choline	4	28	496	10830	3.11869	0.0503607	0.534495
Tofisopam	4	28	496	10830	3.11869	0.0503607	0.534495
Enoxacin	5	41	495	10817	2.66458	0.0504629	0.534664
Propyl Gallate	5	41	495	10817	2.66458	0.0504629	0.534664
Mestranol	5	41	495	10817	2.66458	0.0504629	0.534664
Ifosfamide	6	55	494	10803	2.38537	0.0509538	0.539556
Conivaptan	6	56	494	10802	2.34244	0.0544148	0.575878
5-Alpha-Androstane-3-Beta,17beta-Diol	5	42	495	10816	2.60111	0.0545183	0.576316
Diethylstilbestrol	5	42	495	10816	2.60111	0.0545183	0.576316
Bacitracin	4	29	496	10829	3.01089	0.0553943	0.584699
Tivozanib	4	29	496	10829	3.01089	0.0553943	0.584699
D-Lysine	3	17	497	10841	3.84884	0.0554058	0.584699
N-[1-(5-bromo-2,3-dimethoxybenzyl)piperidin-4-yl]-4-sulfanylbutanamide	2	7	498	10851	6.22266	0.0567062	0.597404
Galeterone	2	7	498	10851	6.22266	0.0567062	0.597404
Orteronel	2	7	498	10851	6.22266	0.0567062	0.597404
Estramustine	5	43	495	10815	2.54011	0.058757	0.618658
SJG-136	4	30	496	10828	2.91029	0.0606887	0.637913
SB-705498	4	30	496	10828	2.91029	0.0606887	0.637913
Saccharin	4	30	496	10828	2.91029	0.0606887	0.637913
Ethinamate	3	18	497	10840	3.63435	0.0626023	0.649935
AL5927	3	18	497	10840	3.63435	0.0626023	0.649935
Dorzolamide	3	18	497	10840	3.63435	0.0626023	0.649935
indane-5-sulfonamide	3	18	497	10840	3.63435	0.0626023	0.649935
Diclofenamide	3	18	497	10840	3.63435	0.0626023	0.649935
AL7099A	3	18	497	10840	3.63435	0.0626023	0.649935
Dansylamide	3	18	497	10840	3.63435	0.0626023	0.649935
Guaiacol	3	18	497	10840	3.63435	0.0626023	0.649935
Sulthiame	3	18	497	10840	3.63435	0.0626023	0.649935
AL7182	3	18	497	10840	3.63435	0.0626023	0.649935
Methazolamide	3	18	497	10840	3.63435	0.0626023	0.649935
AL7089A	3	18	497	10840	3.63435	0.0626023	0.649935
Ethoxzolamide	3	18	497	10840	3.63435	0.0626023	0.649935
Brinzolamide	3	18	497	10840	3.63435	0.0626023	0.649935
AL4623	3	18	497	10840	3.63435	0.0626023	0.649935
AL6528	3	18	497	10840	3.63435	0.0626023	0.649935
4-Methylimidazole	3	18	497	10840	3.63435	0.0626023	0.649935
Flurazepam	3	18	497	10840	3.63435	0.0626023	0.649935
Tolazamide	3	18	497	10840	3.63435	0.0626023	0.649935
Methohexital	3	18	497	10840	3.63435	0.0626023	0.649935
Oxitriptan	3	18	497	10840	3.63435	0.0626023	0.649935
TT-232	3	18	497	10840	3.63435	0.0626023	0.649935
5,7-DIHYDROXY-2-(3,4,5-TRIHYDROXYPHENYL)-4H-CHROMEN-4-ONE	5	44	495	10814	2.48222	0.0631786	0.652998
NU1025	5	44	495	10814	2.48222	0.0631786	0.652998
Niraparib	5	44	495	10814	2.48222	0.0631786	0.652998
3,4-Dihydro-5-Methyl-Isoquinolinone	5	44	495	10814	2.48222	0.0631786	0.652998
2-(4-Chlorophenyl)-5-Quinoxalinecarboxamide	5	44	495	10814	2.48222	0.0631786	0.652998
RB106	5	44	495	10814	2.48222	0.0631786	0.652998
2-methyl-3,5,7,8-tetrahydro-4H-thiopyrano[4,3-d]pyrimidin-4-one	5	44	495	10814	2.48222	0.0631786	0.652998
3-Methoxybenzamide	5	44	495	10814	2.48222	0.0631786	0.652998
Isoflurophate	4	31	496	10827	2.81617	0.0662412	0.684271
Trihexyphenidyl	5	45	495	10813	2.42686	0.0677825	0.699804
Terpinen-4-ol	2	8	498	10850	5.44501	0.0688651	0.70627
Butyrylthiocholine	2	8	498	10850	5.44501	0.0688651	0.70627
Hexafluronium	2	8	498	10850	5.44501	0.0688651	0.70627
Ethyl Dihydrogen Phosphate	2	8	498	10850	5.44501	0.0688651	0.70627
Phenserine	2	8	498	10850	5.44501	0.0688651	0.70627
ETHYL HYDROGEN DIETHYLAMIDOPHOSPHATE	2	8	498	10850	5.44501	0.0688651	0.70627
(3-Chloro-4-Propoxy-Phenyl)-Acetic Acid	2	8	498	10850	5.44501	0.0688651	0.70627
O-acetyl-L-serine	2	8	498	10850	5.44501	0.0688651	0.70627
Aminophenazone	2	8	498	10850	5.44501	0.0688651	0.70627
Acetic Acid Salicyloyl-Amino-Ester	2	8	498	10850	5.44501	0.0688651	0.70627
Flurbiprofen Methyl Ester	2	8	498	10850	5.44501	0.0688651	0.70627
Empagliflozin	2	8	498	10850	5.44501	0.0688651	0.70627
Tasosartan	6	60	494	10798	2.18553	0.0696512	0.713938
Diethylcarbamazine	3	19	497	10839	3.44282	0.0702077	0.715692
2-Methyl-2-Propanol	3	19	497	10839	3.44282	0.0702077	0.715692
Biguanide	3	19	497	10839	3.44282	0.0702077	0.715692
Gliclazide	3	19	497	10839	3.44282	0.0702077	0.715692
Doconexent	3	19	497	10839	3.44282	0.0702077	0.715692
Pyridoxine	3	19	497	10839	3.44282	0.0702077	0.715692
Dihydrofolic Acid	3	19	497	10839	3.44282	0.0702077	0.715692
Resorcinol	3	19	497	10839	3.44282	0.0702077	0.715692
Vanoxerine	3	19	497	10839	3.44282	0.0702077	0.715692
Fencamfamine	3	19	497	10839	3.44282	0.0702077	0.715692
Quinestrol	5	46	495	10812	2.3739	0.0725677	0.739344
Quinethazone	4	33	496	10825	2.64511	0.0781055	0.787296
Rizatriptan	4	33	496	10825	2.64511	0.0781055	0.787296
Naratriptan	4	33	496	10825	2.64511	0.0781055	0.787296
N-(3-METHYLBUT-2-EN-1-YL)-9H-PURIN-6-AMINE	3	20	497	10838	3.2704	0.0782068	0.787296
Lysine Nz-Carboxylic Acid	3	20	497	10838	3.2704	0.0782068	0.787296
1-Amino-6-Cyclohex-3-Enylmethyloxypurine	3	20	497	10838	3.2704	0.0782068	0.787296
N-(5-Cyclopropyl-1h-Pyrazol-3-Yl)Benzamide	3	20	497	10838	3.2704	0.0782068	0.787296
2-ANILINO-6-CYCLOHEXYLMETHOXYPURINE	3	20	497	10838	3.2704	0.0782068	0.787296
(2S)-2-({6-[(3-amino-5-chlorophenyl)amino]-9-isopropyl-9H-purin-2-yl}amino)-3-methylbutan-1-ol	3	20	497	10838	3.2704	0.0782068	0.787296
5-hydroxynaphthalene-1-sulfonamide	3	20	497	10838	3.2704	0.0782068	0.787296
N-phenyl-1H-pyrazole-3-carboxamide	3	20	497	10838	3.2704	0.0782068	0.787296
4-[(6-chloropyrazin-2-yl)amino]benzenesulfonamide	3	20	497	10838	3.2704	0.0782068	0.787296
4-[3-Hydroxyanilino]-6,7-Dimethoxyquinazoline	3	20	497	10838	3.2704	0.0782068	0.787296
N-(4-sulfamoylphenyl)-1H-indazole-3-carboxamide	3	20	497	10838	3.2704	0.0782068	0.787296
4-(2,4-Dimethyl-Thiazol-5-Yl)-Pyrimidin-2-Ylamine	3	20	497	10838	3.2704	0.0782068	0.787296
2-Amino-6-Chloropyrazine	3	20	497	10838	3.2704	0.0782068	0.787296
6-MORPHOLIN-4-YL-9H-PURINE	3	20	497	10838	3.2704	0.0782068	0.787296
N-(5,6-DIPHENYLFURO[2,3-D]PYRIMIDIN-4-YL)GLYCINE	3	20	497	10838	3.2704	0.0782068	0.787296
Rabusertib	3	20	497	10838	3.2704	0.0782068	0.787296
Flavoxate	3	20	497	10838	3.2704	0.0782068	0.787296
Dicyclomine	3	20	497	10838	3.2704	0.0782068	0.787296
Metiamide	3	20	497	10838	3.2704	0.0782068	0.787296
ASP-3026	2	9	498	10849	4.83967	0.0817821	0.821952
Phenacemide	2	9	498	10849	4.83967	0.0817821	0.821952
Osanetant	2	9	498	10849	4.83967	0.0817821	0.821952
Isatoribine	6	63	494	10795	2.08091	0.0825389	0.829109
N-Tridecanoic Acid	4	34	496	10824	2.5669	0.0844085	0.846974
Citric Acid	4	34	496	10824	2.5669	0.0844085	0.846974
U-Pi-a-Pi	4	35	496	10823	2.49343	0.090952	0.912139
Oxyphencyclimine	3	22	497	10836	2.97262	0.0953212	0.945191
Methylscopolamine bromide	3	22	497	10836	2.97262	0.0953212	0.945191
Frovatriptan	3	22	497	10836	2.97262	0.0953212	0.945191
Almotriptan	3	22	497	10836	2.97262	0.0953212	0.945191
Monobenzone	3	22	497	10836	2.97262	0.0953212	0.945191
Clofarabine	3	22	497	10836	2.97262	0.0953212	0.945191
8-Hydroxy-2'-Deoxyguanosine	3	22	497	10836	2.97262	0.0953212	0.945191
3,6,9,12,15-PENTAOXATRICOSAN-1-OL	2	10	498	10848	4.35552	0.0953672	0.945191
Orotic Acid	2	10	498	10848	4.35552	0.0953672	0.945191
UNDECYLAMINE-N,N-DIMETHYL-N-OXIDE	2	10	498	10848	4.35552	0.0953672	0.945191
Salicylhydroxamic Acid	2	10	498	10848	4.35552	0.0953672	0.945191
Brequinar Analog	2	10	498	10848	4.35552	0.0953672	0.945191
Piperazine	2	10	498	10848	4.35552	0.0953672	0.945191
Betazole	2	10	498	10848	4.35552	0.0953672	0.945191
Roxatidine acetate	2	10	498	10848	4.35552	0.0953672	0.945191
Doxapram	2	10	498	10848	4.35552	0.0953672	0.945191
Ioversol	2	10	498	10848	4.35552	0.0953672	0.945191
Bicine	2	10	498	10848	4.35552	0.0953672	0.945191
Tafluprost	2	10	498	10848	4.35552	0.0953672	0.945191
Travoprost	2	10	498	10848	4.35552	0.0953672	0.945191
Belotecan	2	10	498	10848	4.35552	0.0953672	0.945191
10-hydroxycamptothecin	2	10	498	10848	4.35552	0.0953672	0.945191
Diphenidol	3	23	497	10835	2.84314	0.104402	1
Propantheline	3	23	497	10835	2.84314	0.104402	1
Tropicamide	3	23	497	10835	2.84314	0.104402	1
Voglibose	3	23	497	10835	2.84314	0.104402	1
Phenmetrazine	3	23	497	10835	2.84314	0.104402	1
Diethylpropion	3	23	497	10835	2.84314	0.104402	1
5-(2-hydroxyethyl)nonane-1,9-diol	3	23	497	10835	2.84314	0.104402	1
Captodiame	2	11	498	10847	3.95952	0.109537	1
Pretomanid	2	11	498	10847	3.95952	0.109537	1
Cerulenin	2	11	498	10847	3.95952	0.109537	1
Calcipotriol	5	53	495	10805	2.05909	0.110987	1
Proguanil	4	38	496	10820	2.2961	0.111965	1
Triphosphoric acid	3	24	497	10834	2.72446	0.113808	1
Gestodene	3	24	497	10834	2.72446	0.113808	1
Pidolic Acid	4	39	496	10819	2.23697	0.119408	1
Cyclizine	4	39	496	10819	2.23697	0.119408	1
Methyclothiazide	3	25	497	10833	2.61543	0.123521	1
Siponimod	3	25	497	10833	2.61543	0.123521	1
Olcegepant	2	12	498	10846	3.62908	0.124213	1
Telcagepant	2	12	498	10846	3.62908	0.124213	1
(Tert-Butyloxycarbonyl)-Alanyl-Alanyl-Amine	2	12	498	10846	3.62908	0.124213	1
Para-Isopropylaniline	2	12	498	10846	3.62908	0.124213	1
Carbidopa	2	12	498	10846	3.62908	0.124213	1
Benserazide	2	12	498	10846	3.62908	0.124213	1
6-{[6-(1-methyl-1H-pyrazol-4-yl)[1,2,4]triazolo[4,3-b]pyridazin-3-yl]sulfanyl}quinoline	2	12	498	10846	3.62908	0.124213	1
SR12813	2	12	498	10846	3.62908	0.124213	1
Clobetasol	2	12	498	10846	3.62908	0.124213	1
Secoisolariciresinol	2	12	498	10846	3.62908	0.124213	1
Phthalic Acid	2	12	498	10846	3.62908	0.124213	1
Imipenem	2	12	498	10846	3.62908	0.124213	1
Eltanolone	2	12	498	10846	3.62908	0.124213	1
Nafcillin	2	12	498	10846	3.62908	0.124213	1
Vidarabine	2	12	498	10846	3.62908	0.124213	1
Rifaximin	2	12	498	10846	3.62908	0.124213	1
Cyclomethicone 5	2	12	498	10846	3.62908	0.124213	1
Idoxuridine	2	12	498	10846	3.62908	0.124213	1
Trimethobenzamide	2	12	498	10846	3.62908	0.124213	1
Indoprofen	2	12	498	10846	3.62908	0.124213	1
Y-700	2	12	498	10846	3.62908	0.124213	1
Anisindione	1	2	499	10856	10.8712	0.126348	1
Para-Iodo-D-Phenylalanine Hydroxamic Acid	1	2	499	10856	10.8712	0.126348	1
2-ACETYLAMINO-4-METHYL-PENTANOIC ACID [1-(1-FORMYL-PENTYLCARBAMOYL)-3-METHYL-BUTYL]-AMIDE	1	2	499	10856	10.8712	0.126348	1
Oxyquinoline	1	2	499	10856	10.8712	0.126348	1
R048-8071	1	2	499	10856	10.8712	0.126348	1
Lanosterol	1	2	499	10856	10.8712	0.126348	1
9-(N-methyl-L-isoleucine)-cyclosporin A	1	2	499	10856	10.8712	0.126348	1
Brivaracetam	1	2	499	10856	10.8712	0.126348	1
Olopatadine	4	40	496	10818	2.18076	0.127059	1
Alpha-Aminoisobutyric Acid	6	72	494	10786	1.81932	0.128462	1
Efavirenz	5	56	495	10802	1.94827	0.129943	1
Desoximetasone	4	41	496	10817	2.12745	0.134909	1
Diflorasone	4	41	496	10817	2.12745	0.134909	1
Hexane-1,6-Diol	4	41	496	10817	2.12745	0.134909	1
Oxybutynin	5	57	495	10801	1.91394	0.136568	1
Phendimetrazine	2	13	498	10845	3.34967	0.139325	1
Cefepime	2	13	498	10845	3.34967	0.139325	1
Ceftizoxime	2	13	498	10845	3.34967	0.139325	1
Ceftazidime	2	13	498	10845	3.34967	0.139325	1
Enoximone	2	13	498	10845	3.34967	0.139325	1
Selinexor	2	13	498	10845	3.34967	0.139325	1
Edrophonium	3	27	497	10831	2.42112	0.143794	1
MLN8054	3	27	497	10831	2.42112	0.143794	1
Metixene	3	27	497	10831	2.42112	0.143794	1
Fesoterodine	3	27	497	10831	2.42112	0.143794	1
Aclidinium	3	27	497	10831	2.42112	0.143794	1
Procyclidine	3	27	497	10831	2.42112	0.143794	1
Pirenzepine	3	27	497	10831	2.42112	0.143794	1
L-Cysteine	3	27	497	10831	2.42112	0.143794	1
Felbamate	4	43	496	10815	2.02815	0.151178	1
PF-00217830	4	43	496	10815	2.02815	0.151178	1
Udenafil	2	14	498	10844	3.11018	0.154805	1
P-Hydroxybenzaldehyde	2	14	498	10844	3.11018	0.154805	1
Pantethine	2	14	498	10844	3.11018	0.154805	1
S-adenosyl-L-homocysteine	4	44	496	10814	1.98188	0.15958	1
Acetohexamide	1	3	499	10855	7.24814	0.164818	1
Tivantinib	3	29	497	10829	2.2538	0.16507	1
D-Phenylalanine	4	45	496	10813	1.93768	0.168149	1
ORE-1001	2	15	498	10843	2.90261	0.170593	1
Ezogabine	2	15	498	10843	2.90261	0.170593	1
Bethanechol	3	30	497	10828	2.17839	0.176037	1
P-Anisic Acid	3	30	497	10828	2.17839	0.176037	1
Sobetirome	2	16	498	10842	2.721	0.18663	1
Cyclopentolate	2	16	498	10842	2.721	0.18663	1
Cycrimine	2	16	498	10842	2.721	0.18663	1
N-(2-Aminoethyl)-5-Chloroisoquinoline-8-Sulfonamide	2	16	498	10842	2.721	0.18663	1
Arbutin	2	16	498	10842	2.721	0.18663	1
ABC-294640	5	65	495	10793	1.67713	0.194463	1
Pregnenolone	3	32	497	10826	2.04195	0.19854	1
Alpha-Methylisocitric Acid	1	4	499	10854	5.43611	0.201597	1
Tricarballylic Acid	1	4	499	10854	5.43611	0.201597	1
Lacidipine	1	4	499	10854	5.43611	0.201597	1
1h-Benoximidazole-2-Carboxylic Acid	1	4	499	10854	5.43611	0.201597	1
N-Aminoethylmorpholine	1	4	499	10854	5.43611	0.201597	1
Tridolgosir	1	4	499	10854	5.43611	0.201597	1
Carboprost Tromethamine	1	4	499	10854	5.43611	0.201597	1
Aprepitant	5	66	495	10792	1.65157	0.202239	1
Terlipressin	2	17	498	10841	2.56062	0.202865	1
Desmopressin	2	17	498	10841	2.56062	0.202865	1
Levetiracetam	2	17	498	10841	2.56062	0.202865	1
Dicloxacillin	2	17	498	10841	2.56062	0.202865	1
Metolazone	2	17	498	10841	2.56062	0.202865	1
Dinoprost Tromethamine	2	17	498	10841	2.56062	0.202865	1
Diphenylpyraline	3	33	497	10825	1.97991	0.210039	1
Obeticholic acid	5	67	495	10791	1.62676	0.210118	1
3-Hydroxybutyryl-Coenzyme A	2	18	498	10840	2.41827	0.21925	1
Cevimeline	2	18	498	10840	2.41827	0.21925	1
Mepenzolate	2	18	498	10840	2.41827	0.21925	1
Nitrofurantoin	2	18	498	10840	2.41827	0.21925	1
BIA	2	18	498	10840	2.41827	0.21925	1
(3,4-DIHYDROXY-2-NITROPHENYL)(PHENYL)METHANONE	2	18	498	10840	2.41827	0.21925	1
7,8-dihydroxy-4-phenyl-2H-chromen-2-one	2	18	498	10840	2.41827	0.21925	1
Afegostat	3	34	497	10824	1.92153	0.22168	1
Eniluracil	2	19	498	10839	2.29089	0.235739	1
Ubenimex	1	5	499	10853	4.34879	0.236759	1
3-(Prop-2-Ene-1-Sulfinyl)-Propene-1-Thiol	1	5	499	10853	4.34879	0.236759	1
Benznidazole	1	5	499	10853	4.34879	0.236759	1
Glutathionylspermidine Disulfide	1	5	499	10853	4.34879	0.236759	1
3,6-Dihydroxy-Xanthene-9-Propionic Acid	1	5	499	10853	4.34879	0.236759	1
Cellobiose	1	5	499	10853	4.34879	0.236759	1
Acenocoumarol	1	5	499	10853	4.34879	0.236759	1
Phenprocoumon	1	5	499	10853	4.34879	0.236759	1
Phenindione	1	5	499	10853	4.34879	0.236759	1
Mepyramine	4	53	496	10805	1.64399	0.241673	1
Solabegron	2	20	498	10838	2.17603	0.252292	1
Mirabegron	2	20	498	10838	2.17603	0.252292	1
[truncated: 241 more rows]

## Sheet: GO CC
drug.name	k	l	m	n	OR	pvalue	adj.pvalue
Tretinoin	47	231	22	1262	11.6423	3.11871e-21	4.69918e-17
Testosterone	38	132	31	1361	12.5965	1.12547e-20	8.47915e-17
Progesterone	42	183	27	1310	11.1077	4.94326e-20	2.48279e-16
Calcitriol	41	178	28	1315	10.788	1.77008e-19	6.42336e-16
LY-294002	41	179	28	1314	10.7198	2.1315e-19	6.42336e-16
Nicotine	41	182	28	1311	10.5203	3.6986e-19	9.28823e-16
ATP	43	219	26	1274	9.59821	2.79163e-18	6.00906e-15
Cyclic Adenosine Monophosphate	41	202	28	1291	9.33456	1.16708e-17	2.12737e-14
Hydrogen peroxide	48	302	21	1191	8.99681	1.27069e-17	2.12737e-14
Simvastatin	39	187	30	1306	9.05669	5.97706e-17	9.00606e-14
Dinoprostone	29	87	40	1406	11.6738	1.22284e-16	1.67504e-13
Estradiol	46	291	23	1202	8.24707	1.74615e-16	2.19254e-13
Acetylsalicylic acid	35	148	34	1345	9.32981	2.1718e-16	2.51723e-13
Epigallocatechin Gallate	41	222	28	1271	8.36496	2.62126e-16	2.82118e-13
Sorafenib	31	112	38	1381	10.0282	6.16849e-16	6.19634e-13
Melatonin	32	123	37	1370	9.60494	7.82451e-16	7.36859e-13
Genistein	38	191	31	1302	8.33672	8.4985e-16	7.53253e-13
Quercetin	38	192	31	1301	8.28705	9.95149e-16	8.33034e-13
Cerivastatin	35	168	34	1325	8.09908	7.26083e-15	5.57666e-12
Resveratrol	43	275	26	1218	7.31158	7.40213e-15	5.57666e-12
Ethanol	43	276	26	1217	7.27911	8.38218e-15	6.0143e-12
Dinoprost	27	88	42	1405	10.2296	1.16352e-14	7.96893e-12
Indomethacin	31	132	38	1361	8.38923	3.34775e-14	2.19317e-11
Cholecalciferol	27	94	42	1399	9.53795	4.63545e-14	2.90555e-11
Morphine	31	134	38	1359	8.2522	4.82082e-14	2.90555e-11
Icosapent	25	77	44	1416	10.4123	5.32081e-14	3.08356e-11
Paclitaxel	34	169	35	1324	7.59301	5.74316e-14	3.13621e-11
Apigenin	26	86	43	1407	9.86015	5.82795e-14	3.13621e-11
Histamine	30	125	39	1368	8.39603	6.43792e-14	3.34499e-11
Colforsin	33	160	36	1333	7.61878	8.94933e-14	4.49486e-11
Sunitinib	24	72	45	1421	10.4885	1.23345e-13	5.99524e-11
Troglitazone	32	151	37	1342	7.66701	1.34884e-13	6.35125e-11
Capsaicin	28	110	41	1383	8.56239	1.79705e-13	8.20526e-11
Imatinib	28	112	41	1381	8.39769	2.65974e-13	1.17871e-10
nocodazole	25	85	44	1408	9.38221	3.58348e-13	1.54271e-10
Staurosporine	26	95	43	1398	8.87197	4.32136e-13	1.79988e-10
Bortezomib	29	125	40	1368	7.9141	4.41974e-13	1.79988e-10
Lithium	29	126	40	1367	7.84571	5.28881e-13	2.09711e-10
Emodin	23	70	46	1423	10.1289	6.01949e-13	2.32564e-10
Palmitic Acid	32	161	37	1332	7.1393	6.67162e-13	2.51315e-10
Sirolimus	35	201	34	1292	6.60422	9.90067e-13	3.63855e-10
Celecoxib	27	110	42	1383	8.06087	1.24653e-12	4.47198e-10
Acetylcysteine	24	83	45	1410	9.03252	1.70549e-12	5.84042e-10
Tanespimycin	24	83	45	1410	9.03252	1.70549e-12	5.84042e-10
Regorafenib	20	51	49	1442	11.4939	1.95573e-12	6.54851e-10
Ponatinib	25	93	44	1400	8.52904	2.03392e-12	6.66229e-10
Nitric Oxide	29	134	40	1359	7.33592	2.11084e-12	6.76715e-10
Tacrolimus	28	125	41	1368	7.45562	2.88384e-12	9.05269e-10
Rotenone	23	77	46	1416	9.16582	3.24039e-12	9.90731e-10
Zoledronic acid	24	86	45	1407	8.69995	3.28759e-12	9.90731e-10
Metformin	33	185	36	1308	6.46768	3.70975e-12	1.09603e-09
L-Alanine	26	107	43	1386	7.81161	4.71903e-12	1.3416e-09
Vorinostat	26	107	43	1386	7.81161	4.71903e-12	1.3416e-09
7-[4-(Dimethylamino)Phenyl]-N-Hydroxy-4,6-Dimethyl-7-Oxo-2,4-Heptadienamide	27	118	42	1375	7.47225	5.39416e-12	1.50514e-09
Lovastatin	29	140	40	1353	6.98984	5.63185e-12	1.54289e-09
Norepinephrine	21	63	48	1430	9.8959	6.38308e-12	1.71747e-09
Propranolol	22	73	47	1420	9.07642	9.50984e-12	2.51389e-09
Hydrocortisone	23	82	46	1411	8.57843	9.84854e-12	2.55853e-09
Berberine	29	146	40	1347	6.67416	1.43718e-11	3.67034e-09
3,7,3',4'-TETRAHYDROXYFLAVONE	20	59	49	1434	9.88546	1.78587e-11	4.48482e-09
Oxygen	23	85	46	1408	8.25908	1.85762e-11	4.58855e-09
Lapatinib	22	78	47	1415	8.46667	2.90541e-11	6.94887e-09
Chloroquine	22	78	47	1415	8.46667	2.90541e-11	6.94887e-09
Decitabine	29	151	40	1342	6.42987	3.03953e-11	7.15607e-09
Caffeine	27	130	42	1363	6.72385	4.02821e-11	9.33783e-09
Alitretinoin	17	40	52	1453	11.8245	4.46894e-11	1.02025e-08
Dihydrotestosterone	19	55	50	1438	9.89982	4.90729e-11	1.10361e-08
2,6-Dihydroanthra/1,9-Cd/Pyrazol-6-One	25	110	44	1383	7.12612	5.13842e-11	1.13859e-08
Butyric Acid	30	167	39	1326	6.0955	5.33823e-11	1.16572e-08
Nandrolone	16	34	53	1459	12.8911	5.50752e-11	1.18551e-08
Doxorubicin	29	157	40	1336	6.15689	7.207e-11	1.52948e-08
Alpha-Linolenic Acid	21	74	48	1419	8.36478	8.44446e-11	1.7672e-08
Triptolide	24	103	45	1390	7.17946	9.14149e-11	1.88687e-08
Isoprenaline	24	104	45	1389	7.10548	1.09154e-10	2.22256e-08
Aldosterone	27	137	42	1356	6.34919	1.18854e-10	2.3878e-08
Geldanamycin	22	85	47	1408	7.73121	1.23512e-10	2.44875e-08
Arachidonic Acid	24	105	45	1388	7.03292	1.301e-10	2.54585e-08
Carbamazepine	18	52	51	1441	9.74577	1.72474e-10	3.33179e-08
Cisplatin	30	176	39	1317	5.74554	1.76673e-10	3.3697e-08
Cocaine	24	110	45	1383	6.68983	3.04898e-10	5.74264e-08
Dasatinib	21	83	48	1410	7.41154	5.31379e-10	9.88477e-08
Haloperidol	22	93	47	1400	7.02884	5.58988e-10	1.02413e-07
Ketamine	20	74	49	1419	7.80539	5.6414e-10	1.02413e-07
Cholesterol	24	115	45	1378	6.37739	6.85939e-10	1.22679e-07
Erlotinib	20	75	49	1418	7.69625	6.92059e-10	1.22679e-07
Iloprost	17	50	52	1443	9.40221	7.75254e-10	1.35829e-07
Vitamin A	20	76	49	1417	7.58769	8.46616e-10	1.46627e-07
Pioglitazone	23	106	46	1387	6.52739	8.99254e-10	1.53974e-07
Vandetanib	17	51	52	1442	9.21207	9.99975e-10	1.69296e-07
Etoposide	23	107	46	1386	6.46187	1.05928e-09	1.77343e-07
Pravastatin	21	87	48	1406	7.05255	1.12716e-09	1.86634e-07
Adenosine	25	130	44	1363	5.94495	1.23284e-09	2.01914e-07
Leukotriene D4	17	52	52	1441	9.02923	1.28361e-09	2.05756e-07
2-chloro-5-nitro-N-phenylbenzamide	17	52	52	1441	9.02923	1.28361e-09	2.05756e-07
Alvocidib	22	99	47	1394	6.57554	1.58895e-09	2.50824e-07
Acetylcholine	19	70	50	1423	7.70379	1.59806e-09	2.50824e-07
Deoxycholic Acid	19	71	50	1422	7.59032	1.96097e-09	3.04612e-07
Phenylephrine	17	55	52	1438	8.52062	2.64146e-09	4.0613e-07
Kaempherol	20	82	49	1411	7.00506	2.68531e-09	4.08702e-07
Phenethyl Isothiocyanate	18	64	51	1429	7.85821	2.93612e-09	4.42406e-07
Baclofen	14	33	55	1460	11.212	3.09179e-09	4.6125e-07
Arecoline	17	56	52	1437	8.36319	3.3308e-09	4.92035e-07
Formaldehyde	16	48	53	1445	9.05727	3.42058e-09	5.00392e-07
Ibuprofen	18	65	51	1428	7.73234	3.62791e-09	5.25618e-07
Ursodeoxycholic acid	17	57	52	1436	8.21128	4.18281e-09	6.00242e-07
1,10-Phenanthroline	16	49	53	1444	8.86691	4.38765e-09	6.17868e-07
Mesalazine	16	49	53	1444	8.86691	4.38765e-09	6.17868e-07
Raloxifene	19	76	50	1417	7.06569	5.22678e-09	7.29219e-07
Vitamin E	20	86	49	1407	6.66153	5.52291e-09	7.63465e-07
Afimoxifene	20	88	49	1405	6.50122	7.81571e-09	1.07059e-06
L-Arginine	15	44	54	1449	9.11628	8.96681e-09	1.2172e-06
Sodium Chloride	18	70	51	1423	7.15421	9.95997e-09	1.32809e-06
Metoprolol	18	70	51	1423	7.15421	9.95997e-09	1.32809e-06
Andrographolide	16	53	53	1440	8.17722	1.13234e-08	1.49665e-06
Zinc sulfate	18	71	51	1422	7.04882	1.20799e-08	1.58275e-06
K-252a	14	38	55	1455	9.71059	1.34887e-08	1.7521e-06
AZD-1480	10	14	59	1479	17.7978	1.75914e-08	2.26201e-06
Fludarabine	16	55	53	1438	7.87	1.77145e-08	2.26201e-06
Medroxyprogesterone acetate	17	64	52	1429	7.28057	1.85436e-08	2.34798e-06
Diazoxide	15	50	54	1443	7.99268	3.80058e-08	4.77217e-06
Losartan	17	68	52	1425	6.83218	4.03383e-08	5.02319e-06
Indole-3-carbinol	18	78	51	1415	6.38747	4.32413e-08	5.34055e-06
Etretinate	8	7	61	1486	27.6211	4.86063e-08	5.95435e-06
Selenium	16	61	53	1432	7.0692	6.17795e-08	7.50706e-06
Serine	13	37	56	1456	9.10324	7.62992e-08	9.19723e-06
Dexamethasone	18	82	51	1411	6.05941	8.49038e-08	1.01532e-05
Verapamil	17	74	52	1419	6.2542	1.18726e-07	1.40861e-05
(1S,6BR,9AS,11R,11BR)-9A,11B-DIMETHYL-1-[(METHYLOXY)METHYL]-3,6,9-TRIOXO-1,6,6B,7,8,9,9A,10,11,11B-DECAHYDRO-3H-FURO[4,3,2-DE]INDENO[4,5-H][2]BENZOPYRAN-11-YL ACETATE	23	141	46	1352	4.78636	1.20244e-07	1.41547e-05
Zinc	19	95	50	1398	5.57993	1.26108e-07	1.47299e-05
Indirubin	13	39	56	1454	8.62614	1.27386e-07	1.47647e-05
Everolimus	16	65	53	1428	6.61464	1.32607e-07	1.52526e-05
Semaxanib	13	40	56	1453	8.40547	1.6303e-07	1.86097e-05
Mevalonic acid	15	57	54	1436	6.98044	1.66783e-07	1.8895e-05
Broxuridine	8	9	61	1484	21.4777	1.71023e-07	1.92307e-05
Pirfenidone	11	26	58	1467	10.6555	1.92044e-07	2.14346e-05
Alvespimycin	14	49	55	1444	7.48045	1.95326e-07	2.16406e-05
Ciglitazone	15	58	54	1435	6.85564	2.02864e-07	2.23117e-05
Bexarotene	13	41	56	1452	8.19556	2.07396e-07	2.26448e-05
Cilostazol	16	68	53	1425	6.31083	2.27759e-07	2.46893e-05
Lycopene	15	59	54	1434	6.73508	2.45888e-07	2.60914e-05
Spironolactone	15	59	54	1434	6.73508	2.45888e-07	2.60914e-05
Ouabain	15	59	54	1434	6.73508	2.45888e-07	2.60914e-05
Tofacitinib	11	27	58	1466	10.2569	2.6094e-07	2.74484e-05
Prazosin	13	42	56	1451	7.99562	2.6232e-07	2.74484e-05
Bosutinib	14	51	55	1442	7.17817	2.97423e-07	3.09067e-05
Fluorouracil	19	102	50	1391	5.17189	3.4232e-07	3.53286e-05
Panobinostat	16	71	53	1422	6.03234	3.81513e-07	3.91056e-05
Carvedilol	13	44	56	1449	7.62298	4.12849e-07	4.20317e-05
Leflunomide	10	22	59	1471	11.2834	4.36129e-07	4.41038e-05
Fenofibrate	19	104	50	1389	5.06572	4.48873e-07	4.49763e-05
Bleomycin	16	72	53	1421	5.94456	4.50727e-07	4.49763e-05
Sevoflurane	18	93	51	1400	5.30249	4.57048e-07	4.5307e-05
Gefitinib	19	105	50	1388	5.01362	5.12853e-07	5.05066e-05
Pazopanib	12	37	57	1456	8.25819	5.32168e-07	5.17326e-05
Lupeol	12	37	57	1456	8.25819	5.32168e-07	5.17326e-05
2-(4-(2-HYDROXY-3-(ISOPROPYLAMINO)PROPOXY)PHENYL)ETHANAMIDE	14	54	55	1439	6.76633	5.41841e-07	5.23353e-05
Dopamine	19	106	50	1387	4.96366	5.85095e-07	5.61531e-05
Lidocaine	15	64	54	1429	6.18723	6.12487e-07	5.841e-05
HESPERIDIN	11	30	58	1463	9.21567	6.1646e-07	5.84191e-05
Potassium Chloride	13	46	56	1447	7.28267	6.36641e-07	5.95822e-05
Gentamicin	13	46	56	1447	7.28267	6.36641e-07	5.95822e-05
4,4'-PROPANE-2,2-DIYLDIPHENOL	14	55	55	1438	6.63903	6.56689e-07	6.07043e-05
Iron	14	55	55	1438	6.63903	6.56689e-07	6.07043e-05
Fenretinide	15	65	54	1428	6.08809	7.28428e-07	6.65197e-05
Salicylic acid	15	65	54	1428	6.08809	7.28428e-07	6.65197e-05
Entinostat	14	56	55	1437	6.5163	7.92986e-07	7.19788e-05
Propofol	18	97	51	1396	5.06966	7.97872e-07	7.19887e-05
Acitretin	10	24	59	1469	10.3328	8.25906e-07	7.36362e-05
Risedronate	10	24	59	1469	10.3328	8.25906e-07	7.36362e-05
Halothane	12	39	57	1454	7.82547	8.53731e-07	7.56693e-05
Tazarotene	9	18	60	1475	12.2346	9.41368e-07	8.29489e-05
Saracatinib	10	25	59	1468	9.91411	1.11605e-06	9.77694e-05
Phenytoin	12	41	57	1452	7.43489	1.33757e-06	0.000115918
Mephedrone	9	19	60	1474	11.5827	1.33887e-06	0.000115918
Liothyronine	11	33	58	1460	8.36359	1.34629e-06	0.000115918
Amphetamine	17	90	52	1403	5.08666	1.39931e-06	0.000119798
9,10-Deepithio-9,10-Didehydroacanthifolicin	17	91	52	1402	5.02672	1.60552e-06	0.000135907
Prasterone	17	91	52	1402	5.02672	1.60552e-06	0.000135907
Sildenafil	14	60	55	1433	6.06481	1.62939e-06	0.000137157
Valproic Acid	17	92	52	1401	4.96912	1.83893e-06	0.000153936
Alectinib	8	14	61	1479	13.7804	1.88319e-06	0.00015677
Alendronic acid	12	43	57	1450	7.08018	2.05066e-06	0.000169773
Plicamycin	13	52	56	1441	6.418	2.09588e-06	0.000171259
Guanine	13	52	56	1441	6.418	2.09588e-06	0.000171259
Fluoxetine	17	93	52	1400	4.91233	2.1027e-06	0.000171259
Ceruletide	11	35	58	1458	7.87662	2.1824e-06	0.000176794
Purvalanol	12	44	57	1449	6.91491	2.51994e-06	0.000203046
Mannitol	10	28	59	1465	8.83731	2.58422e-06	0.000207119
Mitomycin	13	54	56	1439	6.17062	3.02007e-06	0.00024077
Butyl alcohol	14	64	55	1429	5.67098	3.18467e-06	0.000252556
Lauric Acid	11	37	58	1456	7.4422	3.44447e-06	0.000270314
Flurbiprofen	11	37	58	1456	7.4422	3.44447e-06	0.000270314
Taurine	13	55	56	1438	6.05468	3.60584e-06	0.000281511
Prednisolone	12	46	57	1447	6.60596	3.75171e-06	0.00029139
7-ethyl-10-hydroxycamptothecin	11	38	58	1455	7.24209	4.2875e-06	0.000331297
Thalidomide	13	57	56	1436	5.83483	5.08813e-06	0.000388972
Hydroquinone	13	57	56	1436	5.83483	5.08813e-06	0.000388972
Glyburide	14	67	55	1426	5.40626	5.11136e-06	0.000388972
Framycetin	11	39	58	1454	7.05165	5.30609e-06	0.000401762
Celiprolol	10	31	59	1462	7.96878	5.51034e-06	0.000413076
Flutamide	10	31	59	1462	7.96878	5.51034e-06	0.000413076
Magnesium	14	68	55	1425	5.3232	5.95337e-06	0.000444077
Ritonavir	13	58	56	1435	5.73053	6.0147e-06	0.000446442
Hydralazine	11	40	58	1453	6.8711	6.53049e-06	0.000479998
Prednisone	11	40	58	1453	6.8711	6.53049e-06	0.000479998
Nifedipine	12	49	57	1444	6.18826	6.59554e-06	0.000482426
Mifepristone	13	59	56	1434	5.62967	7.08785e-06	0.00051345
Deferoxamine	13	59	56	1434	5.62967	7.08785e-06	0.00051345
Myricetin	14	70	55	1423	5.16344	8.01675e-06	0.00057521
Dimethyl sulfoxide	14	70	55	1423	5.16344	8.01675e-06	0.00057521
Levothyroxine	9	25	60	1468	8.77749	8.21493e-06	0.000581128
Calcidiol	9	25	60	1468	8.77749	8.21493e-06	0.000581128
Alogliptin	9	25	60	1468	8.77749	8.21493e-06	0.000581128
GW-501516	13	60	56	1433	5.5323	8.32722e-06	0.000583592
Nitroglycerin	13	60	56	1433	5.5323	8.32722e-06	0.000583592
Bepridil	10	33	59	1460	7.47738	8.77866e-06	0.000612381
Promazine	12	51	57	1442	5.93828	9.4167e-06	0.000653863
Cupric sulfate	11	42	58	1451	6.53584	9.7387e-06	0.000666999
Niclosamide	11	42	58	1451	6.53584	9.7387e-06	0.000666999
Dalfampridine	11	42	58	1451	6.53584	9.7387e-06	0.000666999
Ketanserin	9	26	60	1467	8.43538	1.06722e-05	0.00072763
Cabozantinib	8	19	61	1474	10.1337	1.09441e-05	0.000742803
3-(4-HYDROXYPHENYL)-1-(2,4,6-TRIHYDROXYPHENYL)PROPAN-1-ONE	12	52	57	1441	5.82041	1.11891e-05	0.00075603
Telmisartan	13	62	56	1431	5.34677	1.13942e-05	0.000766448
6-[4-(2-piperidin-1-ylethoxy)phenyl]-3-pyridin-4-ylpyrazolo[1,5-a]pyrimidine	12	53	57	1440	5.70693	1.3248e-05	0.000884898
Bicalutamide	13	63	56	1430	5.25841	1.32725e-05	0.000884898
Trichloroethylene	10	35	59	1458	7.04125	1.36059e-05	0.00090313
Nilotinib	9	27	60	1466	8.1186	1.37325e-05	0.000903567
Flavin adenine dinucleotide	9	27	60	1466	8.1186	1.37325e-05	0.000903567
Dactolisib	11	44	58	1449	6.22943	1.42439e-05	0.000929101
Temsirolimus	11	44	58	1449	6.22943	1.42439e-05	0.000929101
Netoglitazone	8	20	61	1473	9.62219	1.47862e-05	0.000960318
Aripiprazole	12	54	57	1439	5.59764	1.56319e-05	0.00100657
Ellagic Acid	12	54	57	1439	5.59764	1.56319e-05	0.00100657
Clonidine	10	36	59	1457	6.84149	1.67791e-05	0.00107584
L-Lysine	11	45	58	1448	6.08741	1.71097e-05	0.00108778
Amlodipine	11	45	58	1448	6.08741	1.71097e-05	0.00108778
Fenfluramine	10	37	59	1456	6.65256	2.05707e-05	0.00130232
Phenylbutyric acid	14	77	55	1416	4.67229	2.11485e-05	0.0013333
(10E,12Z)-octadeca-10,12-dienoic acid	9	29	60	1464	7.55048	2.21452e-05	0.00138455
D-Serine	9	29	60	1464	7.55048	2.21452e-05	0.00138455
{4-[3-(4-acetyl-3-hydroxy-2-propylphenoxy)propoxy]phenoxy}acetic acid	7	15	62	1478	11.076	2.43242e-05	0.00149912
Dronabinol	11	47	58	1446	5.82119	2.43756e-05	0.00149912
Olomoucine	11	47	58	1446	5.82119	2.43756e-05	0.00149912
Orantinib	11	47	58	1446	5.82119	2.43756e-05	0.00149912
Formoterol	10	38	59	1455	6.47377	2.50776e-05	0.00153602
Lactic Acid	9	30	60	1463	7.29475	2.77825e-05	0.00167447
Epoprostenol	9	30	60	1463	7.29475	2.77825e-05	0.00167447
Adenosine 5'-[γ-thio]triphosphate	9	30	60	1463	7.29475	2.77825e-05	0.00167447
Sphingosine	9	30	60	1463	7.29475	2.77825e-05	0.00167447
Rolipram	12	58	57	1435	5.198	2.93415e-05	0.00176139
Rosuvastatin	12	60	57	1433	5.01882	3.94856e-05	0.00236094
Naloxone	11	50	58	1443	5.46149	4.02485e-05	0.00239705
Guanosine	9	32	60	1461	6.83006	4.27752e-05	0.0025375
Mocetinostat	8	24	61	1469	8.00215	4.34001e-05	0.00255445
Quinolinic Acid	8	24	61	1469	8.00215	4.34001e-05	0.00255445
Camptothecin	12	61	57	1432	4.9322	4.56151e-05	0.00267438
Captopril	11	51	58	1442	5.35094	4.72265e-05	0.00275812
S-Ethyl-N-[4-(Trifluoromethyl)Phenyl]Isothiourea	6	11	63	1482	12.7684	5.03714e-05	0.00293043
Candesartan	9	33	60	1460	6.61918	5.25374e-05	0.0030378
Edaravone	10	42	59	1451	5.84157	5.26202e-05	0.0030378
Amitriptyline	13	73	56	1420	4.50778	5.3263e-05	0.00306317
Cannabidiol	5	6	64	1487	19.2376	5.47266e-05	0.0031235
Nabilone	5	6	64	1487	19.2376	5.47266e-05	0.0031235
3,3'-diindolylmethane	11	52	58	1441	5.24463	5.52248e-05	0.00313166
L-Tyrosine	8	25	61	1468	7.67807	5.52852e-05	0.00313166
Bretylium	7	18	62	1475	9.2177	6.1637e-05	0.00343974
Procainamide	7	18	62	1475	9.2177	6.1637e-05	0.00343974
Motesanib	7	18	62	1475	9.2177	6.1637e-05	0.00343974
Phosphonotyrosine	7	18	62	1475	9.2177	6.1637e-05	0.00343974
Glutamic Acid	10	43	59	1450	5.70217	6.25926e-05	0.00348018
Nimodipine	9	34	60	1459	6.42115	6.41206e-05	0.00355203
Rbt205 Inhibitor	11	53	58	1440	5.14232	6.43642e-05	0.00355246
Propanoic Acid	8	26	61	1467	7.37885	6.97684e-05	0.00382273
Busulfan	8	26	61	1467	7.37885	6.97684e-05	0.00382273
Isoflurane	14	87	55	1406	4.10741	7.16269e-05	0.00391034
6-[1-(3,5,5,8,8-Pentamethyl-5,6,7,8-Tetrahydronaphthalen-2-Yl)Cyclopropyl]Pyridine-3-Carboxylic Acid	6	12	63	1481	11.6993	7.29413e-05	0.00396772
Naproxen	11	54	58	1439	5.04411	7.47768e-05	0.00405293
Sitagliptin	9	35	60	1458	6.23203	7.77893e-05	0.0041861
Hexachlorophene	9	35	60	1458	6.23203	7.77893e-05	0.0041861
Marizomib	7	19	62	1474	8.72838	8.14053e-05	0.00436509
Levodopa	11	55	58	1438	4.94821	8.66058e-05	0.00460695
Riluzole	11	55	58	1438	4.94821	8.66058e-05	0.00460695
Zidovudine	8	27	61	1466	7.10072	8.72783e-05	0.00460695
Pentoxifylline	10	45	59	1448	5.44188	8.74444e-05	0.00460695
Doxazosin	10	45	59	1448	5.44188	8.74444e-05	0.00460695
Corticosterone	12	66	57	1427	4.54339	9.0312e-05	0.00474145
Pimagedine	9	36	60	1457	6.05551	9.38352e-05	0.00490931
Acetaminophen	13	78	56	1415	4.20457	9.8412e-05	0.00513095
Etodolac	10	46	59	1447	5.32017	0.000102735	0.00529257
Dihydrogenphosphate Ion	10	46	59	1447	5.32017	0.000102735	0.00529257
Fasudil	10	46	59	1447	5.32017	0.000102735	0.00529257
Adapalene	6	13	63	1480	10.7985	0.000102917	0.00529257
5-iodotubercidin	7	20	62	1473	8.28797	0.000106067	0.00543599
Guanosine-5'-Triphosphate	19	158	50	1335	3.20705	0.000117646	0.00600898
Venlafaxine	8	29	61	1464	6.60339	0.000133334	0.00678729
3-SULFOOXY-1H-INDOLE	9	38	60	1455	5.72992	0.00013437	0.00679411
Methylprednisolone	9	38	60	1455	5.72992	0.00013437	0.00679411
Pseudoephedrine	7	21	62	1472	7.88947	0.000136493	0.00681008
GM6001	7	21	62	1472	7.88947	0.000136493	0.00681008
Leukotriene B4	7	21	62	1472	7.88947	0.000136493	0.00681008
Glutaral	7	21	62	1472	7.88947	0.000136493	0.00681008
Epinastine	6	14	63	1479	10.021	0.000141937	0.00703509
Menthol	6	14	63	1479	10.021	0.000141937	0.00703509
Beta-Mercaptoethanol	9	39	60	1454	5.57942	0.000159591	0.00788418
Chloroprocaine	8	30	61	1463	6.37776	0.000162984	0.00802549
Nebivolol	7	22	62	1471	7.52713	0.000173653	0.008523
Hypericin	9	40	60	1453	5.43669	0.000188657	0.00922933
S-Ethyl-N-Phenyl-Isothiourea	6	15	63	1478	9.34886	0.000191838	0.00935458
3-isobutyl-1-methyl-7H-xanthine	11	61	58	1432	4.44463	0.000196951	0.00955617
Pantoprazole	8	31	61	1462	6.16888	0.000197875	0.00955617
Etorphine	8	31	61	1462	6.16888	0.000197875	0.00955617
Gallopamil	7	23	62	1470	7.19512	0.000218612	0.0104904
Propafenone	7	23	62	1470	7.19512	0.000218612	0.0104904
Ruboxistaurin	9	41	60	1452	5.30074	0.000222017	0.0105198
Z-Val-Ala-Asp fluoromethyl ketone	9	41	60	1452	5.30074	0.000222017	0.0105198
Platinum	9	41	60	1452	5.30074	0.000222017	0.0105198
Naltrexone	9	41	60	1452	5.30074	0.000222017	0.0105198
Tolbutamide	8	32	61	1461	5.97276	0.000238695	0.0112393
CI-1040	8	32	61	1461	5.97276	0.000238695	0.0112393
Arotinoid acid	6	16	63	1477	8.76072	0.000254656	0.0119535
Pergolide	9	42	60	1451	5.17125	0.000260156	0.0121361
Puerarin	9	42	60	1451	5.17125	0.000260156	0.0121361
Desipramine	12	75	57	1418	3.97443	0.000268224	0.0124738
Chlorothiazide	8	33	61	1460	5.78837	0.000286191	0.0131239
Titanium dioxide	8	33	61	1460	5.78837	0.000286191	0.0131239
Glycerin	8	33	61	1460	5.78837	0.000286191	0.0131239
Risperidone	10	53	59	1440	4.59632	0.000287429	0.0131239
Tramadol	10	53	59	1440	4.59632	0.000287429	0.0131239
Apocynin	10	53	59	1440	4.59632	0.000287429	0.0131239
Vinblastine	9	43	60	1450	5.04817	0.000303593	0.0138201
Aniracetam	5	10	64	1483	11.5336	0.000309595	0.0140509
Theophylline	10	54	59	1439	4.50847	0.000328738	0.014742
Thioridazine	10	54	59	1439	4.50847	0.000328738	0.014742
Sucrose	10	54	59	1439	4.50847	0.000328738	0.014742
Pentobarbital	10	54	59	1439	4.50847	0.000328738	0.014742
Batimastat	6	17	63	1476	8.24175	0.000332624	0.0147843
Rotigaptide	6	17	63	1476	8.24175	0.000332624	0.0147843
Tamibarotene	6	17	63	1476	8.24175	0.000332624	0.0147843
Enoxolone	7	25	62	1468	6.61212	0.000336695	0.014834
Artemisinin	7	25	62	1468	6.61212	0.000336695	0.014834
Benzquinamide	7	25	62	1468	6.61212	0.000336695	0.014834
Methotrexate	8	34	61	1459	5.61474	0.000341168	0.0149437
Equol	8	34	61	1459	5.61474	0.000341168	0.0149437
Donepezil	9	44	60	1449	4.92942	0.000352889	0.0153234
Rutin	9	44	60	1449	4.92942	0.000352889	0.0153234
Dinaciclib	9	44	60	1449	4.92942	0.000352889	0.0153234
Calcipotriol	4	5	65	1488	18.1999	0.00037215	0.0161134
Anisomycin	10	55	59	1438	4.42379	0.000374912	0.0161865
Methylthioninium	9	45	60	1448	4.8171	0.00040864	0.0175922
Phentolamine	7	26	62	1467	6.35258	0.000412459	0.0176557
Pargyline	7	26	62	1467	6.35258	0.000412459	0.0176557
Myristic acid	6	18	63	1475	7.78038	0.000428172	0.0180716
Dexanabinol	6	18	63	1475	7.78038	0.000428172	0.0180716
Amphotericin B	6	18	63	1475	7.78038	0.000428172	0.0180716
Mercaptopurine	6	18	63	1475	7.78038	0.000428172	0.0180716
3-Bromo-7-Nitroindazole	6	18	63	1475	7.78038	0.000428172	0.0180716
5-(2-methylpiperazine-1-sulfonyl)isoquinoline	5	11	64	1482	10.4816	0.000434974	0.0183074
Imipramine	12	80	57	1413	3.7136	0.000459547	0.0192878
Gemfibrozil	9	46	60	1447	4.70948	0.000471482	0.0196791
Budesonide	9	46	60	1447	4.70948	0.000471482	0.0196791
2-tert-butylbenzene-1,4-diol	8	36	61	1457	5.29629	0.000477094	0.0198036
Citalopram	8	36	61	1457	5.29629	0.000477094	0.0198036
Trazodone	7	27	62	1466	6.11428	0.000501304	0.0205818
Hydroxyfasudil	7	27	62	1466	6.11428	0.000501304	0.0205818
Onapristone	7	27	62	1466	6.11428	0.000501304	0.0205818
N~2~,N~2~-DIMETHYL-N~1~-(6-OXO-5,6-DIHYDROPHENANTHRIDIN-2-YL)GLYCINAMIDE	7	27	62	1466	6.11428	0.000501304	0.0205818
Pimozide	9	47	60	1446	4.60605	0.000542093	0.0219722
Atenolol	6	19	63	1474	7.36746	0.00054392	0.0219722
Tetracaine	6	19	63	1474	7.36746	0.00054392	0.0219722
1-naphthaleneacetic acid	6	19	63	1474	7.36746	0.00054392	0.0219722
Aliskiren	6	19	63	1474	7.36746	0.00054392	0.0219722
N-(3-(Aminomethyl)Benzyl)Acetamidine	6	19	63	1474	7.36746	0.00054392	0.0219722
Folic Acid	8	37	61	1456	5.14994	0.000559961	0.0223802
Clenbuterol	8	37	61	1456	5.14994	0.000559961	0.0223802
Eflornithine	8	37	61	1456	5.14994	0.000559961	0.0223802
Rebamipide	8	37	61	1456	5.14994	0.000559961	0.0223802
Selenic acid	5	12	64	1481	9.60456	0.000595225	0.023664
Cyclosporine	5	12	64	1481	9.60456	0.000595225	0.023664
Indole	4	6	65	1487	15.1724	0.000599646	0.0237771
Gossypol	7	28	62	1465	5.89266	0.000604811	0.0238563
Piperine	7	28	62	1465	5.89266	0.000604811	0.0238563
Edetic Acid	9	48	60	1445	4.50732	0.000621191	0.0244385
Cyclic Guanosine Monophosphate	8	38	61	1455	5.01195	0.000654147	0.025668
Oxymetazoline	6	20	63	1473	6.9943	0.000682674	0.0263752
Trimipramine	6	20	63	1473	6.9943	0.000682674	0.0263752
Glycochenodeoxycholic Acid	6	20	63	1473	6.9943	0.000682674	0.0263752
Elamipretide	6	20	63	1473	6.9943	0.000682674	0.0263752
Tibolone	6	20	63	1473	6.9943	0.000682674	0.0263752
Sarpogrelate	6	20	63	1473	6.9943	0.000682674	0.0263752
Guanethidine	7	29	62	1464	5.68616	0.00072466	0.027643
Glycine betaine	7	29	62	1464	5.68616	0.00072466	0.027643
AICA ribonucleotide	7	29	62	1464	5.68616	0.00072466	0.027643
N-Omega-Hydroxy-L-Arginine	7	29	62	1464	5.68616	0.00072466	0.027643
DPDPE	7	29	62	1464	5.68616	0.00072466	0.027643
Mianserin	8	39	61	1454	4.87942	0.000760768	0.028947
Linagliptin	5	13	64	1480	8.86237	0.000796103	0.0301393
Agomelatine	5	13	64	1480	8.86237	0.000796103	0.0301393
Probucol	9	50	60	1443	4.32153	0.000807924	0.0305102
7-Nitroindazole	6	21	63	1472	6.65772	0.000847419	0.031684
Vildagliptin	6	21	63	1472	6.65772	0.000847419	0.031684
Methylphenidate	6	21	63	1472	6.65772	0.000847419	0.031684
Uridine 5'-triphosphate	6	21	63	1472	6.65772	0.000847419	0.031684
Artesunate	7	30	62	1463	5.49265	0.000862637	0.0320937
Disopyramide	7	30	62	1463	5.49265	0.000862637	0.0320937
Lisuride	8	40	61	1453	4.75464	0.000881003	0.032616
1D-myo-inositol 1,4,5-trisphosphate	8	40	61	1453	4.75464	0.000881003	0.032616
Trimethaphan	4	7	65	1486	12.9984	0.000911029	0.0329979
Flibanserin	4	7	65	1486	12.9984	0.000911029	0.0329979
Bufotenine	4	7	65	1486	12.9984	0.000911029	0.0329979
Pruvanserin	4	7	65	1486	12.9984	0.000911029	0.0329979
2,5-Dimethoxy-4-ethylamphetamine	4	7	65	1486	12.9984	0.000911029	0.0329979
Cyclobenzaprine	4	7	65	1486	12.9984	0.000911029	0.0329979
Pimavanserin	4	7	65	1486	12.9984	0.000911029	0.0329979
Amperozide	4	7	65	1486	12.9984	0.000911029	0.0329979
2,4-Dihydroxybenzoic Acid	4	7	65	1486	12.9984	0.000911029	0.0329979
Disulfiram	9	51	60	1442	4.23404	0.000917204	0.0331419
Alsterpaullone	8	41	61	1452	4.6353	0.00101609	0.0365284
Ergotamine	7	31	62	1462	5.31295	0.00102062	0.0365284
Dronedarone	7	31	62	1462	5.31295	0.00102062	0.0365284
Crizotinib	7	31	62	1462	5.31295	0.00102062	0.0365284
Isopropyl beta-D-thiogalactopyranoside	9	52	60	1441	4.14991	0.00103826	0.0367423
Marimastat	6	22	63	1471	6.35011	0.00104131	0.0367423
Aminacrine	6	22	63	1471	6.35011	0.00104131	0.0367423
Brompheniramine	6	22	63	1471	6.35011	0.00104131	0.0367423
Stearic acid	6	22	63	1471	6.35011	0.00104131	0.0367423
Sumatriptan	6	22	63	1471	6.35011	0.00104131	0.0367423
Omapatrilat	5	14	64	1479	8.22617	0.00104367	0.0367423
Ethinyl Estradiol	8	42	61	1451	4.52242	0.00116735	0.0409052
Orlistat	8	42	61	1451	4.52242	0.00116735	0.0409052
Chenodeoxycholic acid	9	53	60	1440	4.06896	0.00117202	0.0409736
Eugenol	7	32	62	1461	5.14378	0.0012006	0.0418756
Cysteamine	6	23	63	1470	6.07117	0.00126765	0.0440106
Phentermine	6	23	63	1470	6.07117	0.00126765	0.0440106
Cyproheptadine	9	54	60	1439	3.99101	0.00131945	0.0449391
Ribostamycin	4	8	65	1485	11.3716	0.00132124	0.0449391
Ajmaline	4	8	65	1485	11.3716	0.00132124	0.0449391
Benzonatate	4	8	65	1485	11.3716	0.00132124	0.0449391
Tocainide	4	8	65	1485	11.3716	0.00132124	0.0449391
Ethotoin	4	8	65	1485	11.3716	0.00132124	0.0449391
Lacosamide	4	8	65	1485	11.3716	0.00132124	0.0449391
Oxcarbazepine	4	8	65	1485	11.3716	0.00132124	0.0449391
Prilocaine	4	8	65	1485	11.3716	0.00132124	0.0449391
Nortriptyline	8	43	61	1450	4.41453	0.00133613	0.0450105
Acetyldigitoxin	5	15	64	1478	7.6747	0.00134425	0.0450105
Deslanoside	5	15	64	1478	7.6747	0.00134425	0.0450105
Azithromycin	5	15	64	1478	7.6747	0.00134425	0.0450105
OSI-930	5	15	64	1478	7.6747	0.00134425	0.0450105
Gadolinium	5	15	64	1478	7.6747	0.00134425	0.0450105
Ataluren	5	15	64	1478	7.6747	0.00134425	0.0450105
(9Z,11E,13S)-13-hydroxyoctadeca-9,11-dienoic acid	7	33	62	1460	4.98418	0.00140464	0.0468245
Spermidine	7	33	62	1460	4.98418	0.00140464	0.0468245
2-[N'-(4-AMINO-BUTYL)-HYDRAZINOCARBONYL]-PYRROLIDINE-1-CARBOXYLIC ACID BENZYL ESTER	3	3	66	1490	22.417	0.00150068	0.0499156
Azathioprine	6	24	63	1469	5.81508	0.00152991	0.0504426
Amprenavir	6	24	63	1469	5.81508	0.00152991	0.0504426
Halofuginone	6	24	63	1469	5.81508	0.00152991	0.0504426
Plitidepsin	6	24	63	1469	5.81508	0.00152991	0.0504426
Lamotrigine	7	34	62	1459	4.83507	0.00163491	0.0537867
Teniposide	5	16	64	1477	7.19058	0.00170437	0.0554666
Indapamide	5	16	64	1477	7.19058	0.00170437	0.0554666
Levosimendan	5	16	64	1477	7.19058	0.00170437	0.0554666
Sodium iodide	5	16	64	1477	7.19058	0.00170437	0.0554666
Cytidine 3'-monophosphate	5	16	64	1477	7.19058	0.00170437	0.0554666
Agmatine	8	45	61	1448	4.21291	0.00173203	0.0562452
Amodiaquine	6	25	63	1468	5.57903	0.00183168	0.0592259
2-deoxyglucose	6	25	63	1468	5.57903	0.00183168	0.0592259
Astaxanthin	7	35	62	1458	4.69421	0.00189366	0.0609681
Melphalan	7	35	62	1458	4.69421	0.00189366	0.0609681
Bezafibrate	8	46	61	1447	4.11869	0.00196219	0.0627722
Hydroxyurea	8	46	61	1447	4.11869	0.00196219	0.0627722
Reserpine	8	46	61	1447	4.11869	0.00196219	0.0627722
Ramipril	5	17	64	1476	6.76424	0.00213076	0.0668869
Benzphetamine	5	17	64	1476	6.76424	0.00213076	0.0668869
Mexiletine	5	17	64	1476	6.76424	0.00213076	0.0668869
Drospirenone	5	17	64	1476	6.76424	0.00213076	0.0668869
Felodipine	5	17	64	1476	6.76424	0.00213076	0.0668869
Lansoprazole	5	17	64	1476	6.76424	0.00213076	0.0668869
Ranolazine	5	17	64	1476	6.76424	0.00213076	0.0668869
SB220025	5	17	64	1476	6.76424	0.00213076	0.0668869
Bradykinin	5	17	64	1476	6.76424	0.00213076	0.0668869
Permethrin	6	26	63	1467	5.36159	0.00217668	0.0678269
Ibrutinib	6	26	63	1467	5.36159	0.00217668	0.0678269
Auranofin	6	26	63	1467	5.36159	0.00217668	0.0678269
Taurocholic Acid	7	36	62	1457	4.56091	0.00218321	0.0678269
Uric Acid	7	36	62	1457	4.56091	0.00218321	0.0678269
1-Methoxy-2-[2-(2-Methoxy-Ethoxy]-Ethane	4	10	65	1483	9.09241	0.00249787	0.0768105
Cinitapride	4	10	65	1483	9.09241	0.00249787	0.0768105
Hexylcaine	4	10	65	1483	9.09241	0.00249787	0.0768105
Proparacaine	4	10	65	1483	9.09241	0.00249787	0.0768105
Dyclonine	4	10	65	1483	9.09241	0.00249787	0.0768105
Vincristine	7	37	62	1456	4.43486	0.00250599	0.0769035
Zuclopenthixol	6	27	63	1466	5.15995	0.00256873	0.078034
2',4,4'-Trihydroxychalcone	6	27	63	1466	5.15995	0.00256873	0.078034
Mitotane	6	27	63	1466	5.15995	0.00256873	0.078034
Hymenialdisine	6	27	63	1466	5.15995	0.00256873	0.078034
SU9516	6	27	63	1466	5.15995	0.00256873	0.078034
Levamisole	5	18	64	1475	6.38365	0.00263024	0.0787908
N-Methyl-N-Propargyl-3-(2,4-Dichlorophenoxy)Propylamine	5	18	64	1475	6.38365	0.00263024	0.0787908
Castanospermine	5	18	64	1475	6.38365	0.00263024	0.0787908
Brequinar	5	18	64	1475	6.38365	0.00263024	0.0787908
Daglutril	5	18	64	1475	6.38365	0.00263024	0.0787908
Levorphanol	5	18	64	1475	6.38365	0.00263024	0.0787908
TNP-470	5	18	64	1475	6.38365	0.00263024	0.0787908
Tacrine	8	49	61	1444	3.85913	0.00280081	0.0837337
Silibinin A	9	61	60	1432	3.51638	0.00282448	0.0841077
Hydrofluoric acid	9	61	60	1432	3.51638	0.00282448	0.0841077
Perphenazine	7	38	62	1455	4.31543	0.00286447	0.0849627
Methadone	7	38	62	1455	4.31543	0.00286447	0.0849627
Chlorphenamine	6	28	63	1465	4.97212	0.00301175	0.0884603
Isotretinoin	6	28	63	1465	4.97212	0.00301175	0.0884603
Propylthiouracil	6	28	63	1465	4.97212	0.00301175	0.0884603
Ferulic acid	6	28	63	1465	4.97212	0.00301175	0.0884603
Fentanyl	6	28	63	1465	4.97212	0.00301175	0.0884603
(Z,Z)-4-Hydroxy-N,N,N-Trimethyl-10-Oxo-7-[(1-Oxo-9-Octadecenyl)Oxy]-3,5,9-Trioxa-4-Phosphaheptacos-18-En-1-Aminium-4-Oxide	5	19	64	1474	6.04512	0.00320974	0.0930065
Tianeptine	5	19	64	1474	6.04512	0.00320974	0.0930065
8-BENZO[1,3]DIOXOL-,5-YLMETHYL-9-BUTYL-9H-	5	19	64	1474	6.04512	0.00320974	0.0930065
4-(2-methoxyethoxy)-6-methylpyrimidin-2-amine	5	19	64	1474	6.04512	0.00320974	0.0930065
9-Butyl-8-(3-Methoxybenzyl)-9h-Purin-6-Amine	5	19	64	1474	6.04512	0.00320974	0.0930065
Thiamylal	5	19	64	1474	6.04512	0.00320974	0.0930065
Licofelone	5	19	64	1474	6.04512	0.00320974	0.0930065
Daunorubicin	7	39	62	1454	4.20212	0.0032612	0.0934597
PICEATANNOL	7	39	62	1454	4.20212	0.0032612	0.0934597
Clofibrate	7	39	62	1454	4.20212	0.0032612	0.0934597
Methysergide	4	11	65	1482	8.26332	0.0032936	0.0934597
Clavulanate	4	11	65	1482	8.26332	0.0032936	0.0934597
MK-212	4	11	65	1482	8.26332	0.0032936	0.0934597
M-chlorophenylpiperazine	4	11	65	1482	8.26332	0.0032936	0.0934597
3,4,5-Trimethoxyamphetamine	4	11	65	1482	8.26332	0.0032936	0.0934597
Momelotinib	4	11	65	1482	8.26332	0.0032936	0.0934597
Ebastine	4	11	65	1482	8.26332	0.0032936	0.0934597
Mephenytoin	4	11	65	1482	8.26332	0.0032936	0.0934597
Trifluoperazine	9	63	60	1430	3.40035	0.00344201	0.0974873
Escitalopram	6	29	63	1464	4.79822	0.00350973	0.0986636
Taxifolin	6	29	63	1464	4.79822	0.00350973	0.0986636
Flufenamic Acid	6	29	63	1464	4.79822	0.00350973	0.0986636
Crocin	6	29	63	1464	4.79822	0.00350973	0.0986636
Bacitracin	5	20	64	1473	5.73991	0.00387619	0.108158
Levomethadyl Acetate	5	20	64	1473	5.73991	0.00387619	0.108158
Lysergic Acid Diethylamide	5	20	64	1473	5.73991	0.00387619	0.108158
Vardenafil	5	20	64	1473	5.73991	0.00387619	0.108158
N-Aminoethylmorpholine	3	5	66	1488	13.4572	0.00394084	0.108953
1h-Benoximidazole-2-Carboxylic Acid	3	5	66	1488	13.4572	0.00394084	0.108953
(5BETA)-PREGNANE-3,20-DIONE	3	5	66	1488	13.4572	0.00394084	0.108953
Succimer	3	5	66	1488	13.4572	0.00394084	0.108953
Triflusal	3	5	66	1488	13.4572	0.00394084	0.108953
N-(2,2,2-TRIFLUOROETHYL)-N-{4-[2,2,2-TRIFLUORO-1-HYDROXY-1-(TRIFLUOROMETHYL)ETHYL]PHENYL}BENZENESULFONAMIDE	6	30	63	1463	4.63529	0.00406675	0.11121
Trichlormethiazide	6	30	63	1463	4.63529	0.00406675	0.11121
ginkgolide-B	6	30	63	1463	4.63529	0.00406675	0.11121
Buspirone	6	30	63	1463	4.63529	0.00406675	0.11121
1,4-Dithiothreitol	6	30	63	1463	4.63529	0.00406675	0.11121
Probenecid	6	30	63	1463	4.63529	0.00406675	0.11121
5'-Guanosine-Diphosphate-Monothiophosphate	7	41	62	1452	3.99212	0.00417986	0.11389
Terfenadine	7	41	62	1452	3.99212	0.00417986	0.11389
Urapidil	4	12	65	1481	7.57228	0.00424648	0.114463
Beclomethasone dipropionate	4	12	65	1481	7.57228	0.00424648	0.114463
4-Iodo-L-phenylalanine	4	12	65	1481	7.57228	0.00424648	0.114463
Patupilone	4	12	65	1481	7.57228	0.00424648	0.114463
Clonazepam	4	12	65	1481	7.57228	0.00424648	0.114463
Valdecoxib	4	12	65	1481	7.57228	0.00424648	0.114463
Aprindine	5	21	64	1472	5.46359	0.00463655	0.123869
Miglitol	5	21	64	1472	5.46359	0.00463655	0.123869
Meclizine	5	21	64	1472	5.46359	0.00463655	0.123869
Adenine	5	21	64	1472	5.46359	0.00463655	0.123869
Dihydromorphine	5	21	64	1472	5.46359	0.00463655	0.123869
Nefazodone	7	42	62	1451	3.89464	0.00470715	0.125311
Buthionine Sulfoximine	7	42	62	1451	3.89464	0.00470715	0.125311
Tranilast	7	43	62	1450	3.80171	0.0052834	0.135643
Nimesulide	8	55	61	1438	3.42439	0.00530326	0.135643
(3BETA)-CHOLEST-5-ENE-3,25-DIOL	8	55	61	1438	3.42439	0.00530326	0.135643
Sodium carbonate	4	13	65	1480	6.98555	0.00536994	0.135643
Cyamemazine	4	13	65	1480	6.98555	0.00536994	0.135643
RU79256	4	13	65	1480	6.98555	0.00536994	0.135643
RU85053	4	13	65	1480	6.98555	0.00536994	0.135643
RU82209	4	13	65	1480	6.98555	0.00536994	0.135643
RU82197	4	13	65	1480	6.98555	0.00536994	0.135643
{4-[2-Acetylamino-2-(3-Carbamoyl-2-Cyclohexylmethoxy-6,7,8,9-Tetrahydro-5h-Benzocyclohepten-5ylcarbamoyl)-Ethyl]-2-Phosphono-Phenyl}-Phosphonic Acid	4	13	65	1480	6.98555	0.00536994	0.135643
PASBN	4	13	65	1480	6.98555	0.00536994	0.135643
RU82129	4	13	65	1480	6.98555	0.00536994	0.135643
RU78191	4	13	65	1480	6.98555	0.00536994	0.135643
RU81843	4	13	65	1480	6.98555	0.00536994	0.135643
PAS219	4	13	65	1480	6.98555	0.00536994	0.135643
RU79073	4	13	65	1480	6.98555	0.00536994	0.135643
RU78262	4	13	65	1480	6.98555	0.00536994	0.135643
RU85493	4	13	65	1480	6.98555	0.00536994	0.135643
RU83876	4	13	65	1480	6.98555	0.00536994	0.135643
RU78300	4	13	65	1480	6.98555	0.00536994	0.135643
Phenylphosphate	4	13	65	1480	6.98555	0.00536994	0.135643
RU84687	4	13	65	1480	6.98555	0.00536994	0.135643
RU90395	4	13	65	1480	6.98555	0.00536994	0.135643
ISO24	4	13	65	1480	6.98555	0.00536994	0.135643
RU78783	4	13	65	1480	6.98555	0.00536994	0.135643
RU79072	4	13	65	1480	6.98555	0.00536994	0.135643
RU78299	4	13	65	1480	6.98555	0.00536994	0.135643
DPI59	4	13	65	1480	6.98555	0.00536994	0.135643
Tocotrienol	6	32	63	1461	4.34048	0.00537433	0.135643
Ganciclovir	6	32	63	1461	4.34048	0.00537433	0.135643
Cordycepin	6	32	63	1461	4.34048	0.00537433	0.135643
Tolazoline	5	22	64	1471	5.21227	0.00549772	0.136023
Maprotiline	5	22	64	1471	5.21227	0.00549772	0.136023
Cediranib	5	22	64	1471	5.21227	0.00549772	0.136023
Cinchocaine	5	22	64	1471	5.21227	0.00549772	0.136023
Merimepodib	5	22	64	1471	5.21227	0.00549772	0.136023
Mubritinib	5	22	64	1471	5.21227	0.00549772	0.136023
BMS-599626	5	22	64	1471	5.21227	0.00549772	0.136023
Neratinib	5	22	64	1471	5.21227	0.00549772	0.136023
Digoxin	5	22	64	1471	5.21227	0.00549772	0.136023
Quinidine	5	22	64	1471	5.21227	0.00549772	0.136023
Calcium gluconate	5	22	64	1471	5.21227	0.00549772	0.136023
Dexrazoxane	5	22	64	1471	5.21227	0.00549772	0.136023
Sofinicline	3	6	66	1487	11.2127	0.00572519	0.140498
Bradanicline	3	6	66	1487	11.2127	0.00572519	0.140498
Imidacloprid	3	6	66	1487	11.2127	0.00572519	0.140498
Boceprevir	3	6	66	1487	11.2127	0.00572519	0.140498
Phenacemide	3	6	66	1487	11.2127	0.00572519	0.140498
Zonisamide	7	44	62	1449	3.71302	0.00591137	0.144831
Dipyridamole	6	33	63	1460	4.20635	0.00613319	0.149536
Indirubin-5-Sulphonate	6	33	63	1460	4.20635	0.00613319	0.149536
AEE-788	6	33	63	1460	4.20635	0.00613319	0.149536
Eplerenone	5	23	64	1470	4.9822	0.0064665	0.156649
Acepromazine	5	23	64	1470	4.9822	0.0064665	0.156649
Triciribine	5	23	64	1470	4.9822	0.0064665	0.156649
Norethisterone	5	23	64	1470	4.9822	0.0064665	0.156649
Amoxapine	7	45	62	1448	3.62747	0.00659388	0.159222
Apomorphine	7	45	62	1448	3.62747	0.00659388	0.159222
Ibandronate	4	14	65	1479	6.48437	0.00667676	0.160197
Primaquine	4	14	65	1479	6.48437	0.00667676	0.160197
Bivalirudin	4	14	65	1479	6.48437	0.00667676	0.160197
Ifosfamide	4	14	65	1479	6.48437	0.00667676	0.160197
Estrone sulfate	6	34	63	1459	4.08012	0.00696764	0.166118
Fluspirilene	6	34	63	1459	4.08012	0.00696764	0.166118
Amantadine	6	34	63	1459	4.08012	0.00696764	0.166118
Bosentan	6	34	63	1459	4.08012	0.00696764	0.166118
Promethazine	7	46	62	1447	3.54646	0.00733372	0.174569
Galantamine	5	24	64	1469	4.77231	0.0075496	0.1783
Digitoxin	5	24	64	1469	4.77231	0.0075496	0.1783
Phenol	5	24	64	1469	4.77231	0.0075496	0.1783
Albendazole	5	24	64	1469	4.77231	0.0075496	0.1783
Codeine	5	24	64	1469	4.77231	0.0075496	0.1783
Iloperidone	6	35	63	1458	3.96113	0.00788182	0.185564
Valsartan	6	35	63	1458	3.96113	0.00788182	0.185564
Alprenolol	3	7	66	1486	9.61152	0.00792185	0.185636
Prinomastat	3	7	66	1486	9.61152	0.00792185	0.185636
Galunisertib	3	7	66	1486	9.61152	0.00792185	0.185636
Quinacrine	7	47	62	1446	3.46888	0.00813374	0.190181
5,6-Cyclic-Tetrahydropteridine	4	15	65	1478	6.04773	0.00817891	0.190181
Phosphoramidon	4	15	65	1478	6.04773	0.00817891	0.190181
N-3-OXO-DODECANOYL-L-HOMOSERINE LACTONE	4	15	65	1478	6.04773	0.00817891	0.190181
Flunisolide	4	15	65	1478	6.04773	0.00817891	0.190181
Midomafetamine	8	60	61	1433	3.12856	0.0084743	0.196746
Tubocurarine	5	25	64	1468	4.57874	0.00875354	0.201368
Thioproperazine	5	25	64	1468	4.57874	0.00875354	0.201368
Modafinil	5	25	64	1468	4.57874	0.00875354	0.201368
Succinic acid	5	25	64	1468	4.57874	0.00875354	0.201368
Erythromycin	5	25	64	1468	4.57874	0.00875354	0.201368
S-Hydroxycysteine	5	25	64	1468	4.57874	0.00875354	0.201368
Paliperidone	6	36	63	1457	3.84877	0.00887985	0.203033
Zotepine	6	36	63	1457	3.84877	0.00887985	0.203033
Glutathione disulfide	6	36	63	1457	3.84877	0.00887985	0.203033
Loratadine	6	36	63	1457	3.84877	0.00887985	0.203033
Chlorpromazine	10	89	59	1404	2.67122	0.00969289	0.221287
2-Amino-1-methyl-6-phenylimidazo(4,5-b)pyridine	4	16	65	1477	5.66704	0.00988758	0.224122
Zinc oxide	4	16	65	1477	5.66704	0.00988758	0.224122
Triamterene	4	16	65	1477	5.66704	0.00988758	0.224122
Mevastatin	7	49	62	1444	3.32292	0.00992559	0.224122
Fluphenazine	7	49	62	1444	3.32292	0.00992559	0.224122
Menadione	6	37	63	1456	3.7425	0.00996579	0.224122
Cimetidine	6	37	63	1456	3.7425	0.00996579	0.224122
Pyrimethamine	6	37	63	1456	3.7425	0.00996579	0.224122
7-Hydroxystaurosporine	6	37	63	1456	3.7425	0.00996579	0.224122
Afatinib	6	37	63	1456	3.7425	0.00996579	0.224122
Flupentixol	5	26	64	1467	4.40002	0.0100847	0.22445
4-Methoxyamphetamine	5	26	64	1467	4.40002	0.0100847	0.22445
Clopidogrel	5	26	64	1467	4.40002	0.0100847	0.22445
VTP-194204	5	26	64	1467	4.40002	0.0100847	0.22445
Pelitinib	5	26	64	1467	4.40002	0.0100847	0.22445
Rifabutin	5	26	64	1467	4.40002	0.0100847	0.22445
Roflumilast	5	26	64	1467	4.40002	0.0100847	0.22445
Penbutolol	3	8	66	1485	8.40871	0.0105509	0.231747
Sotagliflozin	3	8	66	1485	8.40871	0.0105509	0.231747
1-deoxymannojirimycin	3	8	66	1485	8.40871	0.0105509	0.231747
5-phenyl-1H-indazol-3-amine	3	8	66	1485	8.40871	0.0105509	0.231747
Fedratinib	3	8	66	1485	8.40871	0.0105509	0.231747
Fencamfamine	3	8	66	1485	8.40871	0.0105509	0.231747
Vanoxerine	3	8	66	1485	8.40871	0.0105509	0.231747
SB-705498	3	8	66	1485	8.40871	0.0105509	0.231747
Saccharin	3	8	66	1485	8.40871	0.0105509	0.231747
Barium sulfate	2	2	67	1491	22.0984	0.0108952	0.237576
Alfacalcidol	2	2	67	1491	22.0984	0.0108952	0.237576
Inecalcitol	2	2	67	1491	22.0984	0.0108952	0.237576
Ergocalciferol	2	2	67	1491	22.0984	0.0108952	0.237576
Dihydrotachysterol	2	2	67	1491	22.0984	0.0108952	0.237576
Bumetanide	7	50	62	1443	3.25432	0.0109231	0.23784
Ethylmercurithiosalicylic acid	6	38	63	1455	3.64104	0.0111436	0.241944
N-Ethylmaleimide	6	38	63	1455	3.64104	0.0111436	0.241944
Finasteride	5	27	64	1466	4.23451	0.0115491	0.248597
Methylphenobarbital	5	27	64	1466	4.23451	0.0115491	0.248597
6-O-Phosphoryl Inosine Monophosphate	4	17	65	1476	5.3309	0.011813	0.248597
Phenylpropanolamine	4	17	65	1476	5.3309	0.011813	0.248597
Sodium fluoride	4	17	65	1476	5.3309	0.011813	0.248597
WP 1066	4	17	65	1476	5.3309	0.011813	0.248597
Succinylcholine	4	17	65	1476	5.3309	0.011813	0.248597
Tranylcypromine	4	17	65	1476	5.3309	0.011813	0.248597
Saxagliptin	4	17	65	1476	5.3309	0.011813	0.248597
2-(1H-INDOL-3-YL)ETHANAMINE	4	17	65	1476	5.3309	0.011813	0.248597
Metergoline	4	17	65	1476	5.3309	0.011813	0.248597
Flubendazole	4	17	65	1476	5.3309	0.011813	0.248597
[2(R,S)-2-Sulfanylheptanoyl]-Phe-Ala	4	17	65	1476	5.3309	0.011813	0.248597
Mitoglitazone	4	17	65	1476	5.3309	0.011813	0.248597
Oxycodone	4	17	65	1476	5.3309	0.011813	0.248597
3-Methylthiofentanyl	4	17	65	1476	5.3309	0.011813	0.248597
3-Methylfentanyl	4	17	65	1476	5.3309	0.011813	0.248597
Carfentanil	4	17	65	1476	5.3309	0.011813	0.248597
Dextropropoxyphene	4	17	65	1476	5.3309	0.011813	0.248597
Nalbuphine	4	17	65	1476	5.3309	0.011813	0.248597
Hydromorphone	4	17	65	1476	5.3309	0.011813	0.248597
Etonitazene	4	17	65	1476	5.3309	0.011813	0.248597
Clomipramine	7	51	62	1442	3.1884	0.0119919	0.25201
(3Z)-N,N-DIMETHYL-2-OXO-3-(4,5,6,7-TETRAHYDRO-1H-INDOL-2-YLMETHYLIDENE)-2,3-DIHYDRO-1H-INDOLE-5-SULFONAMIDE	6	39	63	1454	3.5456	0.0124174	0.260587
(3-{3-[[2-Chloro-3-(Trifluoromethyl)Benzyl](2,2-Diphenylethyl)Amino]Propoxy}Phenyl)Acetic Acid	5	28	64	1465	4.08085	0.0131527	0.273354
Pipamperone	5	28	64	1465	4.08085	0.0131527	0.273354
Gallium nitrate	5	28	64	1465	4.08085	0.0131527	0.273354
Griseofulvin	5	28	64	1465	4.08085	0.0131527	0.273354
Brefeldin A	5	28	64	1465	4.08085	0.0131527	0.273354
Oxalic Acid	5	28	64	1465	4.08085	0.0131527	0.273354
Quinidine barbiturate	5	28	64	1465	4.08085	0.0131527	0.273354
FR117016	3	9	66	1484	7.46955	0.0136275	0.278609
Pentostatin	3	9	66	1484	7.46955	0.0136275	0.278609
(2S,3R)-3-(6-amino-9H-purin-9-yl)nonan-2-ol	3	9	66	1484	7.46955	0.0136275	0.278609
1-Deaza-Adenosine	3	9	66	1484	7.46955	0.0136275	0.278609
6-Hydroxy-1,6-Dihydro Purine Nucleoside	3	9	66	1484	7.46955	0.0136275	0.278609
Bevantolol	3	9	66	1484	7.46955	0.0136275	0.278609
Nilvadipine	3	9	66	1484	7.46955	0.0136275	0.278609
Varenicline	3	9	66	1484	7.46955	0.0136275	0.278609
Thiorphan	3	9	66	1484	7.46955	0.0136275	0.278609
Phenmetrazine	3	9	66	1484	7.46955	0.0136275	0.278609
Diethylpropion	3	9	66	1484	7.46955	0.0136275	0.278609
Diphenylpyraline	3	9	66	1484	7.46955	0.0136275	0.278609
1,2-Dihydroxybenzene	4	18	65	1475	5.03277	0.0139647	0.283197
Kinetin	4	18	65	1475	5.03277	0.0139647	0.283197
Axitinib	4	18	65	1475	5.03277	0.0139647	0.283197
Trametinib	4	18	65	1475	5.03277	0.0139647	0.283197
AZD-8055	4	18	65	1475	5.03277	0.0139647	0.283197
Rofecoxib	4	18	65	1475	5.03277	0.0139647	0.283197
Methamphetamine	7	53	62	1440	3.06402	0.014355	0.290722
(9S,10E,12Z)-9-hydroxyoctadeca-10,12-dienoic acid	5	29	64	1464	3.93781	0.0149012	0.300974
Amsacrine	5	29	64	1464	3.93781	0.0149012	0.300974
Malathion	6	41	63	1452	3.36838	0.0152677	0.307141
Minaprine	6	41	63	1452	3.36838	0.0152677	0.307141
Ribavirin	6	41	63	1452	3.36838	0.0152677	0.307141
Olmesartan	4	19	65	1474	4.76447	0.0163508	0.325456
Salmeterol	4	19	65	1474	4.76447	0.0163508	0.325456
(2S)-1-(1H-INDOL-3-YL)-3-{[5-(3-METHYL-1H-INDAZOL-5-YL)PYRIDIN-3-YL]OXY}PROPAN-2-AMINE	4	19	65	1474	4.76447	0.0163508	0.325456
Blonanserin	4	19	65	1474	4.76447	0.0163508	0.325456
Thiothixene	4	19	65	1474	4.76447	0.0163508	0.325456
Dimethyltryptamine	4	19	65	1474	4.76447	0.0163508	0.325456
MMDA	4	19	65	1474	4.76447	0.0163508	0.325456
Semapimod	4	19	65	1474	4.76447	0.0163508	0.325456
Gabapentin	5	30	64	1463	3.80434	0.0167998	0.331327
Cabergoline	5	30	64	1463	3.80434	0.0167998	0.331327
Streptozocin	5	30	64	1463	3.80434	0.0167998	0.331327
Omeprazole	5	30	64	1463	3.80434	0.0167998	0.331327
N-(2-AMINOETHYL)-2-{3-CHLORO-4-[(4-ISOPROPYLBENZYL)OXY]PHENYL} ACETAMIDE	5	30	64	1463	3.80434	0.0167998	0.331327
Masoprocol	5	30	64	1463	3.80434	0.0167998	0.331327
Thiopental	5	30	64	1463	3.80434	0.0167998	0.331327
Loxapine	6	42	63	1451	3.28605	0.0168516	0.331483
Carbon dioxide	6	42	63	1451	3.28605	0.0168516	0.331483
Azacitidine	7	55	62	1438	2.94868	0.0170364	0.332383
Phosphomethylphosphonic Acid Adenosyl Ester	3	10	66	1483	6.72194	0.0171621	0.332383
Arundic acid	3	10	66	1483	6.72194	0.0171621	0.332383
Abiraterone	3	10	66	1483	6.72194	0.0171621	0.332383
Flurazepam	3	10	66	1483	6.72194	0.0171621	0.332383
Ethanolamine	3	10	66	1483	6.72194	0.0171621	0.332383
Zolpidem	3	10	66	1483	6.72194	0.0171621	0.332383
Emedastine	3	10	66	1483	6.72194	0.0171621	0.332383
Desloratadine	3	10	66	1483	6.72194	0.0171621	0.332383
Arbutin	3	10	66	1483	6.72194	0.0171621	0.332383
Levetiracetam	3	10	66	1483	6.72194	0.0171621	0.332383
Citric Acid	3	10	66	1483	6.72194	0.0171621	0.332383
Cilnidipine	2	3	67	1490	14.7406	0.017642	0.333951
Galeterone	2	3	67	1490	14.7406	0.017642	0.333951
Orteronel	2	3	67	1490	14.7406	0.017642	0.333951
Benserazide	2	3	67	1490	14.7406	0.017642	0.333951
Carbidopa	2	3	67	1490	14.7406	0.017642	0.333951
Biguanide	2	3	67	1490	14.7406	0.017642	0.333951
Gliclazide	2	3	67	1490	14.7406	0.017642	0.333951
Doconexent	2	3	67	1490	14.7406	0.017642	0.333951
Uridine-5'-Diphosphate	2	3	67	1490	14.7406	0.017642	0.333951
3-AMINO-AZACYCLOTRIDECAN-2-ONE	2	3	67	1490	14.7406	0.017642	0.333951
2-Thiomethyl-3-Phenylpropanoic Acid	2	3	67	1490	14.7406	0.017642	0.333951
1-Hydroxyamine-2-Isobutylmalonic Acid	2	3	67	1490	14.7406	0.017642	0.333951
METHYLAMINO-PHENYLALANYL-LEUCYL-HYDROXAMIC ACID	2	3	67	1490	14.7406	0.017642	0.333951
Glycinamid	2	3	67	1490	14.7406	0.017642	0.333951
Nisoxetine	2	3	67	1490	14.7406	0.017642	0.333951
CD564	2	3	67	1490	14.7406	0.017642	0.333951
Dodecyl-Alpha-D-Maltoside	2	3	67	1490	14.7406	0.017642	0.333951
L-Methionine	2	3	67	1490	14.7406	0.017642	0.333951
Quetiapine	6	43	63	1450	3.20754	0.0185462	0.350187
Fluconazole	6	43	63	1450	3.20754	0.0185462	0.350187
Isopropyl Alcohol	5	31	64	1462	3.67869	0.0188535	0.354655
AZD-5363	5	31	64	1462	3.67869	0.0188535	0.354655
Oxamic Acid	5	31	64	1462	3.67869	0.0188535	0.354655
Levonorgestrel	4	20	65	1473	4.52316	0.0189791	0.354803
Bendamustine	4	20	65	1473	4.52316	0.0189791	0.354803
(S)-Wiskostatin	4	20	65	1473	4.52316	0.0189791	0.354803
Tioguanine	4	20	65	1473	4.52316	0.0189791	0.354803
N~6~-cyclohexyl-N~2~-(4-morpholin-4-ylphenyl)-9H-purine-2,6-diamine	4	20	65	1473	4.52316	0.0189791	0.354803
Dexmedetomidine	6	44	63	1449	3.13261	0.0203548	0.37958
Palbociclib	6	44	63	1449	3.13261	0.0203548	0.37958
Etacrynic acid	5	32	64	1461	3.56174	0.021067	0.384163
Bupropion	5	32	64	1461	3.56174	0.021067	0.384163
Parthenolide	5	32	64	1461	3.56174	0.021067	0.384163
Spermine	5	32	64	1461	3.56174	0.021067	0.384163
Dipivefrin	3	11	66	1482	6.10761	0.0211615	0.384163
Bethanidine	3	11	66	1482	6.10761	0.0211615	0.384163
Fenoterol	3	11	66	1482	6.10761	0.0211615	0.384163
Pindolol	3	11	66	1482	6.10761	0.0211615	0.384163
Teneligliptin	3	11	66	1482	6.10761	0.0211615	0.384163
1-(1-phenylcyclopentyl)methylamine	3	11	66	1482	6.10761	0.0211615	0.384163
(2s)-Pyrrolidin-2-Ylmethylamine	3	11	66	1482	6.10761	0.0211615	0.384163
1-biphenyl-2-ylmethanamine	3	11	66	1482	6.10761	0.0211615	0.384163
Beta carotene	3	11	66	1482	6.10761	0.0211615	0.384163
GSK-1521498	3	11	66	1482	6.10761	0.0211615	0.384163
Levallorphan	3	11	66	1482	6.10761	0.0211615	0.384163
Sodium sulfide	3	11	66	1482	6.10761	0.0211615	0.384163
Ohmefentanyl	3	11	66	1482	6.10761	0.0211615	0.384163
Ethylmorphine	3	11	66	1482	6.10761	0.0211615	0.384163
Methadyl Acetate	3	11	66	1482	6.10761	0.0211615	0.384163
Anileridine	3	11	66	1482	6.10761	0.0211615	0.384163
Alfentanil	3	11	66	1482	6.10761	0.0211615	0.384163
Olopatadine	3	11	66	1482	6.10761	0.0211615	0.384163
Brimonidine	4	21	65	1472	4.30583	0.0218558	0.393449
Silver nitrate	4	21	65	1472	4.30583	0.0218558	0.393449
(9BETA,13ALPHA,14BETA,17ALPHA)-2-METHOXYESTRA-1,3,5(10)-TRIENE-3,17-DIYL DISULFAMATE	4	21	65	1472	4.30583	0.0218558	0.393449
Pipotiazine	4	21	65	1472	4.30583	0.0218558	0.393449
Dacomitinib	4	21	65	1472	4.30583	0.0218558	0.393449
Buprenorphine	4	21	65	1472	4.30583	0.0218558	0.393449
Sibutramine	4	21	65	1472	4.30583	0.0218558	0.393449
Propiomazine	5	33	64	1460	3.45171	0.0234447	0.419546
Ritanserin	5	33	64	1460	3.45171	0.0234447	0.419546
Ropinirole	5	33	64	1460	3.45171	0.0234447	0.419546
Heroin	5	33	64	1460	3.45171	0.0234447	0.419546
Dexfosfoserine	5	33	64	1460	3.45171	0.0234447	0.419546
Valspodar	4	22	65	1471	4.10776	0.0249866	0.44189
Physostigmine	4	22	65	1471	4.10776	0.0249866	0.44189
Aluminum chloride	4	22	65	1471	4.10776	0.0249866	0.44189
Hydroxychloroquine	4	22	65	1471	4.10776	0.0249866	0.44189
Indinavir	4	22	65	1471	4.10776	0.0249866	0.44189
Midazolam	4	22	65	1471	4.10776	0.0249866	0.44189
Bardoxolone	4	22	65	1471	4.10776	0.0249866	0.44189
Epigallocatechin	4	22	65	1471	4.10776	0.0249866	0.44189
Tivantinib	4	22	65	1471	4.10776	0.0249866	0.44189
Purvalanol A	4	22	65	1471	4.10776	0.0249866	0.44189
Betaxolol	3	12	66	1481	5.59604	0.0256285	0.446865
(5E)-5-[(2,2-DIFLUORO-1,3-BENZODIOXOL-5-YL)METHYLENE]-1,3-THIAZOLIDINE-2,4-DIONE	3	12	66	1481	5.59604	0.0256285	0.446865
Nisoldipine	3	12	66	1481	5.59604	0.0256285	0.446865
Rocuronium	3	12	66	1481	5.59604	0.0256285	0.446865
Trapidil	3	12	66	1481	5.59604	0.0256285	0.446865
Sivelestat	3	12	66	1481	5.59604	0.0256285	0.446865
Carbocisteine	3	12	66	1481	5.59604	0.0256285	0.446865
PD-0325901	3	12	66	1481	5.59604	0.0256285	0.446865
Alpha-Methyl-N-Acetyl-D-Glucosamine	3	12	66	1481	5.59604	0.0256285	0.446865
Mazindol	3	12	66	1481	5.59604	0.0256285	0.446865
K201	2	4	67	1489	11.0646	0.0257127	0.446865
TAK-733	2	4	67	1489	11.0646	0.0257127	0.446865
Alpha-Methylene Adenosine Monophosphate	2	4	67	1489	11.0646	0.0257127	0.446865
Siponimod	2	4	67	1489	11.0646	0.0257127	0.446865
Oxothiazolidinecarboxylic acid	2	4	67	1489	11.0646	0.0257127	0.446865
Cladribine	5	34	64	1459	3.34806	0.0259905	0.449618
Selegiline	5	34	64	1459	3.34806	0.0259905	0.449618
Epirubicin	5	34	64	1459	3.34806	0.0259905	0.449618
Paroxetine	5	34	64	1459	3.34806	0.0259905	0.449618
Piribedil	4	23	65	1470	3.92697	0.028376	0.486971
Lipoic Acid	4	23	65	1470	3.92697	0.028376	0.486971
3,4-Dihydroxycinnamic Acid	4	23	65	1470	3.92697	0.028376	0.486971
Phencyclidine	4	23	65	1470	3.92697	0.028376	0.486971
Prochlorperazine	4	23	65	1470	3.92697	0.028376	0.486971
Amisulpride	4	23	65	1470	3.92697	0.028376	0.486971
Pomalidomide	4	23	65	1470	3.92697	0.028376	0.486971
Oltipraz	5	35	64	1458	3.25033	0.028708	0.49211
Topiramate	6	48	63	1445	2.86403	0.0287913	0.492976
Levonordefrin	3	13	66	1480	5.16341	0.0305628	0.50773
Guanadrel	3	13	66	1480	5.16341	0.0305628	0.50773
Trihexyphenidyl	3	13	66	1480	5.16341	0.0305628	0.50773
MMI-175	3	13	66	1480	5.16341	0.0305628	0.50773
6-[2-(1H-INDOL-6-YL)ETHYL]PYRIDIN-2-AMINE	3	13	66	1480	5.16341	0.0305628	0.50773
N~3~-(3-PYRIDIN-3-YLBENZYL)PYRIDINE-2,3-DIAMINE	3	13	66	1480	5.16341	0.0305628	0.50773
4-(4-FLUOROBENZYL)PIPERIDINE	3	13	66	1480	5.16341	0.0305628	0.50773
N~3~-BENZYLPYRIDINE-2,3-DIAMINE	3	13	66	1480	5.16341	0.0305628	0.50773
LY-2811376	3	13	66	1480	5.16341	0.0305628	0.50773
N-(1-benzylpiperidin-4-yl)-4-sulfanylbutanamide	3	13	66	1480	5.16341	0.0305628	0.50773
1,2,4-Triazole	3	13	66	1480	5.16341	0.0305628	0.50773
Chlorambucil	3	13	66	1480	5.16341	0.0305628	0.50773
AZD-7762	3	13	66	1480	5.16341	0.0305628	0.50773
S-adenosyl-L-homocysteine	3	13	66	1480	5.16341	0.0305628	0.50773
Lenvatinib	3	13	66	1480	5.16341	0.0305628	0.50773
Fexofenadine	3	13	66	1480	5.16341	0.0305628	0.50773
Amuvatinib	3	13	66	1480	5.16341	0.0305628	0.50773
Octreotide	3	13	66	1480	5.16341	0.0305628	0.50773
Treprostinil	3	13	66	1480	5.16341	0.0305628	0.50773
Rhein	3	13	66	1480	5.16341	0.0305628	0.50773
Empagliflozin	3	13	66	1480	5.16341	0.0305628	0.50773
Cidofovir	3	13	66	1480	5.16341	0.0305628	0.50773
Cilengitide	3	13	66	1480	5.16341	0.0305628	0.50773
(3s,6s,9r,10r,11s,12s,13e,15e,18s,21s)-18-{(1e,3e,7s,8s)-9-[(2s,3r,4s,5s,6r,9s,11s)-9-Ethyl-4-Hydroxy-3,5,11-Trimethyl-8-Oxo-1-Oxa-7-Azaspiro[5.5]Undec-2-Yl]-8-Hydroxy-1,7-Dimethylnona-1,3-Dienyl}-10,12-Dihydroxy-3-(3-Hydroxybenzyl)-6-Isopropyl-11-Methyl-	3	13	66	1480	5.16341	0.0305628	0.50773
1-(9-ethyl-9H-carbazol-3-yl)-N-methylmethanamine	3	13	66	1480	5.16341	0.0305628	0.50773
Thymectacin	3	13	66	1480	5.16341	0.0305628	0.50773
APR-246	3	13	66	1480	5.16341	0.0305628	0.50773
Niflumic Acid	5	36	64	1457	3.15803	0.0316006	0.523815
Acteoside	5	36	64	1457	3.15803	0.0316006	0.523815
Ozone	4	24	65	1469	3.7613	0.0320275	0.529146
Milrinone	4	24	65	1469	3.7613	0.0320275	0.529146
Lurasidone	4	24	65	1469	3.7613	0.0320275	0.529146
Hesperetin	6	50	63	1443	2.74584	0.0337698	0.557321
Vemurafenib	5	37	64	1456	3.07071	0.0346709	0.570942
Carmustine	5	37	64	1456	3.07071	0.0346709	0.570942
Otenabant	2	5	67	1488	8.85132	0.0349805	0.574157
8-Bromo-Adenosine-5'-Monophosphate	2	5	67	1488	8.85132	0.0349805	0.574157
PF-03758309	2	5	67	1488	8.85132	0.0349805	0.574157
Apitolisib	4	25	65	1468	3.60814	0.035944	0.582012
Molindone	4	25	65	1468	3.60814	0.035944	0.582012
Sertindole	4	25	65	1468	3.60814	0.035944	0.582012
Itraconazole	4	25	65	1468	3.60814	0.035944	0.582012
Pregabalin	3	14	66	1479	4.79212	0.0359612	0.582012
Sofalcone	3	14	66	1479	4.79212	0.0359612	0.582012
2-(1,1-DIMETHYLETHYL)9-FLUORO-3,6-DIHYDRO-7H-BENZ[H]-IMIDAZ[4,5-F]ISOQUINOLIN-7-ONE	3	14	66	1479	4.79212	0.0359612	0.582012
Sapanisertib	3	14	66	1479	4.79212	0.0359612	0.582012
Latrepirdine	3	14	66	1479	4.79212	0.0359612	0.582012
Pyrroloquinoline Quinone	3	14	66	1479	4.79212	0.0359612	0.582012
Oxaprozin	3	14	66	1479	4.79212	0.0359612	0.582012
Alanyl Glutamine	3	14	66	1479	4.79212	0.0359612	0.582012
CHS-828	3	14	66	1479	4.79212	0.0359612	0.582012
Cyclophosphamide	5	38	64	1455	2.98798	0.0379216	0.612424
Icariin	5	38	64	1455	2.98798	0.0379216	0.612424
Amcinonide	4	26	65	1467	3.46737	0.0401271	0.645277
Ticlopidine	4	26	65	1467	3.46737	0.0401271	0.645277
Vesnarinone	4	26	65	1467	3.46737	0.0401271	0.645277
Ketobemidone	4	26	65	1467	3.46737	0.0401271	0.645277
Bupivacaine	5	39	64	1454	2.90948	0.0413547	0.664308
Perindopril	3	15	66	1478	4.47034	0.0418181	0.666071
Mercuribenzoic Acid	3	15	66	1478	4.47034	0.0418181	0.666071
Isradipine	3	15	66	1478	4.47034	0.0418181	0.666071
Aprepitant	3	15	66	1478	4.47034	0.0418181	0.666071
Entacapone	3	15	66	1478	4.47034	0.0418181	0.666071
Dichloroacetic Acid	3	15	66	1478	4.47034	0.0418181	0.666071
(4E)-N-(4-fluorophenyl)-4-[(phenylcarbonyl)imino]-4H-pyrazole-3-carboxamide	3	15	66	1478	4.47034	0.0418181	0.666071
Tolazamide	3	15	66	1478	4.47034	0.0418181	0.666071
Timolol	4	27	65	1466	3.33689	0.0445779	0.706295
Imiquimod	4	27	65	1466	3.33689	0.0445779	0.706295
2-CHLORO-4-ISOPROPYLAMINO-6-ETHYLAMINO -1,3,5-TRIAZINE	4	27	65	1466	3.33689	0.0445779	0.706295
Triflupromazine	4	27	65	1466	3.33689	0.0445779	0.706295
Letrozole	4	27	65	1466	3.33689	0.0445779	0.706295
Ezetimibe	5	40	64	1453	2.83491	0.0449718	0.707013
Mirtazapine	5	40	64	1453	2.83491	0.0449718	0.707013
Paricalcitol	5	40	64	1453	2.83491	0.0449718	0.707013
Ergonovine	2	6	67	1487	7.37496	0.045327	0.707013
Mephentermine	2	6	67	1487	7.37496	0.045327	0.707013
Indoramin	2	6	67	1487	7.37496	0.045327	0.707013
Strontium ranelate	2	6	67	1487	7.37496	0.045327	0.707013
Magnesium Sulfate	2	6	67	1487	7.37496	0.045327	0.707013
Voglibose	2	6	67	1487	7.37496	0.045327	0.707013
S-Hexylglutathione	2	6	67	1487	7.37496	0.045327	0.707013
2,3-Dihydroxy-Benzoic Acid	2	6	67	1487	7.37496	0.045327	0.707013
(4R,5R)-1,2-dithiane-4,5-diol	2	6	67	1487	7.37496	0.045327	0.707013
3,5-diiodothyropropionic acid	2	6	67	1487	7.37496	0.045327	0.707013
Fluocinolone	2	6	67	1487	7.37496	0.045327	0.707013
Brivanib	2	6	67	1487	7.37496	0.045327	0.707013
Ciprofloxacin	7	69	62	1424	2.32838	0.0463229	0.721799
Fludrocortisone	3	16	66	1477	4.18871	0.0481255	0.741453
Ethopropazine	3	16	66	1477	4.18871	0.0481255	0.741453
Thymol	3	16	66	1477	4.18871	0.0481255	0.741453
Hydrocodone	3	16	66	1477	4.18871	0.0481255	0.741453
Sufentanil	3	16	66	1477	4.18871	0.0481255	0.741453
Dimethylthiambutene	3	16	66	1477	4.18871	0.0481255	0.741453
Diphenoxylate	3	16	66	1477	4.18871	0.0481255	0.741453
Oxymorphone	3	16	66	1477	4.18871	0.0481255	0.741453
Phenolphthalein	3	16	66	1477	4.18871	0.0481255	0.741453
Tarenflurbil	3	16	66	1477	4.18871	0.0481255	0.741453
Didanosine	3	16	66	1477	4.18871	0.0481255	0.741453
9-HYDROXY-4-PHENYL-6H-PYRROLO[3,4-C]CARBAZOLE-1,3-DIONE	5	41	64	1452	2.76397	0.0487744	0.750683
Salbutamol	4	28	65	1465	3.21572	0.0492963	0.753329
Terbutaline	4	28	65	1465	3.21572	0.0492963	0.753329
Lucanthone	4	28	65	1465	3.21572	0.0492963	0.753329
Benzoyl peroxide	4	28	65	1465	3.21572	0.0492963	0.753329
Picrotoxin	4	28	65	1465	3.21572	0.0492963	0.753329
Pethidine	4	28	65	1465	3.21572	0.0492963	0.753329
Gonadorelin	4	28	65	1465	3.21572	0.0492963	0.753329
Idelalisib	4	29	65	1464	3.1029	0.0542816	0.820638
Furosemide	4	29	65	1464	3.1029	0.0542816	0.820638
Thiethylperazine	4	29	65	1464	3.1029	0.0542816	0.820638
Gpi-1046	4	29	65	1464	3.1029	0.0542816	0.820638
Labetalol	3	17	66	1476	3.94029	0.0548733	0.820638
N-Butyl-11-[(7r,8r,9s,13s,14s,17s)-3,17-Dihydroxy-13-Methyl-7,8,9,11,12,13,14,15,16,17-Decahydro-6h-Cyclopenta[a]Phenanthren-7-Yl]-N-Methylundecanamide	3	17	66	1476	3.94029	0.0548733	0.820638
Dabrafenib	3	17	66	1476	3.94029	0.0548733	0.820638
Puromycin	3	17	66	1476	3.94029	0.0548733	0.820638
Ibipinabant	3	17	66	1476	3.94029	0.0548733	0.820638
Androstenedione	3	17	66	1476	3.94029	0.0548733	0.820638
8-azaguanine	3	17	66	1476	3.94029	0.0548733	0.820638
Ondansetron	3	17	66	1476	3.94029	0.0548733	0.820638
PX-12	3	17	66	1476	3.94029	0.0548733	0.820638
Latanoprost	3	17	66	1476	3.94029	0.0548733	0.820638
Amrinone	3	17	66	1476	3.94029	0.0548733	0.820638
Bisoprolol	2	7	67	1486	6.31889	0.0566419	0.820638
Bopindolol	2	7	67	1486	6.31889	0.0566419	0.820638
Levobunolol	2	7	67	1486	6.31889	0.0566419	0.820638
Metipranolol	2	7	67	1486	6.31889	0.0566419	0.820638
Pirbuterol	2	7	67	1486	6.31889	0.0566419	0.820638
Dopexamine	2	7	67	1486	6.31889	0.0566419	0.820638
Arbutamine	2	7	67	1486	6.31889	0.0566419	0.820638
Levosalbutamol	2	7	67	1486	6.31889	0.0566419	0.820638
Arotinolol	2	7	67	1486	6.31889	0.0566419	0.820638
Reproterol	2	7	67	1486	6.31889	0.0566419	0.820638
Carteolol	2	7	67	1486	6.31889	0.0566419	0.820638
Tulobuterol	2	7	67	1486	6.31889	0.0566419	0.820638
Orciprenaline	2	7	67	1486	6.31889	0.0566419	0.820638
Arformoterol	2	7	67	1486	6.31889	0.0566419	0.820638
Indacaterol	2	7	67	1486	6.31889	0.0566419	0.820638
4-Iodobenzo[B]Thiophene-2-Carboxamidine	2	7	67	1486	6.31889	0.0566419	0.820638
4-[4-AMINO-6-(5-CHLORO-1H-INDOL-4-YLMETHYL)-[1,3,5]TRIAZIN-2-YLAMINO]-BENZONITRILE	2	7	67	1486	6.31889	0.0566419	0.820638
Imexon	2	7	67	1486	6.31889	0.0566419	0.820638
Palonosetron	2	7	67	1486	6.31889	0.0566419	0.820638
Alosetron	2	7	67	1486	6.31889	0.0566419	0.820638
4-(5-phenyl-1H-pyrrolo[2,3-b]pyridin-3-yl)benzoic acid	2	7	67	1486	6.31889	0.0566419	0.820638
Benzethonium	2	7	67	1486	6.31889	0.0566419	0.820638
Domiphen	2	7	67	1486	6.31889	0.0566419	0.820638
3,4-Dihydroxybenzoic Acid	2	7	67	1486	6.31889	0.0566419	0.820638
Lomitapide	2	7	67	1486	6.31889	0.0566419	0.820638
Implitapide	2	7	67	1486	6.31889	0.0566419	0.820638
2-({[3,5-DIFLUORO-3'-(TRIFLUOROMETHOXY)BIPHENYL-4-YL]AMINO}CARBONYL)CYCLOPENT-1-ENE-1-CARBOXYLIC ACID	2	7	67	1486	6.31889	0.0566419	0.820638
Selenomethionine	2	7	67	1486	6.31889	0.0566419	0.820638
GW-406381	2	7	67	1486	6.31889	0.0566419	0.820638
2-(Oxalyl-Amino)-Benzoic Acid	2	7	67	1486	6.31889	0.0566419	0.820638
1-METHYL-3-PHENYL-1H-PYRAZOL-5-YLSULFAMIC ACID	2	7	67	1486	6.31889	0.0566419	0.820638
[[4-(Aminomethyl)Phenyl]Amino]Oxo-Acetic Acid,	2	7	67	1486	6.31889	0.0566419	0.820638
PNU177836	2	7	67	1486	6.31889	0.0566419	0.820638
Compound 9	2	7	67	1486	6.31889	0.0566419	0.820638
PARA-(BENZOYL)-PHENYLALANINE	2	7	67	1486	6.31889	0.0566419	0.820638
3-(Oxalyl-Amino)-Naphthalene-2-Carboxylic Acid	2	7	67	1486	6.31889	0.0566419	0.820638
6-(Oxalyl-Amino)-1h-Indole-5-Carboxylic Acid	2	7	67	1486	6.31889	0.0566419	0.820638
Novo Nordisk a/S Compound	2	7	67	1486	6.31889	0.0566419	0.820638
Cyclohexanol	2	7	67	1486	6.31889	0.0566419	0.820638
Toluene	4	30	65	1463	2.99758	0.0595323	0.86086
Isoniazid	4	30	65	1463	2.99758	0.0595323	0.86086
Irbesartan	3	18	66	1475	3.71873	0.06205	0.886211
Protriptyline	3	18	66	1475	3.71873	0.06205	0.886211
Nitrendipine	3	18	66	1475	3.71873	0.06205	0.886211
Deoxythymidine	3	18	66	1475	3.71873	0.06205	0.886211
Cacodylic acid	3	18	66	1475	3.71873	0.06205	0.886211
Aprobarbital	3	18	66	1475	3.71873	0.06205	0.886211
Barbituric acid derivative	3	18	66	1475	3.71873	0.06205	0.886211
Heptabarbital	3	18	66	1475	3.71873	0.06205	0.886211
Aminosalicylic Acid	3	18	66	1475	3.71873	0.06205	0.886211
2'-Deoxycytidine	3	18	66	1475	3.71873	0.06205	0.886211
3-[(3-(2-CARBOXYETHYL)-4-METHYLPYRROL-2-YL)METHYLENE]-2-INDOLINONE	3	18	66	1475	3.71873	0.06205	0.886211
Eszopiclone	3	18	66	1475	3.71873	0.06205	0.886211
Salirasib	3	18	66	1475	3.71873	0.06205	0.886211
Barbital	4	31	65	1462	2.89906	0.0650462	0.928122
Isoetarine	2	8	67	1485	5.52706	0.0688219	0.962849
Ethinamate	2	8	67	1485	5.52706	0.0688219	0.962849
indane-5-sulfonamide	2	8	67	1485	5.52706	0.0688219	0.962849
AL5927	2	8	67	1485	5.52706	0.0688219	0.962849
Guaiacol	2	8	67	1485	5.52706	0.0688219	0.962849
AL6528	2	8	67	1485	5.52706	0.0688219	0.962849
Dansylamide	2	8	67	1485	5.52706	0.0688219	0.962849
AL7182	2	8	67	1485	5.52706	0.0688219	0.962849
4-Methylimidazole	2	8	67	1485	5.52706	0.0688219	0.962849
Sulthiame	2	8	67	1485	5.52706	0.0688219	0.962849
AL7089A	2	8	67	1485	5.52706	0.0688219	0.962849
AL7099A	2	8	67	1485	5.52706	0.0688219	0.962849
AL4623	2	8	67	1485	5.52706	0.0688219	0.962849
7,8-dihydroxy-4-phenyl-2H-chromen-2-one	2	8	67	1485	5.52706	0.0688219	0.962849
(3,4-DIHYDROXY-2-NITROPHENYL)(PHENYL)METHANONE	2	8	67	1485	5.52706	0.0688219	0.962849
BIA	2	8	67	1485	5.52706	0.0688219	0.962849
Cerulenin	2	8	67	1485	5.52706	0.0688219	0.962849
Pretomanid	2	8	67	1485	5.52706	0.0688219	0.962849
2',3'-Dideoxyadenosine-5'-Triphosphate	2	8	67	1485	5.52706	0.0688219	0.962849
Micafungin	2	8	67	1485	5.52706	0.0688219	0.962849
8-Hydroxy-2'-Deoxyguanosine	2	8	67	1485	5.52706	0.0688219	0.962849
L-Citrulline	3	19	66	1474	3.52129	0.0696425	0.966255
Glipizide	3	19	66	1474	3.52129	0.0696425	0.966255
Mefloquine	3	19	66	1474	3.52129	0.0696425	0.966255
Zebularine	3	19	66	1474	3.52129	0.0696425	0.966255
Ademetionine	3	19	66	1474	3.52129	0.0696425	0.966255
Dienogest	3	19	66	1474	3.52129	0.0696425	0.966255
Pyruvic acid	3	19	66	1474	3.52129	0.0696425	0.966255
ZSTK-474	3	19	66	1474	3.52129	0.0696425	0.966255
Mefenamic acid	3	19	66	1474	3.52129	0.0696425	0.966255
Decamethonium	3	20	66	1473	3.34325	0.0776362	1
Isoflavone	3	20	66	1473	3.34325	0.0776362	1
Coumarin	3	20	66	1473	3.34325	0.0776362	1
Pevonedistat	3	20	66	1473	3.34325	0.0776362	1
GTS-21	3	20	66	1473	3.34325	0.0776362	1
Teriflunomide	3	20	66	1473	3.34325	0.0776362	1
Veliparib	3	20	66	1473	3.34325	0.0776362	1
Mebendazole	3	20	66	1473	3.34325	0.0776362	1
Angiotensin 1-7	3	20	66	1473	3.34325	0.0776362	1
Amifostine	3	20	66	1473	3.34325	0.0776362	1
Memantine	5	48	64	1445	2.34991	0.0806145	1
Nadolol	2	9	67	1484	4.91146	0.081771	1
Acebutolol	2	9	67	1484	4.91146	0.081771	1
Oxprenolol	2	9	67	1484	4.91146	0.081771	1
Fumagillin	2	9	67	1484	4.91146	0.081771	1
Phylloquinone	2	9	67	1484	4.91146	0.081771	1
Triphosphoric acid	2	9	67	1484	4.91146	0.081771	1
Hexocyclium	2	9	67	1484	4.91146	0.081771	1
N,O6-Disulfo-Glucosamine	2	9	67	1484	4.91146	0.081771	1
Domoic Acid	2	9	67	1484	4.91146	0.081771	1
Glisoxepide	2	9	67	1484	4.91146	0.081771	1
Diacerein	2	9	67	1484	4.91146	0.081771	1
Ticagrelor	2	9	67	1484	4.91146	0.081771	1
Prasugrel	2	9	67	1484	4.91146	0.081771	1
Brivaracetam	2	9	67	1484	4.91146	0.081771	1
4-(3-Pyridin-2-Yl-1h-Pyrazol-4-Yl)Quinoline	2	9	67	1484	4.91146	0.081771	1
Naphthyridine Inhibitor	2	9	67	1484	4.91146	0.081771	1
Ajulemic acid	2	9	67	1484	4.91146	0.081771	1
Acetazolamide	4	34	65	1459	2.63836	0.0831341	1
Choline	4	34	65	1459	2.63836	0.0831341	1
Triethylenetetramine	3	21	66	1472	3.18215	0.0860158	1
2'-cyano-2'-deoxy-1-(beta-D-arabinofuranosyl)cytosine	3	21	66	1472	3.18215	0.0860158	1
Procaine	3	21	66	1472	3.18215	0.0860158	1
Mesoridazine	4	35	65	1458	2.56109	0.0896648	1
Phenobarbital	6	66	63	1427	2.05788	0.09362	1
Theobromine	3	22	66	1471	3.03568	0.0947649	1
8-cyclopentyl-1,3-dipropylxanthine	3	22	66	1471	3.03568	0.0947649	1
Gatifloxacin	3	22	66	1471	3.03568	0.0947649	1
4-(2-aminoethyl)-2-ethylphenol	3	22	66	1471	3.03568	0.0947649	1
Mepyramine	3	22	66	1471	3.03568	0.0947649	1
N-{3-[(5-chloro-1H-pyrrolo[2,3-b]pyridin-3-yl)carbonyl]-2,4-difluorophenyl}propane-1-sulfonamide	3	22	66	1471	3.03568	0.0947649	1
Inosine	3	22	66	1471	3.03568	0.0947649	1
Butethal	3	22	66	1471	3.03568	0.0947649	1
Butalbital	3	22	66	1471	3.03568	0.0947649	1
Metharbital	3	22	66	1471	3.03568	0.0947649	1
Hexobarbital	3	22	66	1471	3.03568	0.0947649	1
Butabarbital	3	22	66	1471	3.03568	0.0947649	1
Talbutal	3	22	66	1471	3.03568	0.0947649	1
Meprobamate	3	22	66	1471	3.03568	0.0947649	1
Benzylpenicillin	3	22	66	1471	3.03568	0.0947649	1
Prucalopride	2	10	67	1483	4.41856	0.0953996	1
Xylometazoline	2	10	67	1483	4.41856	0.0953996	1
Apraclonidine	2	10	67	1483	4.41856	0.0953996	1
Nilutamide	2	10	67	1483	4.41856	0.0953996	1
Dapiprazole	2	10	67	1483	4.41856	0.0953996	1
Trimazosin	2	10	67	1483	4.41856	0.0953996	1
Tizanidine	2	10	67	1483	4.41856	0.0953996	1
Dicyclomine	2	10	67	1483	4.41856	0.0953996	1
Flavoxate	2	10	67	1483	4.41856	0.0953996	1
Metocurine	2	10	67	1483	4.41856	0.0953996	1
Dimetindene	2	10	67	1483	4.41856	0.0953996	1
Adenosine-5-Diphosphoribose	2	10	67	1483	4.41856	0.0953996	1
Sapitinib	2	10	67	1483	4.41856	0.0953996	1
Solamargine	2	10	67	1483	4.41856	0.0953996	1
3-(4-HYDROXY-PHENYL)PYRUVIC ACID	2	10	67	1483	4.41856	0.0953996	1
Ginsenoside Rg1	2	10	67	1483	4.41856	0.0953996	1
Aceclofenac	2	10	67	1483	4.41856	0.0953996	1
Dydrogesterone	2	10	67	1483	4.41856	0.0953996	1
Pidotimod	2	10	67	1483	4.41856	0.0953996	1
3-(2-Benzothiazolylthio)-1-Propanesulfonic Acid	2	10	67	1483	4.41856	0.0953996	1
Nicotinamide	4	36	65	1457	2.4884	0.0964377	1
Lenalidomide	4	37	65	1456	2.4196	0.103447	1
Phenelzine	4	37	65	1456	2.4196	0.103447	1
Terazosin	3	23	66	1470	2.90193	0.103866	1
Phenoxybenzamine	3	23	66	1470	2.90193	0.103866	1
Buparlisib	3	23	66	1470	2.90193	0.103866	1
Selumetinib	3	23	66	1470	2.90193	0.103866	1
Estrone	3	23	66	1470	2.90193	0.103866	1
Hexylresorcinol	3	23	66	1470	2.90193	0.103866	1
2-{4-[(2s)-2-[({[(1s)-1-Carboxy-2-Phenylethyl]Amino}Carbonyl)Amino]-3-Oxo-3-(Pentylamino)Propyl]Phenoxy}Malonic Acid	3	23	66	1470	2.90193	0.103866	1
L-Homoarginine	2	11	67	1482	4.0151	0.109625	1
Cinnarizine	2	11	67	1482	4.0151	0.109625	1
Methylscopolamine bromide	2	11	67	1482	4.0151	0.109625	1
Diphenidol	2	11	67	1482	4.0151	0.109625	1
Metixene	2	11	67	1482	4.0151	0.109625	1
Fesoterodine	2	11	67	1482	4.0151	0.109625	1
Propantheline	2	11	67	1482	4.0151	0.109625	1
Tropicamide	2	11	67	1482	4.0151	0.109625	1
Pirenzepine	2	11	67	1482	4.0151	0.109625	1
Aclidinium	2	11	67	1482	4.0151	0.109625	1
Procyclidine	2	11	67	1482	4.0151	0.109625	1
Oxyphencyclimine	2	11	67	1482	4.0151	0.109625	1
Pipecuronium	2	11	67	1482	4.0151	0.109625	1
Mivacurium	2	11	67	1482	4.0151	0.109625	1
Hexamethonium	2	11	67	1482	4.0151	0.109625	1
SGS-742	2	11	67	1482	4.0151	0.109625	1
Dihomo-gamma-linolenic acid	2	11	67	1482	4.0151	0.109625	1
Acyline	2	11	67	1482	4.0151	0.109625	1
Uridine triacetate	2	11	67	1482	4.0151	0.109625	1
TAK-593	2	11	67	1482	4.0151	0.109625	1
[(2-AMINO-ALPHA-METHOXYIMINO-4-THIAZOLYLACETYL)AMINO]METHYLBORONIC ACID	2	11	67	1482	4.0151	0.109625	1
CP-547632	2	11	67	1482	4.0151	0.109625	1
Anthranilic acid	2	11	67	1482	4.0151	0.109625	1
Apricoxib	2	11	67	1482	4.0151	0.109625	1
Lornoxicam	2	11	67	1482	4.0151	0.109625	1
Suprofen	2	11	67	1482	4.0151	0.109625	1
Nepafenac	2	11	67	1482	4.0151	0.109625	1
Antrafenine	2	11	67	1482	4.0151	0.109625	1
Lumiracoxib	2	11	67	1482	4.0151	0.109625	1
Fenoprofen	2	11	67	1482	4.0151	0.109625	1
Antipyrine	2	11	67	1482	4.0151	0.109625	1
Benzoctamine	2	11	67	1482	4.0151	0.109625	1
3-Tyrosine	2	11	67	1482	4.0151	0.109625	1
Anthralin	2	11	67	1482	4.0151	0.109625	1
Danazol	4	38	65	1455	2.35429	0.110687	1
Glutathione	4	38	65	1455	2.35429	0.110687	1
Desflurane	4	38	65	1455	2.35429	0.110687	1
Flavone	3	24	66	1469	2.77931	0.113303	1
Tolfenamic Acid	3	24	66	1469	2.77931	0.113303	1
Bendroflumethiazide	3	24	66	1469	2.77931	0.113303	1
Phenformin	3	24	66	1469	2.77931	0.113303	1
Primidone	3	24	66	1469	2.77931	0.113303	1
Doxepin	3	24	66	1469	2.77931	0.113303	1
Sulpiride	3	24	66	1469	2.77931	0.113303	1
Clofazimine	3	24	66	1469	2.77931	0.113303	1
Tauroursodeoxycholic acid	3	25	66	1468	2.66651	0.123056	1
Fenofibric acid	3	25	66	1468	2.66651	0.123056	1
Vigabatrin	3	25	66	1468	2.66651	0.123056	1
Creatine	3	25	66	1468	2.66651	0.123056	1
Calcium Chloride	3	25	66	1468	2.66651	0.123056	1
Ketoprofen	3	25	66	1468	2.66651	0.123056	1
Trehalose	3	25	66	1468	2.66651	0.123056	1
Preladenant	2	12	67	1481	3.67829	0.124369	1
T-62	2	12	67	1481	3.67829	0.124369	1
Regadenoson	2	12	67	1481	3.67829	0.124369	1
Guanfacine	2	12	67	1481	3.67829	0.124369	1
Bupranolol	2	12	67	1481	3.67829	0.124369	1
Sotalol	2	12	67	1481	3.67829	0.124369	1
Ephedrine	2	12	67	1481	3.67829	0.124369	1
CF-102	2	12	67	1481	3.67829	0.124369	1
6-AMINO-BENZO[DE]ISOQUINOLINE-1,3-DIONE	2	12	67	1481	3.67829	0.124369	1
Malonaldehyde	2	12	67	1481	3.67829	0.124369	1
Imidapril	2	12	67	1481	3.67829	0.124369	1
Flumazenil	2	12	67	1481	3.67829	0.124369	1
alpha-D-glucose 6-phosphate	2	12	67	1481	3.67829	0.124369	1
Dimethyl fumarate	2	12	67	1481	3.67829	0.124369	1
Resatorvid	2	12	67	1481	3.67829	0.124369	1
Cantharidin	2	12	67	1481	3.67829	0.124369	1
Azelaic Acid	2	12	67	1481	3.67829	0.124369	1
Nabumetone	2	12	67	1481	3.67829	0.124369	1
Tiaprofenic acid	2	12	67	1481	3.67829	0.124369	1
Dutasteride	2	12	67	1481	3.67829	0.124369	1
Landiolol	1	2	68	1491	10.915	0.126832	1
Esmolol	1	2	68	1491	10.915	0.126832	1
Bufuralol	1	2	68	1491	10.915	0.126832	1
Practolol	1	2	68	1491	10.915	0.126832	1
N-Methylnaloxonium	1	2	68	1491	10.915	0.126832	1
4-Piperidino-Piperidine	1	2	68	1491	10.915	0.126832	1
beta-D-glucose 6-phosphate	1	2	68	1491	10.915	0.126832	1
Pizotifen	1	2	68	1491	10.915	0.126832	1
Piclozotan	1	2	68	1491	10.915	0.126832	1
MN-305	1	2	68	1491	10.915	0.126832	1
Etoperidone	1	2	68	1491	10.915	0.126832	1
Alverine	1	2	68	1491	10.915	0.126832	1
Deramciclane	1	2	68	1491	10.915	0.126832	1
Resolvin E1	1	2	68	1491	10.915	0.126832	1
N-Acetylglucosamine	1	2	68	1491	10.915	0.126832	1
(11E)-OCTADEC-11-ENOIC ACID	1	2	68	1491	10.915	0.126832	1
Heptyl-Beta-D-Glucopyranoside	1	2	68	1491	10.915	0.126832	1
Phloroglucinol	1	2	68	1491	10.915	0.126832	1
Benzofuran	1	2	68	1491	10.915	0.126832	1
Aminophylline	3	26	66	1467	2.56223	0.133107	1
Nitrous oxide	3	26	66	1467	2.56223	0.133107	1
Pyruvaldehyde	3	26	66	1467	2.56223	0.133107	1
Ofloxacin	3	26	66	1467	2.56223	0.133107	1
Miconazole	3	26	66	1467	2.56223	0.133107	1
Daporinad	3	26	66	1467	2.56223	0.133107	1
Gliquidone	2	13	67	1480	3.39372	0.139559	1
4-{2-[(7-amino-2-furan-2-yl[1,2,4]triazolo[1,5-a][1,3,5]triazin-5-yl)amino]ethyl}phenol	2	13	67	1480	3.39372	0.139559	1
Piclidenoson	2	13	67	1480	3.39372	0.139559	1
Istradefylline	2	13	67	1480	3.39372	0.139559	1
Benzofuran-2-Carboxylic Acid {(S)-3-Methyl-1-[3-Oxo-1-(Pyridin-2-Ylsulfonyl)Azepan-4-Ylcarbamoyl]Butyl}Amide	2	13	67	1480	3.39372	0.139559	1
Naphazoline	2	13	67	1480	3.39372	0.139559	1
Quinethazone	2	13	67	1480	3.39372	0.139559	1
5-(2-hydroxyethyl)nonane-1,9-diol	2	13	67	1480	3.39372	0.139559	1
Polydatin	2	13	67	1480	3.39372	0.139559	1
gamma-Aminobutyric acid	2	13	67	1480	3.39372	0.139559	1
Clioquinol	2	13	67	1480	3.39372	0.139559	1
Carnosine	2	13	67	1480	3.39372	0.139559	1
Epicatechin	2	13	67	1480	3.39372	0.139559	1
Chloramphenicol	2	13	67	1480	3.39372	0.139559	1
Alpha,Beta-Methyleneadenosine-5'-Triphosphate	2	13	67	1480	3.39372	0.139559	1
Itopride	3	27	66	1466	2.46586	0.143438	1
Dyphylline	3	27	66	1466	2.46586	0.143438	1
L-Glutamine	3	27	66	1466	2.46586	0.143438	1
Diphenhydramine	3	28	66	1465	2.3763	0.15403	1
Pentamidine	3	28	66	1465	2.3763	0.15403	1
Metyrapone	3	28	66	1465	2.3763	0.15403	1
Binodenoson	2	14	67	1479	3.14959	0.15513	1
Dihydroergotamine	2	14	67	1479	3.14959	0.15513	1
Idazoxan	2	14	67	1479	3.14959	0.15513	1
Dobutamine	2	14	67	1479	3.14959	0.15513	1
L-2-Amino-4-(Guanidinooxy)Butyric Acid	2	14	67	1479	3.14959	0.15513	1
Ortataxel	2	14	67	1479	3.14959	0.15513	1
Cyclizine	2	14	67	1479	3.14959	0.15513	1
Bifeprunox	2	14	67	1479	3.14959	0.15513	1
Acetophenazine	2	14	67	1479	3.14959	0.15513	1
Benperidol	2	14	67	1479	3.14959	0.15513	1
Alizapride	2	14	67	1479	3.14959	0.15513	1
Nomifensine	2	14	67	1479	3.14959	0.15513	1
Oleic Acid	2	14	67	1479	3.14959	0.15513	1
Palmitoleic Acid	2	14	67	1479	3.14959	0.15513	1
Aminolevulinic acid	2	14	67	1479	3.14959	0.15513	1
Econazole	2	14	67	1479	3.14959	0.15513	1
Nerispirdine	2	14	67	1479	3.14959	0.15513	1
Piclamilast	2	14	67	1479	3.14959	0.15513	1
Belinostat	4	44	65	1449	2.02533	0.158559	1
Droperidol	3	29	66	1464	2.29298	0.164865	1
Hydrochlorothiazide	3	29	66	1464	2.29298	0.164865	1
Orphenadrine	3	29	66	1464	2.29298	0.164865	1
Tricarballylic Acid	1	3	68	1490	7.28119	0.165478	1
Alpha-Methylisocitric Acid	1	3	68	1490	7.28119	0.165478	1
Oxfenicine	1	3	68	1490	7.28119	0.165478	1
Sinefungin	1	3	68	1490	7.28119	0.165478	1
Afegostat	1	3	68	1490	7.28119	0.165478	1
Rizatriptan	1	3	68	1490	7.28119	0.165478	1
Naratriptan	1	3	68	1490	7.28119	0.165478	1
Frovatriptan	1	3	68	1490	7.28119	0.165478	1
Almotriptan	1	3	68	1490	7.28119	0.165478	1
Intepirdine	1	3	68	1490	7.28119	0.165478	1
D-Lactic acid	1	3	68	1490	7.28119	0.165478	1
3,5-Dimethyl-1-(3-Nitrophenyl)-1h-Pyrazole-4-Carboxylic Acid Ethyl Ester	1	3	68	1490	7.28119	0.165478	1
N-[2-(2-iodo-5-methoxy-1H-indol-3-yl)ethyl]acetamide	1	3	68	1490	7.28119	0.165478	1
Y-700	1	3	68	1490	7.28119	0.165478	1
Rilmenidine	2	15	67	1478	2.93796	0.171019	1
Anethole trithione	2	15	67	1478	2.93796	0.171019	1
Bethanechol	2	15	67	1478	2.93796	0.171019	1
Tolcapone	2	15	67	1478	2.93796	0.171019	1
Daidzin	2	15	67	1478	2.93796	0.171019	1
Diflunisal	2	15	67	1478	2.93796	0.171019	1
Quisinostat	2	15	67	1478	2.93796	0.171019	1
Berzosertib	2	15	67	1478	2.93796	0.171019	1
Phenacetin	2	15	67	1478	2.93796	0.171019	1
Dihydralazine	2	15	67	1478	2.93796	0.171019	1
Ezutromid	2	15	67	1478	2.93796	0.171019	1
Muscimol	3	30	66	1463	2.21516	0.175923	1
Metoclopramide	3	30	66	1463	2.21516	0.175923	1
Cholesterol-Sulfate	2	16	67	1477	2.75276	0.18717	1
Repaglinide	2	16	67	1477	2.75276	0.18717	1
Edrophonium	2	16	67	1477	2.75276	0.18717	1
Tonapofylline	2	16	67	1477	2.75276	0.18717	1
Nicergoline	2	16	67	1477	2.75276	0.18717	1
Ketorolac	2	16	67	1477	2.75276	0.18717	1
Etoricoxib	2	16	67	1477	2.75276	0.18717	1
Diltiazem	3	32	66	1461	2.07384	0.198638	1
Secobarbital	3	32	66	1461	2.07384	0.198638	1
Florbetaben (18F)	1	4	68	1489	5.46202	0.202437	1
Gabexate	1	4	68	1489	5.46202	0.202437	1
Glycodiazine	1	4	68	1489	5.46202	0.202437	1
Guanabenz	1	4	68	1489	5.46202	0.202437	1
Solabegron	1	4	68	1489	5.46202	0.202437	1
Mirabegron	1	4	68	1489	5.46202	0.202437	1
Cyclandelate	1	4	68	1489	5.46202	0.202437	1
Lercanidipine	1	4	68	1489	5.46202	0.202437	1
WRR-112	1	4	68	1489	5.46202	0.202437	1
WRR-99	1	4	68	1489	5.46202	0.202437	1
Darexaban	1	4	68	1489	5.46202	0.202437	1
Edoxaban	1	4	68	1489	5.46202	0.202437	1
Letaxaban	1	4	68	1489	5.46202	0.202437	1
Apixaban	1	4	68	1489	5.46202	0.202437	1
Rivaroxaban	1	4	68	1489	5.46202	0.202437	1
Eribaxaban	1	4	68	1489	5.46202	0.202437	1
Ulimorelin	1	4	68	1489	5.46202	0.202437	1
Glutathionylspermidine Disulfide	1	4	68	1489	5.46202	0.202437	1
Benznidazole	1	4	68	1489	5.46202	0.202437	1
3,6-Dihydroxy-Xanthene-9-Propionic Acid	1	4	68	1489	5.46202	0.202437	1
3-(Prop-2-Ene-1-Sulfinyl)-Propene-1-Thiol	1	4	68	1489	5.46202	0.202437	1
Phosphoaminophosphonic Acid Guanylate Ester	1	4	68	1489	5.46202	0.202437	1
(2S)-1-AMINO-3-[(5-NITROQUINOLIN-8-YL)AMINO]PROPAN-2-OL	1	4	68	1489	5.46202	0.202437	1
2-Methoxy-4-Vinyl-Phenol	1	4	68	1489	5.46202	0.202437	1
Androstenediol	1	4	68	1489	5.46202	0.202437	1
Metenkefalin	1	4	68	1489	5.46202	0.202437	1
Telbivudine	1	4	68	1489	5.46202	0.202437	1
Etalocib	1	4	68	1489	5.46202	0.202437	1
Beta-Hydroxyasparagine	1	4	68	1489	5.46202	0.202437	1
Duroquinone	1	4	68	1489	5.46202	0.202437	1
Bishydroxy[2h-1-Benzopyran-2-One,1,2-Benzopyrone]	1	4	68	1489	5.46202	0.202437	1
Apaziquone	1	4	68	1489	5.46202	0.202437	1
D-Eritadenine	1	4	68	1489	5.46202	0.202437	1
Liotrix	1	4	68	1489	5.46202	0.202437	1
Dextrothyroxine	1	4	68	1489	5.46202	0.202437	1
Eniluracil	1	4	68	1489	5.46202	0.202437	1
Mycophenolic acid	2	17	67	1476	2.58915	0.203528	1
CEP-1347	2	17	67	1476	2.58915	0.203528	1
Enzalutamide	2	17	67	1476	2.58915	0.203528	1
Floxuridine	2	17	67	1476	2.58915	0.203528	1
Irofulven	2	17	67	1476	2.58915	0.203528	1
Foretinib	2	17	67	1476	2.58915	0.203528	1
Diosmetin	2	17	67	1476	2.58915	0.203528	1
Dimethylallyl Diphosphate	2	17	67	1476	2.58915	0.203528	1
Isoflurophate	2	18	67	1475	2.44399	0.220045	1
Sorbinil	2	18	67	1475	2.44399	0.220045	1
Oleandrin	2	18	67	1475	2.44399	0.220045	1
Tenocyclidine	2	18	67	1475	2.44399	0.220045	1
Bromperidol	2	18	67	1475	2.44399	0.220045	1
Tetrabenazine	2	18	67	1475	2.44399	0.220045	1
Talampanel	2	18	67	1475	2.44399	0.220045	1
Salsalate	2	18	67	1475	2.44399	0.220045	1
Carprofen	2	18	67	1475	2.44399	0.220045	1
Azelastine	2	18	67	1475	2.44399	0.220045	1
Mechlorethamine	3	34	66	1459	1.94943	0.222029	1
Betulinic Acid	3	35	66	1458	1.89252	0.233934	1
Danusertib	3	35	66	1458	1.89252	0.233934	1
P-Cresol	2	19	67	1474	2.31409	0.236676	1
Oxybutynin	2	19	67	1474	2.31409	0.236676	1
Tiapride	2	19	67	1474	2.31409	0.236676	1
Mepivacaine	2	19	67	1474	2.31409	0.236676	1
Bromfenac	2	19	67	1474	2.31409	0.236676	1
Mecamylamine	2	19	67	1474	2.31409	0.236676	1
Butyrylthiocholine	1	5	68	1488	4.36831	0.237782	1
Terpinen-4-ol	1	5	68	1488	4.36831	0.237782	1
ETHYL HYDROGEN DIETHYLAMIDOPHOSPHATE	1	5	68	1488	4.36831	0.237782	1
Ethyl Dihydrogen Phosphate	1	5	68	1488	4.36831	0.237782	1
Hexafluronium	1	5	68	1488	4.36831	0.237782	1
Phenserine	1	5	68	1488	4.36831	0.237782	1
Dexketoprofen	1	5	68	1488	4.36831	0.237782	1
Morpholine-4-Carboxylic Acid (1-(3-Benzenesulfonyl-1-Phenethylallylcarbamoyl)-3-Methylbutyl)-Amide	1	5	68	1488	4.36831	0.237782	1
Brequinar Analog	1	5	68	1488	4.36831	0.237782	1
UNDECYLAMINE-N,N-DIMETHYL-N-OXIDE	1	5	68	1488	4.36831	0.237782	1
Salicylhydroxamic Acid	1	5	68	1488	4.36831	0.237782	1
3,6,9,12,15-PENTAOXATRICOSAN-1-OL	1	5	68	1488	4.36831	0.237782	1
Orotic Acid	1	5	68	1488	4.36831	0.237782	1
Anagrelide	1	5	68	1488	4.36831	0.237782	1
1,3,5-Trichloro-Benzene	1	5	68	1488	4.36831	0.237782	1
2,4-Dinitrophenol	1	5	68	1488	4.36831	0.237782	1
Azelnidipine	1	5	68	1488	4.36831	0.237782	1
Resorcinol	1	5	68	1488	4.36831	0.237782	1
Amyl Nitrite	1	5	68	1488	4.36831	0.237782	1
Isosorbide Dinitrate	1	5	68	1488	4.36831	0.237782	1
Ataciguat	1	5	68	1488	4.36831	0.237782	1
Erythrityl Tetranitrate	1	5	68	1488	4.36831	0.237782	1
Caprylic acid	1	5	68	1488	4.36831	0.237782	1
1-[4-(2-oxo-2-phenylethyl)phenyl]guanidine	1	5	68	1488	4.36831	0.237782	1
Thieno[2,3-B]Pyridine-2-Carboxamidine	1	5	68	1488	4.36831	0.237782	1
6-(N-Phenylcarbamyl)-2-Naphthalenecarboxamidine	1	5	68	1488	4.36831	0.237782	1
(2R)-1-(2,6-dimethylphenoxy)propan-2-amine	1	5	68	1488	4.36831	0.237782	1
Alprazolam	1	5	68	1488	4.36831	0.237782	1
Dodecyl Sulfate	1	5	68	1488	4.36831	0.237782	1
Febuxostat	1	5	68	1488	4.36831	0.237782	1
Atazanavir	3	36	66	1457	1.83881	0.245956	1
Enflurane	3	36	66	1457	1.83881	0.245956	1
Pyridostigmine	2	20	67	1473	2.19681	0.253379	1
Tetraethylammonium	2	20	67	1473	2.19681	0.253379	1
Methyltrienolone	2	20	67	1473	2.19681	0.253379	1
Dinitrochlorobenzene	2	20	67	1473	2.19681	0.253379	1
Navitoclax	2	20	67	1473	2.19681	0.253379	1
BQ-123	2	20	67	1473	2.19681	0.253379	1
Mitiglinide	2	20	67	1473	2.19681	0.253379	1
Adenosine monophosphate	2	20	67	1473	2.19681	0.253379	1
Lauryl Dimethylamine-N-Oxide	2	20	67	1473	2.19681	0.253379	1
Desogestrel	2	20	67	1473	2.19681	0.253379	1
Cycloserine	2	20	67	1473	2.19681	0.253379	1
Astemizole	2	20	67	1473	2.19681	0.253379	1
Phenylbutazone	2	20	67	1473	2.19681	0.253379	1
S-oxy-L-cysteine	2	20	67	1473	2.19681	0.253379	1
Fomepizole	2	21	67	1472	2.09101	0.270117	1
Amikacin	2	21	67	1472	2.09101	0.270117	1
N-omega-nitro-L-arginine methyl ester	2	21	67	1472	2.09101	0.270117	1
Ketotifen	2	21	67	1472	2.09101	0.270117	1
Sonidegib	2	21	67	1472	2.09101	0.270117	1
Methoxyflurane	3	38	66	1455	1.73964	0.270287	1
Metaraminol	1	6	68	1487	3.63905	0.271582	1
Bunazosin	1	6	68	1487	3.63905	0.271582	1
Alfuzosin	1	6	68	1487	3.63905	0.271582	1
Silodosin	1	6	68	1487	3.63905	0.271582	1
Tamsulosin	1	6	68	1487	3.63905	0.271582	1
Niguldipine	1	6	68	1487	3.63905	0.271582	1
Midodrine	1	6	68	1487	3.63905	0.271582	1
Propericiazine	1	6	68	1487	3.63905	0.271582	1
methyl 4-(2,3-dihydroxy-5-methylphenoxy)-2-hydroxy-6-methylbenzoate	1	6	68	1487	3.63905	0.271582	1
Coenzyme M	1	6	68	1487	3.63905	0.271582	1
Mapracorat	1	6	68	1487	3.63905	0.271582	1
IC261	1	6	68	1487	3.63905	0.271582	1
INCB-9471	1	6	68	1487	3.63905	0.271582	1
bis(4-nitrophenyl) hydrogen phosphate	1	6	68	1487	3.63905	0.271582	1
D-leucyl-N-(4-carbamimidoylbenzyl)-L-prolinamide	1	6	68	1487	3.63905	0.271582	1
Activated charcoal	1	6	68	1487	3.63905	0.271582	1
Dabigatran etexilate	1	6	68	1487	3.63905	0.271582	1
D-phenylalanyl-N-(3-methylbenzyl)-L-prolinamide	1	6	68	1487	3.63905	0.271582	1
D-phenylalanyl-N-benzyl-L-prolinamide	1	6	68	1487	3.63905	0.271582	1
4-[3-(4-CHLOROPHENYL)-1H-PYRAZOL-5-YL]PIPERIDINE	1	6	68	1487	3.63905	0.271582	1
D-leucyl-N-(3-chlorobenzyl)-L-prolinamide	1	6	68	1487	3.63905	0.271582	1
6-(2-HYDROXY-CYCLOPENTYL)-7-OXO-HEPTANAMIDINE	1	6	68	1487	3.63905	0.271582	1
4-TERT-BUTYLBENZENESULFONIC ACID	1	6	68	1487	3.63905	0.271582	1
2-NAPHTHALENESULFONIC ACID	1	6	68	1487	3.63905	0.271582	1
D-phenylalanyl-N-(3-fluorobenzyl)-L-prolinamide	1	6	68	1487	3.63905	0.271582	1
Argatroban	1	6	68	1487	3.63905	0.271582	1
D-phenylalanyl-N-(3-chlorobenzyl)-L-prolinamide	1	6	68	1487	3.63905	0.271582	1
Benzylpenicilloyl Polylysine	1	6	68	1487	3.63905	0.271582	1
Naphthalene Trisulfonate	1	6	68	1487	3.63905	0.271582	1
Tandutinib	1	6	68	1487	3.63905	0.271582	1
Sincalide	1	6	68	1487	3.63905	0.271582	1
Eletriptan	1	6	68	1487	3.63905	0.271582	1
Taurolidine	1	6	68	1487	3.63905	0.271582	1
Trabectedin	1	6	68	1487	3.63905	0.271582	1
2,5-DI-(TERT-BUTYL)-1,4,BENZOHYDROQUINONE	1	6	68	1487	3.63905	0.271582	1
Avatrombopag	1	6	68	1487	3.63905	0.271582	1
Cefdinir	1	6	68	1487	3.63905	0.271582	1
Carbetocin	1	6	68	1487	3.63905	0.271582	1
Oxitriptan	1	6	68	1487	3.63905	0.271582	1
Capric acid	1	6	68	1487	3.63905	0.271582	1
(2S)-2-(4-ethylphenoxy)-3-phenylpropanoic acid	1	6	68	1487	3.63905	0.271582	1
Aleglitazar	1	6	68	1487	3.63905	0.271582	1
(2S)-5-hydroxy-2-(4-hydroxyphenyl)-7-methoxy-2,3-dihydro-4H-chromen-4-one	1	6	68	1487	3.63905	0.271582	1
3-(5-methoxy-1H-indol-3-yl)propanoic acid	1	6	68	1487	3.63905	0.271582	1
(2S)-2-(biphenyl-4-yloxy)-3-phenylpropanoic acid	1	6	68	1487	3.63905	0.271582	1
(2S)-2-(4-chlorophenoxy)-3-phenylpropanoic acid	1	6	68	1487	3.63905	0.271582	1
Efatutazone	1	6	68	1487	3.63905	0.271582	1
2,4-thiazolidinedione	1	6	68	1487	3.63905	0.271582	1
Ethyl Oxo(Piperidin-1-Yl)Acetate	1	6	68	1487	3.63905	0.271582	1
7-AMINO-4-METHYL-CHROMEN-2-ONE	1	6	68	1487	3.63905	0.271582	1
(3r)-1-Acetyl-3-Methylpiperidine	1	6	68	1487	3.63905	0.271582	1
M-Aminophenylboronic Acid	1	6	68	1487	3.63905	0.271582	1
Tiagabine	1	6	68	1487	3.63905	0.271582	1
Clodronic Acid	2	22	67	1471	1.99473	0.286853	1
Midostaurin	2	22	67	1471	1.99473	0.286853	1
Pyrazole	2	22	67	1471	1.99473	0.286853	1
Dorzolamide	2	22	67	1471	1.99473	0.286853	1
Imidazole	2	22	67	1471	1.99473	0.286853	1
Methyclothiazide	2	22	67	1471	1.99473	0.286853	1
Methazolamide	2	22	67	1471	1.99473	0.286853	1
Ethoxzolamide	2	22	67	1471	1.99473	0.286853	1
Diclofenamide	2	22	67	1471	1.99473	0.286853	1
4-{[(2,6-dichlorophenyl)carbonyl]amino}-N-piperidin-4-yl-1H-pyrazole-3-carboxamide	2	22	67	1471	1.99473	0.286853	1
Pregnenolone	2	22	67	1471	1.99473	0.286853	1
Acamprosate	2	22	67	1471	1.99473	0.286853	1
Triclosan	2	22	67	1471	1.99473	0.286853	1
Benzbromarone	2	23	67	1470	1.90683	0.303556	1
Nandrolone decanoate	2	23	67	1470	1.90683	0.303556	1
Cupric Chloride	2	23	67	1470	1.90683	0.303556	1
OLOMOUCINE II	2	23	67	1470	1.90683	0.303556	1
Abexinostat	2	23	67	1470	1.90683	0.303556	1
[2-Cytidylate-O'-Phosphonyloxyl]-Ethyl-Trimethyl-Ammonium	2	23	67	1470	1.90683	0.303556	1
ORE-1001	1	7	68	1486	3.11798	0.303904	1
Setiptiline	1	7	68	1486	3.11798	0.303904	1
Tramazoline	1	7	68	1486	3.11798	0.303904	1
Testosterone Propionate	1	7	68	1486	3.11798	0.303904	1
Boldenone	1	7	68	1486	3.11798	0.303904	1
Calusterone	1	7	68	1486	3.11798	0.303904	1
Delta1-dihydrotestosterone	1	7	68	1486	3.11798	0.303904	1
Drostanolone	1	7	68	1486	3.11798	0.303904	1
Methyltestosterone	1	7	68	1486	3.11798	0.303904	1
Apalutamide	1	7	68	1486	3.11798	0.303904	1
4-(1-methyl-1-phenylethyl)phenol	1	7	68	1486	3.11798	0.303904	1
Cabazitaxel	1	7	68	1486	3.11798	0.303904	1
Oxandrolone	1	7	68	1486	3.11798	0.303904	1
N-[4-(3-BROMO-PHENYLAMINO)-QUINAZOLIN-6-YL]-ACRYLAMIDE	1	7	68	1486	3.11798	0.303904	1
Nandrolone phenpropionate	1	7	68	1486	3.11798	0.303904	1
Cyproterone acetate	1	7	68	1486	3.11798	0.303904	1
5-Alpha-Androstane-3-Beta,17beta-Diol	1	7	68	1486	3.11798	0.303904	1
Ranitidine	1	7	68	1486	3.11798	0.303904	1
Rebastinib	1	7	68	1486	3.11798	0.303904	1
Isosorbide Mononitrate	1	7	68	1486	3.11798	0.303904	1
Apomine	1	7	68	1486	3.11798	0.303904	1
D-Lysine	1	7	68	1486	3.11798	0.303904	1
Ubidecarenone	1	7	68	1486	3.11798	0.303904	1
Gamma-Carboxy-Glutamic Acid	1	7	68	1486	3.11798	0.303904	1
Ximelagatran	1	7	68	1486	3.11798	0.303904	1
SEBACIC ACID	1	7	68	1486	3.11798	0.303904	1
1,3,5-BENZENETRICARBOXYLIC ACID	1	7	68	1486	3.11798	0.303904	1
2-[(2-methoxy-5-methylphenoxy)methyl]pyridine	1	7	68	1486	3.11798	0.303904	1
2,6-dicarboxynaphthalene	1	7	68	1486	3.11798	0.303904	1
4-[(5-methoxy-2-methylphenoxy)methyl]pyridine	1	7	68	1486	3.11798	0.303904	1
Zolmitriptan	1	7	68	1486	3.11798	0.303904	1
Pasireotide	1	7	68	1486	3.11798	0.303904	1
Tolnaftate	1	7	68	1486	3.11798	0.303904	1
Firategrast	1	7	68	1486	3.11798	0.303904	1
6-HYDROXY-1,3-BENZOTHIAZOLE-2-SULFONAMIDE	1	7	68	1486	3.11798	0.303904	1
Ramelteon	1	7	68	1486	3.11798	0.303904	1
2-Aminothiazoline	1	7	68	1486	3.11798	0.303904	1
Tilarginine	1	7	68	1486	3.11798	0.303904	1
S-Isopropyl-Isothiourea	1	7	68	1486	3.11798	0.303904	1
2,4-Diamino-6-Phenyl-5,6,7,8,-Tetrahydropteridine	1	7	68	1486	3.11798	0.303904	1
7-Nitroindazole-2-Carboxamidine	1	7	68	1486	3.11798	0.303904	1
Se-Ethyl-Isoselenourea	1	7	68	1486	3.11798	0.303904	1
1,2,5,8-tetrahydroxyanthracene-9,10-dione	1	7	68	1486	3.11798	0.303904	1
Asimadoline	1	7	68	1486	3.11798	0.303904	1
Salvinorin A	1	7	68	1486	3.11798	0.303904	1
Ebselen	1	7	68	1486	3.11798	0.303904	1
Ioversol	1	7	68	1486	3.11798	0.303904	1
Bicine	1	7	68	1486	3.11798	0.303904	1
Diazepinomicin	1	7	68	1486	3.11798	0.303904	1
4-Oxoretinol	1	7	68	1486	3.11798	0.303904	1
Canagliflozin	1	7	68	1486	3.11798	0.303904	1
Hydroflumethiazide	2	24	67	1469	1.82611	0.320197	1
Cyclothiazide	2	24	67	1469	1.82611	0.320197	1
Brinzolamide	2	24	67	1469	1.82611	0.320197	1
Domperidone	2	24	67	1469	1.82611	0.320197	1
Clotrimazole	2	24	67	1469	1.82611	0.320197	1
Ibudilast	2	24	67	1469	1.82611	0.320197	1
Methylamine	1	8	68	1485	2.72699	0.334812	1
Chlorpropamide	1	8	68	1485	2.72699	0.334812	1
Isoquinoline	1	8	68	1485	2.72699	0.334812	1
Trandolapril	1	8	68	1485	2.72699	0.334812	1
Rescinnamine	1	8	68	1485	2.72699	0.334812	1
Spirapril	1	8	68	1485	2.72699	0.334812	1
Fosinopril	1	8	68	1485	2.72699	0.334812	1
5'-FLUORO-2',5'-DIDEOXYADENOSINE	1	8	68	1485	2.72699	0.334812	1
Patidegib	1	8	68	1485	2.72699	0.334812	1
Thiotepa	1	8	68	1485	2.72699	0.334812	1
Nesbuvir	1	8	68	1485	2.72699	0.334812	1
Isopropamide	1	8	68	1485	2.72699	0.334812	1
Diphemanil Methylsulfate	1	8	68	1485	2.72699	0.334812	1
Bimatoprost	1	8	68	1485	2.72699	0.334812	1
Fulvestrant	1	8	68	1485	2.72699	0.334812	1
RALOXIFENE CORE	1	8	68	1485	2.72699	0.334812	1
Chlorotrianisene	1	8	68	1485	2.72699	0.334812	1
Phenyl salicylate	1	8	68	1485	2.72699	0.334812	1
Adenosine-5'-[Beta, Gamma-Methylene]Triphosphate	1	8	68	1485	2.72699	0.334812	1
Glycolic acid	1	8	68	1485	2.72699	0.334812	1
4-(1-Amino-1-Carboxy-Ethyl)-Benzoic Acid	1	8	68	1485	2.72699	0.334812	1
1-(5-Tert-Butyl-2-P-Tolyl-2h-Pyrazol-3-Yl)-3-[4-(2-Morpholin-4-Yl-Ethoxy)-Naphthalen-1-Yl]-Urea	1	8	68	1485	2.72699	0.334812	1
Glucosamine	1	8	68	1485	2.72699	0.334812	1
Flumethasone	1	8	68	1485	2.72699	0.334812	1
Betamethasone	1	8	68	1485	2.72699	0.334812	1
3-Methoxybenzamide	1	8	68	1485	2.72699	0.334812	1
3,4-Dihydro-5-Methyl-Isoquinolinone	1	8	68	1485	2.72699	0.334812	1
5,7-DIHYDROXY-2-(3,4,5-TRIHYDROXYPHENYL)-4H-CHROMEN-4-ONE	1	8	68	1485	2.72699	0.334812	1
NU1025	1	8	68	1485	2.72699	0.334812	1
Niraparib	1	8	68	1485	2.72699	0.334812	1
2-(4-Chlorophenyl)-5-Quinoxalinecarboxamide	1	8	68	1485	2.72699	0.334812	1
2-methyl-3,5,7,8-tetrahydro-4H-thiopyrano[4,3-d]pyrimidin-4-one	1	8	68	1485	2.72699	0.334812	1
RB106	1	8	68	1485	2.72699	0.334812	1
Guvacine	1	8	68	1485	2.72699	0.334812	1
Fluvoxamine	1	8	68	1485	2.72699	0.334812	1
Fostamatinib	1	8	68	1485	2.72699	0.334812	1
ABC-294640	1	8	68	1485	2.72699	0.334812	1
Benzthiazide	2	25	67	1468	1.75202	0.336749	1
Diazepam	2	25	67	1468	1.75202	0.336749	1
Lutein	2	25	67	1468	1.75202	0.336749	1
Ifenprodil	2	26	67	1467	1.68355	0.353187	1
Boric acid	1	9	68	1484	2.42276	0.364366	1
Sparfosic acid	1	9	68	1484	2.42276	0.364366	1
Xanthine	1	9	68	1484	2.42276	0.364366	1
Geneticin	1	9	68	1484	2.42276	0.364366	1
N-(5,6-DIPHENYLFURO[2,3-D]PYRIMIDIN-4-YL)GLYCINE	1	9	68	1484	2.42276	0.364366	1
6-MORPHOLIN-4-YL-9H-PURINE	1	9	68	1484	2.42276	0.364366	1
Rabusertib	1	9	68	1484	2.42276	0.364366	1
Sobetirome	1	9	68	1484	2.42276	0.364366	1
Methantheline	1	9	68	1484	2.42276	0.364366	1
Cyclopentolate	1	9	68	1484	2.42276	0.364366	1
Cycrimine	1	9	68	1484	2.42276	0.364366	1
Methacholine	1	9	68	1484	2.42276	0.364366	1
Macitentan	1	9	68	1484	2.42276	0.364366	1
Ethynodiol diacetate	1	9	68	1484	2.42276	0.364366	1
Etonogestrel	1	9	68	1484	2.42276	0.364366	1
Montelukast	1	9	68	1484	2.42276	0.364366	1
Ampicillin	1	9	68	1484	2.42276	0.364366	1
Ezogabine	1	9	68	1484	2.42276	0.364366	1
N-Acetyl Serotonin	1	9	68	1484	2.42276	0.364366	1
GSK-356278	1	9	68	1484	2.42276	0.364366	1
Filaminast	1	9	68	1484	2.42276	0.364366	1
Ethyl carbamate	1	9	68	1484	2.42276	0.364366	1
Bromazepam	1	9	68	1484	2.42276	0.364366	1
Cefoxitin	1	9	68	1484	2.42276	0.364366	1
Bicuculline	1	9	68	1484	2.42276	0.364366	1
N,4-Dihydroxy-N-Oxo-3-(Sulfooxy)Benzenaminium	1	9	68	1484	2.42276	0.364366	1
Monobenzone	1	9	68	1484	2.42276	0.364366	1
Esreboxetine	2	27	67	1466	1.62015	0.369489	1
Lonidamine	2	28	67	1465	1.56127	0.385635	1
Mimosine	2	28	67	1465	1.56127	0.385635	1
Lapachone	2	28	67	1465	1.56127	0.385635	1
Temozolomide	2	28	67	1465	1.56127	0.385635	1
L-Valine	1	10	68	1483	2.17926	0.392625	1
Neamine	1	10	68	1483	2.17926	0.392625	1
Ubenimex	1	10	68	1483	2.17926	0.392625	1
Incadronic acid	1	10	68	1483	2.17926	0.392625	1
Norvaline	1	10	68	1483	2.17926	0.392625	1
Famotidine	1	10	68	1483	2.17926	0.392625	1
Pentagastrin	1	10	68	1483	2.17926	0.392625	1
Mycophenolate mofetil	1	10	68	1483	2.17926	0.392625	1
3-Deaza-Adenosine	1	10	68	1483	2.17926	0.392625	1
Trifluridine	1	10	68	1483	2.17926	0.392625	1
Isoquercetin	1	10	68	1483	2.17926	0.392625	1
Bindarit	1	10	68	1483	2.17926	0.392625	1
Ciclesonide	1	10	68	1483	2.17926	0.392625	1
Abemaciclib	1	10	68	1483	2.17926	0.392625	1
Cevimeline	1	10	68	1483	2.17926	0.392625	1
Mepenzolate	1	10	68	1483	2.17926	0.392625	1
3-Amino-4-Oxybenzyl-2-Butanone	1	10	68	1483	2.17926	0.392625	1
2-Pyridinethiol	1	10	68	1483	2.17926	0.392625	1
Diphenylacetic Acid	1	10	68	1483	2.17926	0.392625	1
Diethylstilbestrol	1	10	68	1483	2.17926	0.392625	1
Quinestrol	1	10	68	1483	2.17926	0.392625	1
Propyl Gallate	1	10	68	1483	2.17926	0.392625	1
Ospemifene	1	10	68	1483	2.17926	0.392625	1
Mestranol	1	10	68	1483	2.17926	0.392625	1
Equilin	1	10	68	1483	2.17926	0.392625	1
Metoprine	1	10	68	1483	2.17926	0.392625	1
Ivermectin	1	10	68	1483	2.17926	0.392625	1
Quisqualate	1	10	68	1483	2.17926	0.392625	1
Higenamine	1	10	68	1483	2.17926	0.392625	1
Maleic Acid	1	10	68	1483	2.17926	0.392625	1
Prasterone sulfate	1	10	68	1483	2.17926	0.392625	1
5-deoxyflavanone	1	10	68	1483	2.17926	0.392625	1
Diundecyl Phosphatidyl Choline	1	10	68	1483	2.17926	0.392625	1
Gestodene	1	10	68	1483	2.17926	0.392625	1
Desvenlafaxine	1	10	68	1483	2.17926	0.392625	1
Irosustat	1	10	68	1483	2.17926	0.392625	1
Epothilone D	1	10	68	1483	2.17926	0.392625	1
Vinorelbine	1	10	68	1483	2.17926	0.392625	1
Colchicine	1	10	68	1483	2.17926	0.392625	1
Metiamide	1	10	68	1483	2.17926	0.392625	1
Dimercaprol	1	10	68	1483	2.17926	0.392625	1
Remoxipride	2	30	67	1463	1.45529	0.417391	1
Glycerol-2-Phosphate	1	11	68	1482	1.9801	0.419646	1
Conivaptan	1	11	68	1482	1.9801	0.419646	1
Tripelennamine	1	11	68	1482	1.9801	0.419646	1
Drotaverine	1	11	68	1482	1.9801	0.419646	1
Prostaglandin D2	1	11	68	1482	1.9801	0.419646	1
Ramatroban	1	11	68	1482	1.9801	0.419646	1
Biperiden	1	11	68	1482	1.9801	0.419646	1
Buclizine	1	11	68	1482	1.9801	0.419646	1
Doxylamine	1	11	68	1482	1.9801	0.419646	1
Carbinoxamine	1	11	68	1482	1.9801	0.419646	1
6-{[(CYCLOHEXYLAMINO)CARBONYL]AMINO}HEXANOIC ACID	1	11	68	1482	1.9801	0.419646	1
L-Cysteine	1	11	68	1482	1.9801	0.419646	1
NADH	1	11	68	1482	1.9801	0.419646	1
Estriol	1	11	68	1482	1.9801	0.419646	1
Tacedinaline	1	11	68	1482	1.9801	0.419646	1
Pyroxamide	1	11	68	1482	1.9801	0.419646	1
Resminostat	1	11	68	1482	1.9801	0.419646	1
Cetirizine	1	11	68	1482	1.9801	0.419646	1
Neflamapimod	1	11	68	1482	1.9801	0.419646	1
N,N-dimethylarginine	1	11	68	1482	1.9801	0.419646	1
Sapropterin	1	11	68	1482	1.9801	0.419646	1
6-Nitroindazole	1	11	68	1482	1.9801	0.419646	1
S-Ethylisothiourea	1	11	68	1482	1.9801	0.419646	1
Triamcinolone	1	11	68	1482	1.9801	0.419646	1
(R)-Rolipram	1	11	68	1482	1.9801	0.419646	1
13-Acetylphorbol	1	11	68	1482	1.9801	0.419646	1
2-PHENYL-4H-BENZO[H]CHROMEN-4-ONE	1	12	68	1481	1.81399	0.445481	1
Acadesine	1	12	68	1481	1.81399	0.445481	1
Ipatasertib	1	12	68	1481	1.81399	0.445481	1
GSK-690693	1	12	68	1481	1.81399	0.445481	1
6-BENZYL-1-BENZYLOXYMETHYL-5-ISOPROPYL URACIL	1	12	68	1481	1.81399	0.445481	1
Cefalotin	1	12	68	1481	1.81399	0.445481	1
Melarsoprol	1	12	68	1481	1.81399	0.445481	1
Nelarabine	1	12	68	1481	1.81399	0.445481	1
Estramustine	1	12	68	1481	1.81399	0.445481	1
Dextromethorphan	1	12	68	1481	1.81399	0.445481	1
Crotonaldehyde	1	12	68	1481	1.81399	0.445481	1
Oseltamivir	1	12	68	1481	1.81399	0.445481	1
N5-Iminoethyl-L-Ornithine	1	12	68	1481	1.81399	0.445481	1
L-Carnitine	1	12	68	1481	1.81399	0.445481	1
Hexadecanal	1	12	68	1481	1.81399	0.445481	1
B-2-Octylglucoside	1	12	68	1481	1.81399	0.445481	1
Heptyl 1-Thiohexopyranoside	1	12	68	1481	1.81399	0.445481	1
Heptane-1,2,3-Triol	1	12	68	1481	1.81399	0.445481	1
Lomustine	1	12	68	1481	1.81399	0.445481	1
Docosanol	1	12	68	1481	1.81399	0.445481	1
Papaverine	2	33	67	1460	1.3204	0.463464	1
Ditiocarb	2	33	67	1460	1.3204	0.463464	1
Enalaprilat	1	13	68	1480	1.6735	0.470182	1
Deserpidine	1	13	68	1480	1.6735	0.470182	1
Doxofylline	1	13	68	1480	1.6735	0.470182	1
Tecadenoson	1	13	68	1480	1.6735	0.470182	1
Tadalafil	1	13	68	1480	1.6735	0.470182	1
Allylestrenol	1	13	68	1480	1.6735	0.470182	1
Nitroaspirin	1	13	68	1480	1.6735	0.470182	1
Sitaxentan	1	13	68	1480	1.6735	0.470182	1
SGI-1776	1	13	68	1480	1.6735	0.470182	1
Norgestimate	1	13	68	1480	1.6735	0.470182	1
Beta-(2-Naphthyl)-Alanine	1	13	68	1480	1.6735	0.470182	1
Brivanib alaninate	1	13	68	1480	1.6735	0.470182	1
Manidipine	1	13	68	1480	1.6735	0.470182	1
Pyridoxine	1	13	68	1480	1.6735	0.470182	1
RG-4733	1	13	68	1480	1.6735	0.470182	1
8-(2,5-Dimethoxy-Benzyl)-2-Fluoro-9h-Purin-6-Ylamine	1	13	68	1480	1.6735	0.470182	1
Olaparib	1	13	68	1480	1.6735	0.470182	1
Enprofylline	1	13	68	1480	1.6735	0.470182	1
(Hydroxyethyloxy)Tri(Ethyloxy)Octane	1	13	68	1480	1.6735	0.470182	1
Clofarabine	1	13	68	1480	1.6735	0.470182	1
Mitoxantrone	2	34	67	1459	1.28072	0.478359	1
Podofilox	2	35	67	1458	1.2433	0.493006	1
Alisertib	2	35	67	1458	1.2433	0.493006	1
Neostigmine	1	14	68	1479	1.55301	0.493798	1
Propidium	1	14	68	1479	1.55301	0.493798	1
Ambenonium	1	14	68	1479	1.55301	0.493798	1
(S)-tacrine(10)-hupyridone	1	14	68	1479	1.55301	0.493798	1
TACRINE(8)-4-AMINOQUINOLINE	1	14	68	1479	1.55301	0.493798	1
(R)-tacrine(10)-hupyridone	1	14	68	1479	1.55301	0.493798	1
Huperzine A	1	14	68	1479	1.55301	0.493798	1
beta-L-fucose	1	14	68	1479	1.55301	0.493798	1
Fluoxymesterone	1	14	68	1479	1.55301	0.493798	1
Ornithine	1	14	68	1479	1.55301	0.493798	1
SB-409513	1	14	68	1479	1.55301	0.493798	1
Fluticasone propionate	1	14	68	1479	1.55301	0.493798	1
Methohexital	1	14	68	1479	1.55301	0.493798	1
Pyrophosphoric acid	2	36	67	1457	1.20797	0.507399	1
Zileuton	1	15	68	1478	1.44859	0.516376	1
Capecitabine	1	15	68	1478	1.44859	0.516376	1
Nitrofurantoin	1	15	68	1478	1.44859	0.516376	1
Methimazole	1	15	68	1478	1.44859	0.516376	1
Perhexiline	1	15	68	1478	1.44859	0.516376	1
Dofetilide	1	15	68	1478	1.44859	0.516376	1
Pictilisib	1	15	68	1478	1.44859	0.516376	1
Uridine	1	15	68	1478	1.44859	0.516376	1
Allopurinol	1	15	68	1478	1.44859	0.516376	1
1-Hydroxy-2-Amino-3-Cyclohexylpropane	1	16	68	1477	1.35722	0.537961	1
Pidolic Acid	1	16	68	1477	1.35722	0.537961	1
2-ANILINO-6-CYCLOHEXYLMETHOXYPURINE	1	16	68	1477	1.35722	0.537961	1
Lysine Nz-Carboxylic Acid	1	16	68	1477	1.35722	0.537961	1
N-(5-Cyclopropyl-1h-Pyrazol-3-Yl)Benzamide	1	16	68	1477	1.35722	0.537961	1
N-(3-METHYLBUT-2-EN-1-YL)-9H-PURIN-6-AMINE	1	16	68	1477	1.35722	0.537961	1
1-Amino-6-Cyclohex-3-Enylmethyloxypurine	1	16	68	1477	1.35722	0.537961	1
(2S)-2-({6-[(3-amino-5-chlorophenyl)amino]-9-isopropyl-9H-purin-2-yl}amino)-3-methylbutan-1-ol	1	16	68	1477	1.35722	0.537961	1
4-[(6-chloropyrazin-2-yl)amino]benzenesulfonamide	1	16	68	1477	1.35722	0.537961	1
N-(4-sulfamoylphenyl)-1H-indazole-3-carboxamide	1	16	68	1477	1.35722	0.537961	1
4-(2,4-Dimethyl-Thiazol-5-Yl)-Pyrimidin-2-Ylamine	1	16	68	1477	1.35722	0.537961	1
4-[3-Hydroxyanilino]-6,7-Dimethoxyquinazoline	1	16	68	1477	1.35722	0.537961	1
N-phenyl-1H-pyrazole-3-carboxamide	1	16	68	1477	1.35722	0.537961	1
2-Amino-6-Chloropyrazine	1	16	68	1477	1.35722	0.537961	1
5-hydroxynaphthalene-1-sulfonamide	1	16	68	1477	1.35722	0.537961	1
Caprylic alcohol	1	16	68	1477	1.35722	0.537961	1
Ivacaftor	1	16	68	1477	1.35722	0.537961	1
Idronoxil	1	16	68	1477	1.35722	0.537961	1
Amlexanox	1	16	68	1477	1.35722	0.537961	1
Dcka, 5,7-Dichlorokynurenic Acid	1	16	68	1477	1.35722	0.537961	1
Cycloleucine	1	16	68	1477	1.35722	0.537961	1
Efavirenz	1	16	68	1477	1.35722	0.537961	1
Aminocaproic Acid	1	16	68	1477	1.35722	0.537961	1
Kojic acid	1	16	68	1477	1.35722	0.537961	1
Azilsartan medoxomil	1	17	68	1476	1.27659	0.558595	1
Trolamine	1	17	68	1476	1.27659	0.558595	1
Lubiprostone	1	17	68	1476	1.27659	0.558595	1
Candesartan cilexetil	1	17	68	1476	1.27659	0.558595	1
Nicorandil	1	17	68	1476	1.27659	0.558595	1
5-Nitroindazole	1	17	68	1476	1.27659	0.558595	1
Fluocinonide	1	17	68	1476	1.27659	0.558595	1
Abacavir	1	17	68	1476	1.27659	0.558595	1
Isatoribine	1	17	68	1476	1.27659	0.558595	1
Sparfloxacin	1	17	68	1476	1.27659	0.558595	1
Oxatomide	1	18	68	1475	1.20491	0.578321	1
Cyanamide	1	18	68	1475	1.20491	0.578321	1
KRN-7000	1	18	68	1475	1.20491	0.578321	1
Felbamate	1	18	68	1475	1.20491	0.578321	1
Magnesium chloride	1	18	68	1475	1.20491	0.578321	1
Tri-Chloro-Acetaldehyde	1	19	68	1474	1.14076	0.597178	1
Etidronic acid	1	19	68	1474	1.14076	0.597178	1
Relcovaptan	1	19	68	1474	1.14076	0.597178	1
Miglustat	1	19	68	1474	1.14076	0.597178	1
Picropodophyllin	1	19	68	1474	1.14076	0.597178	1
Beta-D-Glucose	1	19	68	1474	1.14076	0.597178	1
S,S-(2-Hydroxyethyl)Thiocysteine	1	19	68	1474	1.14076	0.597178	1
Vismodegib	1	19	68	1474	1.14076	0.597178	1
Miltefosine	1	20	68	1473	1.08301	0.615203	1
Idarubicin	1	20	68	1473	1.08301	0.615203	1
Rigosertib	1	20	68	1473	1.08301	0.615203	1
L-Tryptophan	1	20	68	1473	1.08301	0.615203	1
Pentosan Polysulfate	1	20	68	1473	1.08301	0.615203	1
beta-Naphthoflavone	1	21	68	1472	1.0308	0.632433	1
Sulfanilamide	1	21	68	1472	1.0308	0.632433	1
Cholic Acid	1	21	68	1472	1.0308	0.632433	1
N-[2-(4-BROMOCINNAMYLAMINO)ETHYL]-5-ISOQUINOLINE SULFONAMIDE	1	22	68	1471	0.983299	0.648902	1
Icaritin	1	22	68	1471	0.983299	0.648902	1
Pyridoxal Phosphate	1	22	68	1471	0.983299	0.648902	1
3-Methyladenine	1	23	68	1470	0.939933	0.664643	1
6-O-Cyclohexylmethyl Guanine	1	23	68	1470	0.939933	0.664643	1
Bafilomycin A1	1	25	68	1468	0.863603	0.694068	1
4-(2-Aminoethyl)Benzenesulfonyl Fluoride	1	25	68	1468	0.863603	0.694068	1
Sorbitol	1	28	68	1465	0.769542	0.733497	1
(4-AMINO-2-{[1-(METHYLSULFONYL)PIPERIDIN-4-YL]AMINO}PYRIMIDIN-5-YL)(2,3-DIFLUORO-6-METHOXYPHENYL)METHANONE	1	30	68	1463	0.717281	0.756955	1

## Sheet: GO MF
drug.name	k	l	m	n	OR	pvalue	adj.pvalue
Calcitriol	71	339	32	3739	24.4443	2.09618e-49	3.03274e-45
Doxorubicin	66	270	37	3808	25.117	1.06726e-48	7.72058e-45
Tretinoin	76	444	27	3634	23.0011	2.22687e-48	8.8485e-45
Troglitazone	66	274	37	3804	24.7289	2.44637e-48	8.8485e-45
Resveratrol	81	566	22	3512	22.8302	1.6025e-47	4.63697e-44
Genistein	67	322	36	3756	21.6803	1.29624e-45	3.12567e-42
Simvastatin	67	330	36	3748	21.1003	5.3529e-45	1.10637e-41
Sorafenib	57	202	46	3876	23.7216	1.18346e-43	2.14027e-40
Sirolimus	66	335	37	3743	19.8967	2.17932e-43	3.50337e-40
Progesterone	71	425	32	3653	19.0432	2.43692e-43	3.52573e-40
Estradiol	77	559	26	3519	18.6204	6.96717e-43	9.16371e-40
Imatinib	54	176	49	3902	24.3726	1.33843e-42	1.61369e-39
7-[4-(Dimethylamino)Phenyl]-N-Hydroxy-4,6-Dimethyl-7-Oxo-2,4-Heptadienamide	52	157	51	3921	25.3973	3.28362e-42	3.65441e-39
Afimoxifene	49	127	54	3951	28.1366	4.20849e-42	4.34917e-39
Epigallocatechin Gallate	68	395	35	3683	18.0885	1.17844e-41	1.13665e-38
Vorinostat	52	168	51	3910	23.6718	6.01103e-41	5.43546e-38
Hydrogen peroxide	75	553	28	3525	17.0531	8.29096e-41	7.05608e-38
Bortezomib	55	210	48	3868	21.0599	2.32461e-40	1.86847e-37
LY-294002	59	270	44	3808	18.8804	6.05981e-40	4.61437e-37
Palmitic Acid	61	312	42	3766	17.5019	4.31091e-39	3.1185e-36
Fenofibrate	53	200	50	3878	20.5134	7.09118e-39	4.88548e-36
Quercetin	65	397	38	3681	15.8399	4.89016e-38	3.21594e-35
Nicotine	65	409	38	3669	15.3238	2.60089e-37	1.63607e-34
Butyric Acid	53	220	50	3858	18.5483	4.93425e-37	2.97453e-34
Acetylsalicylic acid	58	293	45	3785	16.6213	5.28917e-37	3.06094e-34
Triptolide	47	151	56	3927	21.7741	1.29905e-36	7.22869e-34
Metformin	59	327	44	3751	15.3621	9.35188e-36	5.01121e-33
Zinc	49	185	54	3893	19.0542	1.62185e-35	8.3803e-33
Cyclic Adenosine Monophosphate	60	351	43	3727	14.7949	2.65164e-35	1.32289e-32
Ethanol	71	575	32	3503	13.5027	3.28022e-35	1.58194e-32
Sunitinib	42	112	61	3966	24.3217	4.15521e-35	1.93927e-32
Etoposide	44	133	59	3945	22.0642	5.49189e-35	2.48301e-32
Lithium	47	167	56	3911	19.6116	6.50158e-35	2.85045e-32
Celecoxib	49	193	54	3885	18.2347	9.16843e-35	3.78996e-32
Apigenin	49	193	54	3885	18.2347	9.16843e-35	3.78996e-32
Cisplatin	57	309	46	3769	15.0901	9.64221e-35	3.87509e-32
Indole-3-carbinol	41	112	62	3966	23.3519	7.37484e-34	2.88375e-31
Gefitinib	46	168	57	3910	18.7417	1.25102e-33	4.76308e-31
Berberine	49	206	54	3872	17.0193	1.32903e-33	4.93034e-31
Melatonin	52	249	51	3829	15.6484	1.67708e-33	6.06599e-31
Bexarotene	36	73	67	4005	29.3503	3.67577e-33	1.2971e-30
2,6-Dihydroanthra/1,9-Cd/Pyrazol-6-One	44	150	59	3928	19.485	4.23853e-33	1.46007e-30
Zinc sulfate	37	86	66	3992	25.9538	2.0602e-32	6.93184e-30
Tanespimycin	41	129	62	3949	20.1948	8.18542e-32	2.69151e-29
Decitabine	49	232	54	3846	15.0101	1.76857e-31	5.68614e-29
Deoxycholic Acid	37	94	66	3984	23.6881	2.81798e-31	8.86313e-29
Geldanamycin	39	115	64	3963	20.9458	4.84952e-31	1.49282e-28
Paclitaxel	49	242	54	3836	14.3596	1.00714e-30	3.03567e-28
Dinoprostone	42	151	61	3927	17.8675	1.17719e-30	3.47581e-28
Indomethacin	50	261	53	3817	13.781	1.96755e-30	5.69328e-28
Nitric Oxide	47	218	56	3860	14.8348	2.25832e-30	6.40654e-28
Emodin	37	102	66	3976	21.7935	3.18336e-30	8.85707e-28
Kaempherol	41	144	62	3934	18.0267	3.31772e-30	9.05673e-28
Acetylcysteine	41	145	62	3933	17.8979	4.19152e-30	1.12301e-27
Aldosterone	47	227	56	3851	14.212	1.11269e-29	2.92698e-27
Alvocidib	35	88	68	3990	23.2684	1.25895e-29	3.25259e-27
Fluorouracil	44	189	59	3889	15.3138	1.95949e-29	4.97366e-27
Bleomycin	37	110	66	3968	20.1716	3.0454e-29	7.59667e-27
(1S,6BR,9AS,11R,11BR)-9A,11B-DIMETHYL-1-[(METHYLOXY)METHYL]-3,6,9-TRIOXO-1,6,6B,7,8,9,9A,10,11,11B-DECAHYDRO-3H-FURO[4,3,2-DE]INDENO[4,5-H][2]BENZOPYRAN-11-YL ACETATE	42	167	61	3911	16.0927	3.9049e-29	9.57558e-27
Thalidomide	37	114	66	3964	19.446	8.90813e-29	2.14804e-26
Pioglitazone	46	232	57	3846	13.3567	3.03974e-28	7.20964e-26
Dasatinib	37	119	66	3959	18.6075	3.24848e-28	7.58047e-26
Cerivastatin	49	282	54	3796	12.1975	5.52945e-28	1.26984e-25
Lupeol	25	27	78	4051	47.842	8.05148e-28	1.82013e-25
Plicamycin	34	95	69	3983	20.6047	1.69988e-27	3.78367e-25
Colforsin	51	332	52	3746	11.0526	5.1372e-27	1.12613e-24
Tacrolimus	43	207	60	3871	13.3765	6.37641e-27	1.37692e-24
Zoledronic acid	36	124	67	3954	17.0967	1.5586e-26	3.31613e-24
Testosterone	47	280	56	3798	11.369	4.36316e-26	9.14871e-24
Lapatinib	34	107	69	3971	18.2443	4.47264e-26	9.24429e-24
Erlotinib	35	124	68	3954	16.3754	2.07955e-25	4.23759e-23
Everolimus	29	66	74	4012	23.7624	2.14486e-25	4.25092e-23
Camptothecin	29	66	74	4012	23.7624	2.14486e-25	4.25092e-23
Morphine	42	218	61	3860	12.1762	4.34393e-25	8.49294e-23
Lovastatin	43	233	60	3845	11.8092	4.45158e-25	8.58737e-23
ATP	52	391	51	3687	9.60421	6.5858e-25	1.25373e-22
Arecoline	32	98	71	3980	18.2603	8.57175e-25	1.61059e-22
[truncated: 1,716 more rows]

## Sheet: KEGG
drug.name	k	l	m	n	OR	pvalue	adj.pvalue
[truncated: 1,866 more rows]

[truncated: 2 more sheets: Reactome, Average]
